# Supplementary material for: When local governments’ stay-at-home orders meet the white house’s “opening up america again”
Source: PLoS One. 2024 Mar 20;19(3):e0298115. doi: 10.1371/journal.pone.0298115 (PMC10954150; doi:10.1371/journal.pone.0298115)
Supplement: S2 Data — (CSV) [file pone.0298115.s002.csv]

county_fips	mrp_ideology_se	mrp_ideology	irt_ideology_unweighted	self_ideology	self_ideology_se	irt_ideology_unweighted_sd	irt_ideology_unweighted_se	sample_size	demshare_pres	presidential_year	survey_period	state	county_name	population_2020	fips_code
1001	0.0687359899020558	0.2206446287717443	0.205267417161216	3.175824175824176	0.1160125942747191	0.9242969342836512	0.090202144559352	105.0	0.274423027687356	2020	2017-2021	Alabama	Autauga County	58805	01001
1003	0.0512188521986503	0.3081923048427196	0.3346678695831071	3.472826086956522	0.0572364871769651	0.9444155076798936	0.046986427657627	404.0	0.22731728972827	2020	2017-2021	Alabama	Baldwin County	231767	01003
1005	0.0926859331329782	0.1492669899842824	0.0028741841063436	3.107142857142857	0.2204550833202403	0.8681200072350408	0.1559189560949355	31.0	0.4613910710864149	2020	2017-2021	Alabama	Barbour County	25223	01005
1007	0.0718452340926342	0.4168853864878377	0.5721357880470513	3.8055555555555554	0.1913011237014912	0.906581441103148	0.1351451819630907	45.0	0.208810850594049	2020	2017-2021	Alabama	Bibb County	22293	01007
1009	0.0602169190364413	0.3998646702858265	0.4914609358334492	3.4074074074074074	0.1076895978605324	0.9531291338941222	0.0839183409782436	129.0	0.0965229790501261	2020	2017-2021	Alabama	Blount County	59134	01009
1011	0.1127056171242706	0.0943282274497342	0.1001716027694867	2.75	0.1360827634879543	0.7296797253800043	0.1719871606368462	18.0	0.750435540069686	2020	2017-2021	Alabama	Bullock County	10357	01011
1013	0.1001683304718605	0.2728761661945229	0.295616663866635	3.1	0.1948294964715938	0.9752211610201544	0.1697642137487826	33.0	0.420778945134246	2020	2017-2021	Alabama	Butler County	19051	01013
1015	0.0521647405982654	0.2576418756944274	0.243443055595812	3.3531746031746037	0.0689059091357838	0.8494905259143543	0.0494592505997852	295.0	0.30240276646064	2020	2017-2021	Alabama	Calhoun County	116441	01015
1017	0.0733678768725211	0.2260042732239275	0.326428254557003	3.732142857142857	0.1203476768022063	0.8851089848829599	0.1106386231103699	64.0	0.421021299113639	2020	2017-2021	Alabama	Chambers County	34772	01017
1019	0.0714586096527895	0.3862944090906527	0.4749729704298562	3.633333333333333	0.1033158134235548	0.9333991162112704	0.0924202841533188	102.0	0.133038420578357	2020	2017-2021	Alabama	Cherokee County	24971	01019
1021	0.06417147484025	0.3947004474804654	0.5503784431791923	3.55	0.1653489849736376	0.7798348362749693	0.0967266069407846	65.0	0.160402964818875	2020	2017-2021	Alabama	Chilton County	45014	01021
1023	0.0759958923119658	0.3499923535559237	0.7142239014081087	3.0	0.2519763153394848	0.1652210644048218	0.0550736881349406	9.0	0.421258251380843	2020	2017-2021	Alabama	Choctaw County	12665	01023
1025	0.0754713935719386	0.2386882387210242	-0.0055893941133601	2.575	0.1965152249018727	0.8987952409159123	0.1339844837694186	45.0	0.44001835002676	2020	2017-2021	Alabama	Clarke County	23087	01025
1027	0.0868975859317772	0.4548277564745556	1.0161592354164406	4.153846153846154	0.2014194642277666	1.0138076113542387	0.1951073657739537	27.0	0.184478741991846	2020	2017-2021	Alabama	Clay County	14236	01027
1029	0.0975038469475852	0.4719354628883859	0.7498871250119822	4.222222222222222	0.1917084681283974	0.9429980011104117	0.172167092296818	30.0	0.0942869115798296	2020	2017-2021	Alabama	Cleburne County	15056	01029
1031	0.0697074675813438	0.3244951046841778	0.3914020980077809	3.3106796116504853	0.091943195104537	0.9016899537350446	0.0813026451167571	123.0	0.23098976109215	2020	2017-2021	Alabama	Coffee County	53465	01031
1033	0.0672461359304617	0.2955488425051289	0.3055328642214467	3.2211538461538463	0.1139910542573111	0.8994944001908445	0.0838782853163199	115.0	0.302875190590285	2020	2017-2021	Alabama	Colbert County	57227	01033
1035	0.0935912633744383	0.2603363517169883	0.3631738647140443	3.333333333333333	0.1791244302079596	0.6890016737693598	0.1468956504178421	22.0	0.462858926342072	2020	2017-2021	Alabama	Conecuh County	11597	01035
1037	0.0688607310641027	0.4131022158663965	0.5097078169218648	3.4	0.2714483570153184	0.8678500870252005	0.1990984646045172	19.0	0.330937903077207	2020	2017-2021	Alabama	Coosa County	10387	01037
1039	0.0722650964493226	0.4054726358672155	0.334437311623678	3.018181818181818	0.1201191064015936	0.747751153123154	0.0906781466471814	68.0	0.157219622118218	2020	2017-2021	Alabama	Covington County	37570	01039
1041	0.0693423242644158	0.3227851043494489	0.2308806150502578	3.409090909090909	0.1779508737441635	0.8916845431734572	0.1314717133185803	46.0	0.258988421694089	2020	2017-2021	Alabama	Crenshaw County	13194	01041
1043	0.0575370706071016	0.4376767318840234	0.5068530606645159	3.700507614213198	0.0675670405700615	0.8491472317400288	0.0566098154493352	225.0	0.108274094491997	2020	2017-2021	Alabama	Cullman County	87866	01043
1045	0.06167041138797	0.3206101183343834	0.2771813638338482	3.5572519083969465	0.0902041282809282	0.9757162477598892	0.0813096873133241	144.0	0.265495814717814	2020	2017-2021	Alabama	Dale County	49326	01045
1047	0.0776536982545615	0.0990092757571167	0.0684457750659243	2.710526315789474	0.1262624586420377	0.806445263901045	0.0874712701518703	85.0	0.68885884871015	2020	2017-2021	Alabama	Dallas County	38462	01047
1049	0.0546380149234366	0.3972009257047855	0.4692614741276385	3.48	0.1104786567479798	0.9959513411979222	0.0928729414440451	115.0	0.147376755714679	2020	2017-2021	Alabama	DeKalb County	71608	01049
1051	0.05790840697849	0.328492719625541	0.5798218623463102	3.653333333333333	0.0872389197917161	1.0715519690823314	0.0836741510353655	164.0	0.290033961822227	2020	2017-2021	Alabama	Elmore County	87977	01051
1053	0.0822544877859892	0.311748255902426	0.3620017621063997	3.793103448275862	0.1138684454981035	0.8607672203773207	0.1051594530336186	67.0	0.31152213846836	2020	2017-2021	Alabama	Escambia County	36757	01053
1055	0.0543729068581129	0.2488983960566013	0.2869537532327648	3.38860103626943	0.0793893280736817	0.9110535635027432	0.0610086590770636	223.0	0.245609937360654	2020	2017-2021	Alabama	Etowah County	103436	01055
1057	0.0888826402719794	0.4436029456413956	0.4505631401270515	4.166666666666667	0.182006302077316	0.762344893204417	0.1440696429056415	28.0	0.160437032777458	2020	2017-2021	Alabama	Fayette County	16321	01057
1059	0.076251779619682	0.4195440511283175	0.6018851728042959	3.723404255319149	0.1397403794324761	0.679219758423657	0.0915859735423092	55.0	0.167388862140908	2020	2017-2021	Alabama	Franklin County	32113	01059
1061	0.0692392221464751	0.3980382678521208	0.2920701103943718	3.4150943396226414	0.1407822728117865	0.918501827475314	0.1176021082026023	61.0	0.128184521417665	2020	2017-2021	Alabama	Geneva County	26659	01061
1063	0.0979043936045273	0.0286931192354463	-0.2891755995245756	2.3157894736842106	0.2627956292363959	0.9093795910706154	0.1984428957870992	21.0	0.816137844084892	2020	2017-2021	Alabama	Greene County	7730	01063
1065	0.0878036156687584	0.1826294865228896	0.0353841404780561	2.933333333333333	0.2149196970742239	0.7717181290873697	0.1725614196108316	20.0	0.593634627625716	2020	2017-2021	Alabama	Hale County	14785	01065
1067	0.0835635688040876	0.3554654318582851	0.2029779080838391	3.388888888888889	0.1275000496414224	1.1452600370375052	0.1491001570117708	59.0	0.282861174427439	2020	2017-2021	Alabama	Henry County	17146	01067
1069	0.0567965851786207	0.2367651546600157	0.2738904004374163	3.182186234817814	0.080647930666129	0.803806184265226	0.0482090912745891	278.0	0.283671900735698	2020	2017-2021	Alabama	Houston County	107202	01069
1071	0.0522437209614654	0.3807967444879251	0.2555872443667222	3.464788732394366	0.0829596461211625	0.7794014364940685	0.0620058490099883	158.0	0.158934450763245	2020	2017-2021	Alabama	Jackson County	52579	01071
1073	0.0393354351137115	0.0226456203040146	0.0302361005514138	3.0294550810014726	0.0310554283104196	0.971107010802099	0.0249741774897395	1512.0	0.566834409152313	2020	2017-2021	Alabama	Jefferson County	674721	01073
1075	0.0780310234995803	0.452444522512692	0.5986793220356035	3.5	0.2	0.7259951674713937	0.1451990334942787	25.0	0.136744966442953	2020	2017-2021	Alabama	Lamar County	13972	01075
1077	0.0595811910701198	0.2559144377419217	0.1662023340455499	3.289617486338798	0.0831367867256095	0.8480532161288489	0.0588019106745136	208.0	0.273054358786323	2020	2017-2021	Alabama	Lauderdale County	93564	01077
1079	0.0772824935485984	0.3794946357761452	0.3015461004267747	3.56	0.1643892013600939	0.938062209279407	0.1772770942900812	28.0	0.224250818433644	2020	2017-2021	Alabama	Lawrence County	33073	01079
1081	0.0529666288571888	0.0418395014466784	0.0020335536281633	3.1	0.07663165472134	1.022209686019649	0.0613080628387276	278.0	0.39753998944079	2020	2017-2021	Alabama	Lee County	174241	01081
1083	0.0588276823353446	0.285308714927185	0.316677011453724	3.381679389312977	0.1025361368914452	0.976521476914232	0.0805421339379832	147.0	0.282993873157808	2020	2017-2021	Alabama	Limestone County	103570	01083
1085	0.078882504714977	0.1778446662670465	0.9484096531760288	4.666666666666667	0.3333333333333333	1.0598670752461838	0.432688921588189	6.0	0.730317273795535	2020	2017-2021	Alabama	Lowndes County	10311	01085
1087	0.0792457464749708	-0.0485956581438477	-0.1576117539366945	3.0	0.1770535579491277	0.489471915609094	0.0908926528972001	29.0	0.821829113192277	2020	2017-2021	Alabama	Macon County	19532	01087
1089	0.0446958726549133	0.1013672508313897	0.0725211753107753	3.1291108404384897	0.036934009754666	1.0239158633044223	0.034036114961709	905.0	0.459240474361538	2020	2017-2021	Alabama	Madison County	388153	01089
1091	0.074219314277671	0.2043053864530778	0.1210076836820266	3.5	0.2063120335133503	0.9552008129141076	0.168857243051617	32.0	0.506693749422953	2020	2017-2021	Alabama	Marengo County	19323	01091
1093	0.0660703785640397	0.400421640488994	0.3809523638016056	3.542372881355932	0.105049538694814	0.6641878653813048	0.0761875732821869	76.0	0.107038337723149	2020	2017-2021	Alabama	Marion County	29341	01093
1095	0.0574556898411445	0.3492394092793767	0.4623466791736382	3.643979057591623	0.0853373418704241	0.9011494512077388	0.0606178719152153	221.0	0.151862830275464	2020	2017-2021	Alabama	Marshall County	97612	01095
1097	0.0437503385728664	0.1083761062973732	0.0650157791052206	3.174045801526717	0.0430617810532776	0.8990750942121096	0.0324637200979462	767.0	0.43977046985065	2020	2017-2021	Alabama	Mobile County	414809	01097
1099	0.0805386250796552	0.1393773048827308	-0.2758275114508381	3.0	0.2048366225996756	0.9703992853056784	0.1903109573750056	26.0	0.420203735144312	2020	2017-2021	Alabama	Monroe County	19772	01099
1101	0.0492015679871716	-0.005129829592021	-0.0033915073167095	2.987745098039216	0.0500433348963206	0.9047635518887724	0.042002593434564	464.0	0.653382248421757	2020	2017-2021	Alabama	Montgomery County	228954	01101
1103	0.0581123222360668	0.2824542688390458	0.2798774318966329	3.36328125	0.0683623049286516	0.8571819645688213	0.050509931654785	288.0	0.250179590910809	2020	2017-2021	Alabama	Morgan County	123421	01103
1105	0.1057293667102392	0.0859687272679821	0.0304061019719014	2.125	0.4406772385447523	0.6259191718726131	0.2212958454528964	8.0	0.74245047124447	2020	2017-2021	Alabama	Perry County	8511	01105
1107	0.0753400912716535	0.2606796167607853	0.2168831612506483	3.909090909090909	0.275398176907829	0.9524479026065972	0.1904895805213194	25.0	0.418261231281198	2020	2017-2021	Alabama	Pickens County	19123	01107
1109	0.0744309029480554	0.1770585385736597	0.04280703439692	3.1818181818181817	0.1329224515779573	0.8513074032727184	0.1137607369239539	56.0	0.412048545108934	2020	2017-2021	Alabama	Pike County	33009	01109
1111	0.0821915840297948	0.3593809938647717	0.5190972634513971	3.571428571428572	0.1928337987739178	0.8308634581935553	0.1313710476247862	40.0	0.204701728303289	2020	2017-2021	Alabama	Randolph County	21967	01111
1113	0.0615795161592952	0.1840640557378552	0.2645658627593781	3.458333333333333	0.096998390283093	0.966732008397908	0.0841432209796259	132.0	0.532334534420633	2020	2017-2021	Alabama	Russell County	59183	01113
1115	0.0525582824574988	0.4008410482897853	0.4559393135293958	3.533333333333333	0.0712226746056011	0.866754362946574	0.0587040128696857	218.0	0.176360737872922	2020	2017-2021	Alabama	St. Clair County	91103	01115
1117	0.0498632280936892	0.2171570493959892	0.2438035322630659	3.375	0.0570256533472672	1.015786780589612	0.0482614863956862	443.0	0.294490475178812	2020	2017-2021	Alabama	Shelby County	223024	01117
1119	0.0820411817342088	0.0137190144829902	0.0652940959248997	3.1818181818181817	0.2111225029204085	0.8422236260084471	0.1620860123979465	27.0	0.744156260006404	2020	2017-2021	Alabama	Sumter County	12345	01119
1121	0.0621795555803599	0.2766543950684977	0.2718543717504212	3.573529411764706	0.0875250821969405	0.8986306755630783	0.0724137234546369	154.0	0.371413224775959	2020	2017-2021	Alabama	Talladega County	82149	01121
1123	0.0645515808409555	0.3148693101164491	0.3477039454540073	3.579710144927536	0.1309695041643907	0.7822546230685563	0.0858635998246342	83.0	0.281385073479973	2020	2017-2021	Alabama	Tallapoosa County	41311	01123
1125	0.050216749472937	0.0968809468679614	0.1227208167599794	3.0964187327823693	0.0582307159476945	0.9494384609356524	0.0478320186473226	394.0	0.424889178911366	2020	2017-2021	Alabama	Tuscaloosa County	227036	01125
1127	0.0566129117726976	0.3515576685770203	0.2495708592525584	3.292517006802721	0.0916664067412028	0.9079018192917055	0.0706800607720918	165.0	0.156764820339862	2020	2017-2021	Alabama	Walker County	65342	01127
1129	0.0646850102747099	0.3627965009392383	0.2239419076935962	3.2777777777777777	0.3158338352927333	0.6711725335642501	0.1464618542587364	21.0	0.255951031512129	2020	2017-2021	Alabama	Washington County	15388	01129
1131	0.0847471246472384	0.2696190197878865	0.6745353426583222	3.533333333333333	0.1552083627074963	0.9564009443875529	0.2319613008323742	17.0	0.688318313212039	2020	2017-2021	Alabama	Wilcox County	10600	01131
1133	0.0749271823699597	0.4306063451596833	0.4284463447954528	3.641025641025641	0.1477232191692421	0.840421649661428	0.1225880967825107	47.0	0.0872056585191154	2020	2017-2021	Alabama	Winston County	23540	01133
2013	0.1142512415332503	0.2558417247976836							0.3640081799591	2020	2017-2021	Alaska	Aleutians East Borough	3420	02013
2016	0.132693016176912	0.3038879424602098							0.544326241134752	2020	2017-2021	Alaska	Aleutians West Census Area	5232	02016
2020	0.0491153005180708	0.0573756690421105	0.081441302949142	2.9873873873873875	0.0450968814730318	1.00068672190346	0.0403515832270948	615.0	0.51116605691203	2020	2017-2021	Alaska	Anchorage Municipality	291247	02020
2050	0.0908362713351711	0.2758468876043949							0.651403249630724	2020	2017-2021	Alaska	Bethel Census Area	18666	02050
2060	0.128011231867128	0.4453502342986294							0.389473684210526	2020	2017-2021	Alaska	Bristol Bay Borough	844	02060
2063	0.1128888187595058	0.3667415047650121	0.3241531839581077	3.5	0.4472135954999579	1.1622727855831887	0.5197841913924095	5.0	0.455539568345324	2020	2017-2021	Alaska	Chugach Census Area	7102	02063
2066	0.097023734381179	0.4327488086364265	1.3641611807196412	4.0	0.0	0.9562184780276842	0.5520729956933778	3.0	0.297647058823529	2020	2017-2021	Alaska	Copper River Census Area	2617	02066
2068	0.1157389089221288	0.4515232074577244	0.2957458204952505					1.0	0.474091260634184	2020	2017-2021	Alaska	Denali Borough	1619	02068
2070	0.1046435324206743	0.2562215287785593							0.533451746595619	2020	2017-2021	Alaska	Dillingham Census Area	4857	02070
2090	0.0665190243676947	0.2821777295875434	0.3873677716831784	3.226890756302521	0.0930111038383519	0.9989121456104092	0.0850330487605094	138.0	0.423145593247849	2020	2017-2021	Alaska	Fairbanks North Star Borough	95655	02090
2100	0.1599362713927696	0.3609194656870779	0.8191954115306629	3.0		0.4711060049395458	0.333122250750456	2.0	0.580335731414868	2020	2017-2021	Alaska	Haines Borough	2080	02100
2105	0.1026522425530276	0.4548939861824863	2.151799425406077	5.0				1.0	0.686274509803922	2020	2017-2021	Alaska	Hoonah-Angoon Census Area	2365	02105
2110	0.1145370655508083	0.0250737715314858	-0.1683421048539137	2.391304347826087	0.1565787604132833	1.1628868308841196	0.1678482562120043	48.0	0.630871685099298	2020	2017-2021	Alaska	Juneau City and Borough	32255	02110
2122	0.0668524692729916	0.2709669658707263	0.2702641772552068	3.4302325581395348	0.1200132425676189	1.088453717622743	0.1122654289925466	94.0	0.33695321530693	2020	2017-2021	Alaska	Kenai Peninsula Borough	58799	02122
2130	0.1306344195156607	0.173114986799661	-0.1369511728430102	2.9545454545454546	0.2396862427205511	0.9093279967758052	0.1856158000773258	24.0	0.41350693947632	2020	2017-2021	Alaska	Ketchikan Gateway Borough	13948	02130
2150	0.1381070510860423	0.3847174956150719	0.4848478031466501	3.3684210526315788	0.1303338471915635	0.8111506423686179	0.1770075818412498	21.0	0.386166145290233	2020	2017-2021	Alaska	Kodiak Island Borough	13101	02150
2158	0.0705111335907758	0.2608367431760838							0.682585905649388	2020	2017-2021	Alaska	Kusilvak Census Area	8368	02158
2164	0.0933795430119655	0.5067978064511193							0.60472972972973	2020	2017-2021	Alaska	Lake and Peninsula Borough	1476	02164
2170	0.0727057913861547	0.245949093855324	0.3584696883217904	3.5416666666666665	0.1005947113188784	1.0946149776873646	0.0921832106287598	141.0	0.249519045786841	2020	2017-2021	Alaska	Matanuska-Susitna Borough	107081	02170
2180	0.0874771950771474	0.3156902939365881	1.0083832092673013	4.0				1.0	0.622386223862239	2020	2017-2021	Alaska	Nome Census Area	10046	02180
2185	0.0924718642229158	0.3401776128256957							0.480178173719376	2020	2017-2021	Alaska	North Slope Borough	11031	02185
2188	0.0875034476598119	0.3716190790206838							0.589012150026413	2020	2017-2021	Alaska	Northwest Arctic Borough	7793	02188
2195	0.1679395842209409	0.3652741485506876	-0.6788954731915098	2.0				1.0	0.391856160761502	2020	2017-2021	Alaska	Petersburg Borough	3398	02195
2198	0.0873880471518121	0.3448730793613516	-0.8284105471864553	2.0				1.0	0.463546965072906	2020	2017-2021	Alaska	Prince of Wales-Hyder Census Area	5753	02198
2220	0.1421160323583853	0.0165282826105876	-0.749150697706509	2.4545454545454546	0.2696799449852968	0.8399121738272871	0.242461759827414	12.0	0.590757005437056	2020	2017-2021	Alaska	Sitka City and Borough	8458	02220
2230	0.1674869010593689	0.2216320047132419	-0.8457899039791141	3.0				1.0	0.756827048114434	2020	2017-2021	Alaska	Skagway Municipality	1240	02230
2240	0.1273888541797103	0.3863914531546744	0.0710721527921058	3.4	0.3711842908553348	0.9920471606094076	0.3137128573828601	10.0	0.212759977515458	2020	2017-2021	Alaska	Southeast Fairbanks Census Area	6808	02240
2275	0.1766874336568982	0.3813834864208222							0.346526655896607	2020	2017-2021	Alaska	Wrangell City and Borough	2127	02275
2282	0.1625755711873125	0.6324251835977487							0.576388888888889	2020	2017-2021	Alaska	Yakutat City and Borough	662	02282
2290	0.067602710506515	0.4575158004878079							0.615508885298869	2020	2017-2021	Alaska	Yukon-Koyukuk Census Area	5343	02290
4001	0.055537704991135	0.2160104513591811	0.6517616277185084	3.5901639344262297	0.1010832858387023	0.8850137048373197	0.1035830192984575	73.0	0.670591622283	2020	2017-2021	Arizona	Apache County	66021	04001
4003	0.0520585490977141	0.1293251407474958	0.0866402414951644	2.980392156862745	0.0654126118298755	1.158256489552731	0.0633769753519645	334.0	0.400276611175766	2020	2017-2021	Arizona	Cochise County	125447	04003
4005	0.0591373371832762	-0.0059486846812659	-0.0882426033409895	2.949438202247191	0.082506499725816	1.0771225449321638	0.077532977332869	193.0	0.622968641114983	2020	2017-2021	Arizona	Coconino County	145101	04005
4007	0.0611428980355402	0.3462746846580191	0.4786175412208464	3.5643564356435644	0.1075607127658285	1.0565891236376217	0.0964529495051567	120.0	0.331221857589865	2020	2017-2021	Arizona	Gila County	53272	04007
4009	0.0806433340028525	0.1924420209295595	-0.0603760483750659	3.363636363636364	0.1467931170819593	0.9387048587759872	0.130174942340154	52.0	0.272881011973212	2020	2017-2021	Arizona	Graham County	38533	04009
4011	0.0929585565419537	0.284637782173595	0.1933631564847492	3.5294117647058822	0.2006182394962528	0.7074242076888472	0.1622942437647375	19.0	0.326970954356846	2020	2017-2021	Arizona	Greenlee County	9563	04011
4012	0.0926833449641702	0.3691508648248702	0.6079636386121791	3.380952380952381	0.2089277235093362	0.8651558961078466	0.1765992077853799	24.0	0.303598099117447	2020	2017-2021	Arizona	La Paz County	16557	04012
4013	0.0365118051510646	0.0094055844551965	0.0458019913470127	3.076362413097107	0.0116204129692657	1.012928772762408	0.0102789068550248	9711.0	0.511075460644782	2020	2017-2021	Arizona	Maricopa County	4420568	04013
4015	0.0488381143739079	0.3482869535584425	0.3868787584140273	3.460694698354662	0.0430310531266426	0.945912292173184	0.0377760982059924	627.0	0.240224058200956	2020	2017-2021	Arizona	Mohave County	213267	04015
4017	0.0526427355989964	0.2398302058548114	0.2872596571000277	3.394230769230769	0.1095606880349338	0.9374776113319034	0.0848752349400921	122.0	0.458130877742947	2020	2017-2021	Arizona	Navajo County	106717	04017
4019	0.0389448286848842	-0.0989995848757969	-0.1416866091931677	2.904726460736881	0.0212025957782895	1.025584783204377	0.0189210691444722	2938.0	0.594807494651275	2020	2017-2021	Arizona	Pima County	1043433	04019
4021	0.0457539229705671	0.1806221375358075	0.1648963964737816	3.269423558897243	0.0405518749163079	1.0305222623150463	0.0350793857708011	863.0	0.412255808719804	2020	2017-2021	Arizona	Pinal County	425264	04021
4023	0.0820054702077169	-0.0021303779593071	0.2004029700202927	2.9625	0.1136955664816199	0.8947509427355519	0.0948434102433377	89.0	0.679598593006414	2020	2017-2021	Arizona	Santa Cruz County	47669	04023
4025	0.0449222636661971	0.291765773353277	0.3222610906619501	3.3804713804713806	0.0480940675607378	1.083514228250383	0.0432713902046244	627.0	0.350562066323123	2020	2017-2021	Arizona	Yavapai County	236209	04025
4027	0.0551736063908205	0.0824698711380449	0.2457526881258872	3.0892857142857144	0.057311050245755	1.0539891998533772	0.0546467943507762	372.0	0.468549982543931	2020	2017-2021	Arizona	Yuma County	203881	04027
5001	0.0861260456273341	0.2324463604530906	-0.0273244851763446	3.060606060606061	0.197402641903048	0.8851054298631444	0.1399474563874976	40.0	0.296961777196994	2020	2017-2021	Arkansas	Arkansas County	17149	05001
5003	0.0965660871114037	0.2223999023298361	-0.0342165648796053	2.7777777777777777	0.2607179629583476	0.884287031782247	0.1977325914686621	20.0	0.276945132282028	2020	2017-2021	Arkansas	Ashley County	19062	05003
5005	0.0694845800979646	0.3583831994060306	0.2506814158807413	3.3944954128440368	0.0900250323854275	0.9116475665119292	0.0805790220415998	128.0	0.226417859410874	2020	2017-2021	Arkansas	Baxter County	41627	05005
5007	0.0476066091891504	0.1697094301086483	0.274483625931157	3.3865336658354117	0.0570675059544949	1.0438408705548443	0.049594376434297	443.0	0.363544839692292	2020	2017-2021	Arkansas	Benton County	284333	05007
5009	0.0866989475420514	0.3282438101770732	0.4140136271715683	3.637362637362637	0.1175348060655248	0.9095884102089972	0.0879332306162072	107.0	0.183297439578847	2020	2017-2021	Arkansas	Boone County	37373	05009
5011	0.1097862417940612	0.0869519089231911	-0.3954903433792541	2.473684210526316	0.2104218621408758	0.6838135727559956	0.1492203551615496	21.0	0.342068188222034	2020	2017-2021	Arkansas	Bradley County	10545	05011
5013	0.1101432206361403	0.3253828556670613	1.258325703646903	3.0	0.0	0.4487504424951851	0.3173144809488092	2.0	0.226477541371158	2020	2017-2021	Arkansas	Calhoun County	4739	05013
5015	0.0780022545794943	0.2416091868714395	-0.0489468736057197	3.239130434782609	0.1989169471742416	0.9026862470470934	0.1239934919631143	53.0	0.351445793657727	2020	2017-2021	Arkansas	Carroll County	28260	05015
5017	0.0920877252455676	0.1449118654087252	0.3418723826908832	3.625	0.23528098702858	0.793034739972206	0.2507796041951546	10.0	0.563310069790628	2020	2017-2021	Arkansas	Chicot County	10208	05017
5019	0.0927606255787139	0.2234588189425735	0.2496528676551459	3.3	0.2025478734167333	0.774578678246922	0.1167721293797482	44.0	0.42686863670226	2020	2017-2021	Arkansas	Clark County	21446	05019
5021	0.081441088345659	0.4229818010531188	0.3620314523802839	3.36	0.1625686668105863	0.6674225403538854	0.1261310043696679	28.0	0.190570522979398	2020	2017-2021	Arkansas	Clay County	14552	05021
5023	0.0817848006579965	0.3911213421866185	0.3855657445206729	3.2285714285714286	0.1651623557266969	0.8245889509095665	0.1320399063572225	39.0	0.161416044170185	2020	2017-2021	Arkansas	Cleburne County	24711	05023
5025	0.10876504184953	0.2970129325601908	-0.0051461039710816	2.833333333333333	0.081758742520966	0.5923675437847707	0.1262931846807265	22.0	0.185048322910745	2020	2017-2021	Arkansas	Cleveland County	7550	05025
5027	0.0887313283725028	0.266442247960702	0.405483582772325	3.6666666666666665	0.1440529336792635	0.8426139968875047	0.1146652412500821	54.0	0.338465239355304	2020	2017-2021	Arkansas	Columbia County	22801	05027
5029	0.0818422300319511	0.2182968051815735	-0.0914644905947801	2.7419354838709675	0.1641125336685692	0.8218644883942646	0.1268164437741158	42.0	0.314718979419906	2020	2017-2021	Arkansas	Conway County	20715	05029
5031	0.0601234066134345	0.251730244057009	0.2531243556908039	3.324468085106383	0.0794155686102195	0.9015203260725154	0.0617711549104922	213.0	0.318071453347208	2020	2017-2021	Arkansas	Craighead County	111231	05031
5033	0.0639187006941254	0.3323338996032358	0.4009542127168728	3.533333333333333	0.0925567677956184	0.8761166543910522	0.072507930227664	146.0	0.210243964746455	2020	2017-2021	Arkansas	Crawford County	60133	05033
5035	0.0717771412645035	0.0596744214750062	0.1868302484003178	3.183098591549296	0.1299860695213825	0.7544230098131194	0.0843470566866062	80.0	0.537262573357733	2020	2017-2021	Arkansas	Crittenden County	48163	05035
5037	0.1083757705396154	0.1665485174320769	-0.0763573337389444	3.0869565217391304	0.2273009581562934	0.8953497706419379	0.1692052021098062	28.0	0.263768978862757	2020	2017-2021	Arkansas	Cross County	16833	05037
5039	0.106139126520382	0.1953246381815135	-0.2282311523216298	3.6	0.3162277660168379	0.5993618221957896	0.2119064044294842	8.0	0.379731861198738	2020	2017-2021	Arkansas	Dallas County	6482	05039
5041	0.0942662193321454	0.1019822147185127	-0.3614123103150028	3.2	0.361068373539376	0.7166346875554329	0.1850342806811164	15.0	0.512065024130048	2020	2017-2021	Arkansas	Desha County	11395	05041
5041	0.0942662193321454	0.1019822147185127	-0.3614123103150028	3.2	0.361068373539376	0.7166346875554329	0.1850342806811164	15.0	0.753950338600451	2020	2017-2021	Arkansas	Desha County	11395	05041
5043	0.1083499361949196	0.0698867695626665	-0.352678963070024	2.9285714285714284	0.1803444503149872	0.8941480571432756	0.1533451267079949	34.0	0.358081180811808	2020	2017-2021	Arkansas	Drew County	17350	05043
5045	0.0609226031679477	0.2007610114248678	0.2438549573044423	3.2572815533980584	0.0708238897838655	0.9493314377760278	0.0632887625184018	225.0	0.347691782898726	2020	2017-2021	Arkansas	Faulkner County	123498	05045
5047	0.0916958745593828	0.3664939936476011	0.0703136317424942	3.0	0.230021853114118	0.8770313393656579	0.1687847599568335	27.0	0.187216553287982	2020	2017-2021	Arkansas	Franklin County	17097	05047
5049	0.0706585792786783	0.4117400743602429	0.1262235302593275	3.28	0.2130543518981602	0.9359902250470652	0.1605209993027901	34.0	0.207165732586069	2020	2017-2021	Arkansas	Fulton County	12075	05049
5051	0.0607377635268818	0.0907528339423918	-0.0445546610357097	3.1452513966480447	0.0788974626189735	0.9649915679282108	0.0658118786963776	215.0	0.326756251063106	2020	2017-2021	Arkansas	Garland County	100180	05051
5053	0.0956436960410409	0.3565739217960263	0.1650577306959024	3.16	0.1503468212722392	0.723862131286288	0.1279619554191702	32.0	0.157281071694369	2020	2017-2021	Arkansas	Grant County	17958	05053
5055	0.0805502720910284	0.2627898472082307	0.3038744310608463	3.558558558558558	0.0985367330403654	0.8964749903800642	0.0808324277064482	123.0	0.194430315361139	2020	2017-2021	Arkansas	Greene County	45736	05055
5057	0.0898686509271382	0.1418500674710515	-0.1151340445515456	2.652173913043478	0.187210671595784	0.9727598146980396	0.1362136195064442	51.0	0.323547215496368	2020	2017-2021	Arkansas	Hempstead County	20065	05057
5059	0.0918361954234311	0.3056823694157651	0.4314473526939343	3.38	0.1471475548442533	0.7721260470474197	0.0980601060351773	62.0	0.25089547378704	2020	2017-2021	Arkansas	Hot Spring County	33040	05059
5061	0.0977637524862378	0.240826120654392	-0.0399408009511268	2.642857142857143	0.3722096605371416	1.0709404086797232	0.2862208636379421	14.0	0.284682387932866	2020	2017-2021	Arkansas	Howard County	12785	05061
5063	0.085996666829055	0.3239119910577648	0.2813311396034071	3.59375	0.1378850437118129	1.0179810594298575	0.1191456710196029	73.0	0.199630051223677	2020	2017-2021	Arkansas	Independence County	37938	05063
5065	0.0686236330229971	0.4198376820469718	0.3649658980854514	3.5454545454545454	0.2551926380493506	1.046660153540421	0.2182437286323688	23.0	0.180644019815994	2020	2017-2021	Arkansas	Izard County	13577	05065
5067	0.0976894093667504	0.2241984505569623	0.0931651841457155	3.333333333333333	0.2414022747926338	1.0765183153673117	0.1873977849325182	33.0	0.275312626058895	2020	2017-2021	Arkansas	Jackson County	16755	05067
5069	0.071665604966707	0.0808569232239258	0.0905290441093936	3.02	0.0986409020042363	0.7978322736017593	0.0760703225372031	110.0	0.611419475961146	2020	2017-2021	Arkansas	Jefferson County	67260	05069
5071	0.0840240330701437	0.298513480112397	0.3818322827338514	3.2758620689655173	0.1251352757940088	0.9251435695720588	0.1113741978497459	69.0	0.247587029606333	2020	2017-2021	Arkansas	Johnson County	25749	05071
5073	0.0816131088643474	0.3459844964181955	0.839695984782347	4.4	0.3241149565362651	1.0053079322357568	0.3031117463630943	11.0	0.323189522342065	2020	2017-2021	Arkansas	Lafayette County	6308	05073
5075	0.0810344498299126	0.4080859422194163	0.3219062731661866	3.5454545454545454	0.2631806779839076	0.8832070910359574	0.1841614090784161	23.0	0.191184280403611	2020	2017-2021	Arkansas	Lawrence County	16216	05075
5077	0.1066005110735238	0.2628009795278103	-0.1157827965866782	2.0	0.5163977794943222	0.4340743607730876	0.1941239555956784	5.0	0.152941176470588	2020	2017-2021	Arkansas	Lee County	8600	05077
5077	0.1066005110735238	0.2628009795278103	-0.1157827965866782	2.0	0.5163977794943222	0.4340743607730876	0.1941239555956784	5.0	0.525286083425618	2020	2017-2021	Arkansas	Lee County	8600	05077
5079	0.0984859142311425	0.1721523604797311	0.1059024463746922	3.3	0.2938108002180762	1.0371106828125458	0.2876427496317003	13.0	0.274395107684127	2020	2017-2021	Arkansas	Lincoln County	12941	05079
5081	0.1048075889328595	0.314474635898875	0.6613332372508126	3.615384615384616	0.299572344757639	1.0830608936180264	0.2894601994951339	14.0	0.248127909330095	2020	2017-2021	Arkansas	Little River County	12026	05081
5083	0.0685949072143549	0.3556563448486534	0.1274458075159522	3.210526315789474	0.1813348602336084	0.8638597825765326	0.1317373818107559	43.0	0.193362554790232	2020	2017-2021	Arkansas	Logan County	21131	05083
5085	0.0650744995122975	0.3341807825499367	0.3945439226213433	3.385321100917431	0.091093817214261	0.8311361890856851	0.0737514107596484	127.0	0.252525890376358	2020	2017-2021	Arkansas	Lonoke County	74015	05085
5087	0.087001478648779	0.377087246591024	0.241151605398487	3.333333333333333	0.2736170867479364	1.1507781530279475	0.2453467265919447	22.0	0.216452014956377	2020	2017-2021	Arkansas	Madison County	16521	05087
5089	0.0680848894301265	0.4219917669843047	0.3214421549087693	3.596774193548387	0.130606817974199	0.7892248438965042	0.093011039833352	72.0	0.209324582991523	2020	2017-2021	Arkansas	Marion County	16826	05089
5091	0.0860702953455082	0.243659573278372	0.2800631539616903	3.1578947368421053	0.1455152082085744	0.9800988515265824	0.1021823688720386	92.0	0.262604392205382	2020	2017-2021	Arkansas	Miller County	42600	05091
5093	0.0729622818511269	0.1736188228516514	0.2153661079041415	3.450980392156863	0.1288377439101845	0.7479767225418262	0.0957686058166888	61.0	0.384511557280243	2020	2017-2021	Arkansas	Mississippi County	40685	05093
5095	0.1000364253158355	0.2102821001294019	-0.1211403496730269	2.9285714285714284	0.3358555727394473	0.98801610547257	0.2396291036867532	17.0	0.426077265973254	2020	2017-2021	Arkansas	Monroe County	6799	05095
5097	0.0773624762046208	0.4257792520889858	0.3092758933197222	4.125	0.2950484221760411	0.9141645724527824	0.3232059841509316	8.0	0.193539846438973	2020	2017-2021	Arkansas	Montgomery County	8484	05097
5099	0.0943630234226094	0.2683412323392861	0.3609315409506521	3.4814814814814814	0.1465008127252364	0.8563875542482493	0.1563542604761484	30.0	0.33530694920536	2020	2017-2021	Arkansas	Nevada County	8310	05099
5101	0.0679943919565559	0.4432411362419627	0.3198990059595876	3.9	0.1964598972515006	0.7610258297291657	0.1464594892181307	27.0	0.181748269674442	2020	2017-2021	Arkansas	Newton County	7225	05101
5103	0.0936526765438537	0.3425398388030187	0.6258102015037736	3.4285714285714284	0.1291304895884392	0.9511509029570496	0.1655741196469086	33.0	0.430078587576704	2020	2017-2021	Arkansas	Ouachita County	22650	05103
5105	0.0834452207188345	0.3906514461872484	0.5712854049992417	3.2142857142857144	0.3175900223432621	0.96994673258244	0.2592291683388811	14.0	0.225339568024939	2020	2017-2021	Arkansas	Perry County	10019	05105
5107	0.079438831912237	0.0353311742009384	-0.0077651946935383	2.892857142857143	0.202310912249981	0.6429901688131157	0.1086851753842023	35.0	0.599834437086093	2020	2017-2021	Arkansas	Phillips County	16568	05107
5109	0.076591075360335	0.3702118746805942	0.0541164481875334	3.0	0.3922322702763681	0.7241159622620251	0.2008336331782829	13.0	0.154696132596685	2020	2017-2021	Arkansas	Pike County	10171	05109
5111	0.0805196358659594	0.4046062566884683	0.2987380474709801	3.2884615384615383	0.1510713671319759	0.9109177299135836	0.1185913872505737	59.0	0.193952601470989	2020	2017-2021	Arkansas	Poinsett County	22965	05111
5113	0.0933309865617569	0.4053122545035932	0.2824513357481733	3.5625	0.2386303510546059	0.818998524033465	0.1787201300209744	21.0	0.150464919695689	2020	2017-2021	Arkansas	Polk County	19221	05113
5115	0.0618876521052793	0.1761651779797591	0.209979731114925	3.1777777777777776	0.0865809507117908	0.979505123016632	0.0767207623419516	163.0	0.241628392484342	2020	2017-2021	Arkansas	Pope County	63381	05115
5117	0.088585685373259	0.364439141113993	0.4403867885154037	3.2	0.2760262237369416	0.7313671552292907	0.1954660942005371	14.0	0.190116279069767	2020	2017-2021	Arkansas	Prairie County	8282	05117
5119	0.0426863215079956	-0.0273629798182917	-0.009000699035241	3.023560209424084	0.0417709940684752	0.9475647329779636	0.0322741828823509	862.0	0.615384144999144	2020	2017-2021	Arkansas	Pulaski County	399125	05119
5121	0.0993851003849691	0.2985209274001605	0.168631720593033	3.555555555555556	0.1810069964491228	0.9491031472193072	0.1581838578698845	36.0	0.184931506849315	2020	2017-2021	Arkansas	Randolph County	18571	05121
5123	0.1063959047754352	0.1006420901041335	0.0455745937517093	3.0	0.2043092918869848	0.6605718694671379	0.1071589074239636	38.0	0.526438796377447	2020	2017-2021	Arkansas	St. Francis County	23090	05123
5125	0.0552407876931308	0.1889458429645242	0.309924553552475	3.2660098522167487	0.0828473283958594	0.9713297330537218	0.0656363807375194	219.0	0.289316914740261	2020	2017-2021	Arkansas	Saline County	123416	05125
5127	0.1036380228750097	0.4006741781027584	0.5928439214132819	3.619047619047619	0.2142539659020619	0.8268587631433235	0.1653717526286647	25.0	0.140203193033382	2020	2017-2021	Arkansas	Scott County	9836	05127
5129	0.0966414410048598	0.4980187358032771	0.9564249191285088	3.772727272727273	0.1882650337787741	0.8700625797333725	0.1776007803863639	24.0	0.148747786491272	2020	2017-2021	Arkansas	Searcy County	7828	05129
5131	0.0560472079689966	0.1138014075688917	0.1511604222435456	3.201793721973094	0.0681300683341279	0.9944536285476518	0.0616733959390916	260.0	0.317106271204991	2020	2017-2021	Arkansas	Sebastian County	127799	05131
5133	0.10873566747621	0.2753526134701851	0.221452742231903	3.6666666666666665	0.2010075630518424	0.8131387206432119	0.2099515148805043	15.0	0.2232	2020	2017-2021	Arkansas	Sevier County	15839	05133
5135	0.0655731330388171	0.3949354915691536	0.4078204497009821	3.543859649122807	0.1549987541022155	0.8791716894265869	0.1074079167910402	67.0	0.190567066521265	2020	2017-2021	Arkansas	Sharp County	17271	05135
5137	0.091303528665945	0.5049148537833726	0.4723159078374458	3.7777777777777777	0.1533653269840466	0.6328676496824122	0.0954083879977565	44.0	0.203588681849551	2020	2017-2021	Arkansas	Stone County	12359	05137
5139	0.0796302390425673	0.2592758658857484	0.336577651942713	3.4285714285714284	0.1186862286512455	0.6900674590434235	0.0757447439848673	83.0	0.347652845224754	2020	2017-2021	Arkansas	Union County	39054	05139
5141	0.0702842512683413	0.3583168258917559	0.4571636029585766	3.583333333333333	0.1510124964482954	0.7962240912836307	0.1365513051115224	34.0	0.208863248983873	2020	2017-2021	Arkansas	Van Buren County	15796	05141
5143	0.0532191475155224	0.0133809775046737	-0.0689539787223392	2.938992042440318	0.0573088439863988	1.06468848862562	0.0517058438408293	424.0	0.479852838121934	2020	2017-2021	Arkansas	Washington County	245871	05143
5145	0.06634669055284	0.2867150590014603	0.3440350825590422	3.5	0.094621885033084	0.9323027283620328	0.0802398431237753	135.0	0.198209549071618	2020	2017-2021	Arkansas	White County	76822	05145
5147	0.0942488696161385	0.2413840001351131	-0.0215159528970944	2.2	0.254867151585419	0.9244455054387044	0.2563950516331902	13.0	0.356815339724885	2020	2017-2021	Arkansas	Woodruff County	6269	05147
5149	0.0818777814265718	0.4078812243038709	0.4039865039251623	3.5166666666666666	0.1119086256266342	0.6782421983984575	0.0816507656529658	69.0	0.197879307656323	2020	2017-2021	Arkansas	Yell County	20263	05149
6001	0.0392805086380123	-0.375933356853705	-0.4384518547874446	2.5017015070491007	0.0231273793758982	0.991723184908587	0.0210528945587974	2219.0	0.819211160155338	2020	2017-2021	California	Alameda County	1682353	06001
6003	0.1250296620632769	0.0881555775036175	-1.8044697751877956	2.5	0.5	0.5985502259241847	0.423238923631731	2.0	0.661111111111111	2020	2017-2021	California	Alpine County	1204	06003
6005	0.0707429821370957	0.1486383311661868	0.1220577332279572	3.3035714285714284	0.1503491076203354	0.9055424304270876	0.1159428274387358	61.0	0.375057502990156	2020	2017-2021	California	Amador County	40474	06005
6007	0.0529346821090848	-0.0500702125824035	-0.036782579482936	3.038567493112948	0.0605088043450131	1.0139721116543257	0.0504469980465904	404.0	0.510016660979184	2020	2017-2021	California	Butte County	211632	06007
6009	0.0624970854609144	0.1507449100829546	0.2269614387871184	3.412698412698413	0.1565079682770587	1.1829680652984176	0.1434559495575866	68.0	0.378180996837826	2020	2017-2021	California	Calaveras County	45292	06009
6011	0.0818363082531197	0.0877615318728775	-0.0405784393173534	3.411764705882353	0.1958651866858904	1.1028435395232652	0.229958774440324	23.0	0.415362913567581	2020	2017-2021	California	Colusa County	21839	06011
6013	0.0389409122394172	-0.2398889547653551	-0.2530035128601686	2.7777044854881265	0.0278236676081077	1.0261300260407515	0.025400503101471	1632.0	0.731447503175158	2020	2017-2021	California	Contra Costa County	1165927	06013
6015	0.0968204407666958	0.0278111076772002	0.0368178829248951	2.9056603773584904	0.1324144720060756	0.9327278634738322	0.118456557117793	62.0	0.419913808583229	2020	2017-2021	California	Del Norte County	27743	06015
6017	0.0531015298354739	-0.0288040866448442	-0.1102729260056743	2.8450704225352115	0.068122213896728	1.0624757062844483	0.0606386914475496	307.0	0.454953247966441	2020	2017-2021	California	El Dorado County	191185	06017
6019	0.0401042641097752	-0.0597742651132975	-0.0328720775455162	3.0097357440890127	0.0287236842750797	0.968855053282164	0.0238660312574085	1648.0	0.539946683674183	2020	2017-2021	California	Fresno County	1008654	06019
6021	0.091222378545144	0.1717911285836006	0.3155639353778552	3.2580645161290325	0.2094038846033321	0.8606489567211236	0.134410785236642	41.0	0.361276903599204	2020	2017-2021	California	Glenn County	28917	06021
6023	0.050087110117231	-0.2254715157548102	-0.4970403185720263	2.487084870848709	0.0648113452535372	1.1402927999724566	0.0662781727366881	296.0	0.672765297985345	2020	2017-2021	California	Humboldt County	136463	06023
6025	0.0563378286514085	-0.1311643954273061	-0.2197660382132714	2.7881773399014778	0.0757253099045791	0.8457263608640967	0.0554053760681674	233.0	0.624547501125619	2020	2017-2021	California	Imperial County	179702	06025
6027	0.1001259607225103	0.0854989772340635	0.0071271092268265	3.232142857142857	0.1550208921325725	0.9913997292271076	0.1290692510947608	59.0	0.500756429652042	2020	2017-2021	California	Inyo County	19016	06027
6029	0.0417177207430869	-0.0035177129946409	0.0140356789940393	2.9892802450229707	0.0301980663347208	0.925412502409118	0.023862252913457	1504.0	0.447762296457949	2020	2017-2021	California	Kern County	909235	06029
6031	0.0582684108108982	0.0250241282477193	0.0612017479677455	3.039301310043668	0.0722007285004919	0.8057346228610278	0.0501628465339785	258.0	0.437188749386266	2020	2017-2021	California	Kings County	152486	06031
6033	0.0554916242343781	-0.0185037194040443	-0.2053352207688892	2.856	0.0928861750969401	0.998580340975898	0.0818068890530243	149.0	0.532390250855188	2020	2017-2021	California	Lake County	68163	06033
6035	0.0967414583028663	0.2633876468555295	0.5955966119501926	3.3793103448275863	0.2102039470564555	1.266518770414046	0.2204726187775697	33.0	0.237828192709661	2020	2017-2021	California	Lassen County	32730	06035
6037	0.0360106007425137	-0.281388570816685	-0.2565199707090488	2.677877198395557	0.0085625997674218	0.942667561054462	0.0071208124793461	17525.0	0.725583553607782	2020	2017-2021	California	Los Angeles County	10014009	06037
6039	0.057526311479016	0.0334224048745458	0.0794649925427611	2.921787709497207	0.0789723435660798	0.946619440555764	0.0656362486783623	208.0	0.440908917900506	2020	2017-2021	California	Madera County	156255	06039
6041	0.0512620330959213	-0.3288948336595423	-0.5177759301136162	2.5211864406779663	0.0771047045845607	1.1218798640290706	0.0718209987249118	244.0	0.839032047089601	2020	2017-2021	California	Marin County	262321	06041
6043	0.0970141173611257	0.0348345322649481	-0.3346419406231462	2.892857142857143	0.2691517801836244	1.0922777619800388	0.1994217230992419	30.0	0.407252440725244	2020	2017-2021	California	Mariposa County	17131	06043
6045	0.0621719450506499	-0.0108121319688773	-0.0799460081668298	2.764705882352941	0.1144319827881887	0.9328534539238394	0.0754167318382401	153.0	0.684487145948774	2020	2017-2021	California	Mendocino County	91601	06045
6047	0.0484731762214407	-0.0591504503588192	-0.1382923864236155	2.659509202453988	0.0651269100081286	0.9387692751407511	0.0480946068958122	381.0	0.554272073132099	2020	2017-2021	California	Merced County	281202	06047
6049	0.1015864304496298	0.2413442696586994	-0.1183168063175611	3.8	0.2090394197073763	1.2903309529336882	0.3129512241734992	17.0	0.270016435783048	2020	2017-2021	California	Modoc County	8700	06049
6051	0.1099998566271768	0.0273027442270692	-0.8660855950654804	2.1818181818181817	0.3770262064241403	0.9760465343651492	0.2942891029469025	11.0	0.614924915721728	2020	2017-2021	California	Mono County	13195	06051
6053	0.0487939427511894	-0.1454719784877551	-0.1117801790274476	2.879818594104308	0.0539286203183878	1.0450243344453714	0.0474521106302333	485.0	0.711086289094676	2020	2017-2021	California	Monterey County	439035	06053
6055	0.0640620296269022	-0.2026437471824249	-0.3441702437709505	2.8904109589041096	0.0988792573411608	0.9663440944951104	0.0761585836879297	161.0	0.706694281701729	2020	2017-2021	California	Napa County	138019	06055
6057	0.0611025736216082	-0.0324227985702257	-0.1245571287044127	2.8125	0.1052755756262006	1.091621553881742	0.0903432426117796	146.0	0.57586414472642	2020	2017-2021	California	Nevada County	102241	06057
6059	0.0374545699427734	-0.1762661758195347	-0.0963279726288688	2.9531757070004634	0.01679530884837	1.0509450681771908	0.0154869251451282	4605.0	0.546128934651095	2020	2017-2021	California	Orange County	3186989	06059
6061	0.0459639697242934	-0.0145464347801824	0.0472442515226423	3.126537785588752	0.0469391018162934	1.1113010008658264	0.0450692069161232	608.0	0.465967901568297	2020	2017-2021	California	Placer County	404739	06061
6063	0.0686725566740268	0.1532909288396918	0.0028397553582683	3.421052631578948	0.2387834664704596	0.850392991909015	0.1735857425846525	24.0	0.41441032164274	2020	2017-2021	California	Plumas County	19790	06063
6065	0.0380634924182483	-0.1017956280269805	-0.0577851931811523	2.9541029207232268	0.0180674796458221	0.9822298068901044	0.0155459706287972	3992.0	0.540510125996947	2020	2017-2021	California	Riverside County	2418185	06065
6067	0.0380229727769032	-0.1818320629776217	-0.190012041664598	2.836317135549872	0.0206782260376307	0.9879503566877011	0.0180194127896892	3006.0	0.629534156035378	2020	2017-2021	California	Sacramento County	1585055	06067
6069	0.0915078143411623	-0.0753853428732449	-0.0600952187778384	2.9871794871794872	0.0976865710789983	0.9666965761276384	0.1061087343132175	83.0	0.624707633425473	2020	2017-2021	California	San Benito County	64209	06069
6071	0.0372150464060801	-0.0707811630552189	-0.0251116635494284	2.977306658704091	0.0184709214307641	0.9548799660033064	0.0154800176351775	3805.0	0.554494742834345	2020	2017-2021	California	San Bernardino County	2181654	06071
6073	0.0373604331423262	-0.1680607453428909	-0.1646554912511403	2.850050454086781	0.0157119699832202	1.0276640934562569	0.0140342037618546	5362.0	0.616495012725444	2020	2017-2021	California	San Diego County	3298634	06073
6075	0.0402235012772652	-0.5374757993012844	-0.594827581852943	2.413855421686747	0.0257776288515808	0.975046199706448	0.0232748362161803	1755.0	0.87017831296468	2020	2017-2021	California	San Francisco County	873965	06075
6077	0.0415466732170959	-0.0791154193921919	-0.0481039775860202	3.0294985250737465	0.0319325486472094	0.9234405937246966	0.027325990305585	1142.0	0.570932024731164	2020	2017-2021	California	San Joaquin County	779233	06077
6079	0.0503998614643518	-0.1230968195476594	-0.2544060330192537	2.787958115183246	0.057747813754748	1.0494926367556887	0.0513938755368421	417.0	0.56701295699408	2020	2017-2021	California	San Luis Obispo County	282424	06079
6081	0.0432207144185574	-0.3611157015499009	-0.4009517014431402	2.643946188340807	0.0294874981058303	0.9978336061416664	0.02891360513964	1191.0	0.79409393047837	2020	2017-2021	California	San Mateo County	764442	06081
6083	0.0488874986144744	-0.1494666881825548	-0.1767169172703035	2.667441860465116	0.0556103879924308	1.085149749808547	0.0492741118852643	485.0	0.664096392929959	2020	2017-2021	California	Santa Barbara County	448229	06083
6085	0.0396058354895103	-0.3308675618334055	-0.3235532174224528	2.6706231454005933	0.021848655212778	0.9844888014259726	0.0195959401837493	2524.0	0.742232268649582	2020	2017-2021	California	Santa Clara County	1936259	06085
6087	0.0483448364851129	-0.346417372886352	-0.5232122045470912	2.518987341772152	0.0622143380649337	1.0522211713189396	0.0573181395353829	337.0	0.809205074265315	2020	2017-2021	California	Santa Cruz County	270861	06087
6089	0.0513830880178454	0.0536109302724441	0.0614211937570821	3.1658031088082903	0.0545294972339538	1.0083548559177302	0.0489700407896093	424.0	0.330436506625252	2020	2017-2021	California	Shasta County	182155	06089
6091	0.085847144354207	0.305019428565711	-0.0213025750173166	2.833333333333333	0.4418575508442684	1.431196023803598	0.5409412509098283	7.0	0.389957264957265	2020	2017-2021	California	Sierra County	3236	06091
6093	0.0588191701002802	0.1860612289448788	0.1265825465313498	3.2291666666666665	0.1110878497713685	1.065542059559418	0.1015954491057603	110.0	0.419219507931652	2020	2017-2021	California	Siskiyou County	44076	06093
6095	0.0457787918083969	-0.1289344657693901	-0.0892086883672352	2.9762658227848102	0.0416769859420947	1.007288291703893	0.0382361406697841	694.0	0.655099654134216	2020	2017-2021	California	Solano County	453491	06095
6097	0.045331635139385	-0.2703116361621446	-0.46477816723937	2.528771384136858	0.0415833143945552	1.0423109983999428	0.03988292194949	683.0	0.763813067545833	2020	2017-2021	California	Sonoma County	488863	06097
6099	0.0423458136901451	-0.038933274754552	-0.0083091092034978	3.0083333333333333	0.040844001447745	0.9460180317855456	0.0327972742415029	832.0	0.504038364462393	2020	2017-2021	California	Stanislaus County	552878	06099
6101	0.0673871393479512	0.0909958688784755	0.1894091970525086	3.1654676258992804	0.0767332297164528	0.9469401538264628	0.0750972390572259	159.0	0.416049826326506	2020	2017-2021	California	Sutter County	99633	06101
6103	0.066588994887099	0.1605164536144074	0.1729628293018918	3.287037037037037	0.0891913664503407	0.9551041533727288	0.0847517887665657	127.0	0.317660059888778	2020	2017-2021	California	Tehama County	65829	06103
6105	0.0773014580041457	0.2484367262963425	0.2587370461469408	3.4	0.3103164454170876	0.9447030458193844	0.2727122789040405	12.0	0.475139025188093	2020	2017-2021	California	Trinity County	16112	06105
6107	0.0444552025698901	0.0098722303444554	0.0911693617164261	3.062124248496994	0.0483562778770679	0.9395210854634126	0.0390789253293485	578.0	0.460072102669748	2020	2017-2021	California	Tulare County	473117	06107
6109	0.0738701567331968	0.123447008047373	0.1196813400067785	3.108910891089109	0.1201087393889155	1.274783372383569	0.1226660872006854	108.0	0.40374827249132	2020	2017-2021	California	Tuolumne County	55620	06109
6111	0.0426193599215004	-0.1597147656046194	-0.1838002124165215	2.8654708520179373	0.0324304998598213	1.0441026193963812	0.0300780489544266	1205.0	0.607811989990208	2020	2017-2021	California	Ventura County	843843	06111
6113	0.0520508379730144	-0.3302173275194355	-0.5021475150385161	2.7022900763358777	0.0711062840860824	1.079874259714171	0.0640787482292221	284.0	0.712382758984087	2020	2017-2021	California	Yolo County	216403	06113
6115	0.0625966984304914	0.0972951125345802	0.1423518753311586	3.274074074074074	0.0904918594951481	0.9612167558940566	0.0752883068757543	163.0	0.388500657302982	2020	2017-2021	California	Yuba County	81575	06115
8001	0.0421975863985897	-0.110845405706513	-0.1134517777203627	2.8716136631330977	0.037204500288223	0.993812598013469	0.0324491315861189	938.0	0.583844878817014	2020	2017-2021	Colorado	Adams County	519572	08001
8003	0.109323733856553	-0.0001835550763179	-0.2369403114064217	2.7857142857142856	0.1529360272243254	1.0249002445894413	0.1494970654632289	47.0	0.496434231378764	2020	2017-2021	Colorado	Alamosa County	16376	08003
8005	0.0418537473914062	-0.1167490604599299	-0.1052419481045129	2.8979253112033194	0.0318387216878468	1.023350127040555	0.0284924236157467	1290.0	0.627941557326722	2020	2017-2021	Colorado	Arapahoe County	655070	08005
8007	0.1179490210751309	0.2323769069211574	0.3089911076206155	3.303030303030303	0.1921018535319085	0.9417336483423332	0.1639347860380408	33.0	0.418729696426571	2020	2017-2021	Colorado	Archuleta County	13359	08007
8009	0.1002960236550283	0.3960209063291641	0.4063773426447926	3.5	1.0606601717798212	0.6776489414655354	0.3388244707327677	4.0	0.14514652014652	2020	2017-2021	Colorado	Baca County	3506	08009
8011	0.1195614276326237	0.268951408574765	-0.0528740877050234	2.75	0.6196196990320526	0.6043494477862974	0.2136697963680181	8.0	0.32751677852349	2020	2017-2021	Colorado	Bent County	5650	08011
8013	0.0474721720641275	-0.298390870142008	-0.4782364653681981	2.567676767676768	0.0502543228262859	1.0292571263524688	0.0448351446281594	527.0	0.789171089835805	2020	2017-2021	Colorado	Boulder County	330758	08013
8014	0.0683587170322648	-0.1691680694769889	-0.2983462186712239	2.720720720720721	0.108081504808231	1.1493280593189026	0.1062554166718928	117.0	0.640857797760733	2020	2017-2021	Colorado	Broomfield County	74112	08014
8015	0.0938203159672099	0.1449094660081057	0.1010071835345808	3.32	0.2271672033362319	0.964929265972158	0.1857007238193244	27.0	0.535047078164699	2020	2017-2021	Colorado	Chaffee County	19476	08015
8017	0.1165731706230342	0.5345798430278168							0.116548042704626	2020	2017-2021	Colorado	Cheyenne County	1748	08017
8019	0.0892227326984753	0.0162104463247492	-0.0364166690247535	2.5	0.3162277660168379	0.932652388928952	0.4170948282045417	5.0	0.566844919786096	2020	2017-2021	Colorado	Clear Creek County	9397	08019
8021	0.0822027242005956	0.1626088212981045	1.3576801495798658	3.75	0.1636634176769942	0.8355650123108043	0.2954168431635953	8.0	0.461484098939929	2020	2017-2021	Colorado	Conejos County	7461	08021
8023	0.0922662483632476	0.1843367565088219	0.0167551171392274	2.4	0.2070196678027062	0.9505797827219264	0.3592853866297186	7.0	0.638888888888889	2020	2017-2021	Colorado	Costilla County	3499	08023
8025	0.0978361298798434	0.2692636822350861	-0.0232445193347502	2.769230769230769	0.3233210311004741	0.727216475607582	0.2016935608588726	13.0	0.255854800936768	2020	2017-2021	Colorado	Crowley County	5922	08025
8027	0.1372713693145692	0.3339547510414113	0.5568476589973081	3.6	0.4521553322083511	1.0726557030093042	0.339203516667853	10.0	0.310094813162298	2020	2017-2021	Colorado	Custer County	4704	08027
8029	0.073796647458224	0.3501771953122748	0.6745170138716082	3.8472222222222223	0.121056442999513	1.012815312596845	0.1118467406020423	82.0	0.310364824968368	2020	2017-2021	Colorado	Delta County	31196	08029
8031	0.0411888107069729	-0.316323511498038	-0.3306305262735848	2.570146818923328	0.0300476154114976	0.9925574709172946	0.027074224655193	1344.0	0.814012998838268	2020	2017-2021	Colorado	Denver County	715522	08031
8033	0.1131793279406074	0.3761324818061743	0.2957491641976947	3.0	1.1547005383792517	1.003940591231367	0.5796253705978218	3.0	0.238461538461538	2020	2017-2021	Colorado	Dolores County	2326	08033
8035	0.0501945878400057	7.00334625931e-05	0.0775253115375117	3.195777351247601	0.0481279633651133	1.1797039664443458	0.0506259428840557	543.0	0.46322419585434	2020	2017-2021	Colorado	Douglas County	357978	08035
8037	0.0673035503197053	0.0651074756042448	0.31860538181208	3.642857142857143	0.1797964177589391	1.0373880476891426	0.154644679578581	45.0	0.652668539325843	2020	2017-2021	Colorado	Eagle County	55731	08037
8039	0.0805841577701193	0.3881254107194119	0.4871774099195813	3.3384615384615386	0.1473992101380508	1.259327138529125	0.152715847334189	68.0	0.242479883350435	2020	2017-2021	Colorado	Elbert County	26062	08039
8041	0.0398349961705869	0.0833624372838138	0.0968492568052486	3.1269385410683515	0.0265405661119332	1.0620355129609926	0.0244162224560304	1892.0	0.443954941346441	2020	2017-2021	Colorado	El Paso County	730395	08041
8043	0.0773196363949513	0.3611330188844701	0.6253170117167408	3.607476635514019	0.0914594675654522	1.0610165706656969	0.0972632295651271	119.0	0.296110262798361	2020	2017-2021	Colorado	Fremont County	48939	08043
8045	0.0706540088199232	0.0972997683299435	-0.0797916852962781	3.472972972972973	0.123793018326379	0.8948928107087711	0.0953958941522978	88.0	0.511776804670913	2020	2017-2021	Colorado	Garfield County	61685	08045
8047	0.1161348581552294	0.1015689408297165	0.3157387684043606	3.5	0.5	0.9499494221872556	0.3358578391064254	8.0	0.548076923076923	2020	2017-2021	Colorado	Gilpin County	5808	08047
8049	0.0722159234083272	0.1875154097788361	0.0006529551529155	3.0	0.2132007163556104	1.0872706293492187	0.3138679952683726	12.0	0.490983008443657	2020	2017-2021	Colorado	Grand County	15717	08049
8051	0.1019938143896617	0.1221913394985829	-0.2305734015293881	2.9375	0.3250188531484916	1.216767072031944	0.2951093623388963	17.0	0.656298886537223	2020	2017-2021	Colorado	Gunnison County	16918	08051
8053	0.1528026083625525	0.2073609841050186	-0.0557721484308339	3.0		0.581718161138511	0.3358551369258135	3.0	0.419407894736842	2020	2017-2021	Colorado	Hinsdale County	788	08053
8055	0.1084930427822631	0.1960267664149139	-0.4809166033484627	2.142857142857143	0.3563483225498992	1.0237822372045955	0.3412607457348652	9.0	0.485160084131807	2020	2017-2021	Colorado	Huerfano County	6820	08055
8057	0.165329664145227	0.6566704442993152							0.204439252336449	2020	2017-2021	Colorado	Jackson County	1379	08057
8059	0.0428774336832965	-0.1026720129621016	-0.0856206816998428	2.8076923076923075	0.0377434389579075	1.1633991491990292	0.0349983526484591	1105.0	0.59538784067086	2020	2017-2021	Colorado	Jefferson County	582910	08059
8061	0.1209977057261707	0.4571251204399844	1.8214866598916093	4.0	0.0	0.1155875193937373	0.0817327187838432	2.0	0.109742441209406	2020	2017-2021	Colorado	Kiowa County	1446	08061
8063	0.0959072772630578	0.3584418562816649	0.5539518453148367	3.55	0.2853898533954083	0.9409933008622732	0.2104124987099954	20.0	0.173935890698896	2020	2017-2021	Colorado	Kit Carson County	7087	08063
8065	0.1364789153555348	0.0326232781990662	-0.3028992191305554	2.75	0.2954684201426394	0.6164680389168975	0.2054893463056325	9.0	0.606052631578947	2020	2017-2021	Colorado	Lake County	7436	08065
8067	0.07832927144962	0.0553070537148963	-0.0183401856845788	2.9027777777777777	0.1196906600975469	0.944104781202224	0.1075907251041058	77.0	0.59078232368247	2020	2017-2021	Colorado	La Plata County	55638	08067
8069	0.0469841825200381	-0.1244172080639307	-0.170186787394222	2.7776049766718507	0.0459859690016956	1.127998594905658	0.0432567714880833	680.0	0.579571616982754	2020	2017-2021	Colorado	Larimer County	359066	08069
8071	0.1084739405098219	0.334948691205379	0.4822901424446076	3.3714285714285714	0.1997045285050595	1.1120237041493894	0.1828155708217118	37.0	0.449428094075312	2020	2017-2021	Colorado	Las Animas County	14555	08071
8073	0.0898142847153854	0.2821906470023813	0.0708853982171293	3.2	0.254867151585419	0.9264579941735344	0.2569532155812459	13.0	0.18042226487524	2020	2017-2021	Colorado	Lincoln County	5675	08073
8075	0.0931579509921962	0.1787913708683676	0.1742067666974914	3.2413793103448274	0.1909494639590644	1.0348983376451029	0.1347322875538809	59.0	0.215235322658903	2020	2017-2021	Colorado	Logan County	21528	08075
8077	0.0500676645476892	0.1563318498035175	0.264631916764191	3.237942122186495	0.0658949454296476	1.1029606080436112	0.059381403005375	345.0	0.356621056202646	2020	2017-2021	Colorado	Mesa County	155703	08077
8079	0.1351846608163482	0.1666915276799777	-1.845505676379427	2.0				1.0	0.426075268817204	2020	2017-2021	Colorado	Mineral County	865	08079
8081	0.1138354783552739	0.2409467948235701	0.1690324195175767	3.088235294117647	0.117073564858052	0.8010895744828185	0.1316983147858549	37.0	0.175032736796159	2020	2017-2021	Colorado	Moffat County	13292	08081
8083	0.08356549413572	0.1525374564999653	0.1565668436115268	3.1818181818181817	0.2097562132516436	1.1117869590783922	0.1780283931817949	39.0	0.385418042530709	2020	2017-2021	Colorado	Montezuma County	25849	08083
8085	0.0819626506327231	0.1797152964057631	0.1042292967316798	3.212121212121212	0.1444172311249953	0.7961808446276277	0.0913282063819654	76.0	0.314306742445925	2020	2017-2021	Colorado	Montrose County	42679	08085
8087	0.0843359463202296	0.2092724865954504	0.117952076123719	3.037735849056604	0.1600486265323372	1.0666598932589104	0.1412825542604972	57.0	0.287771920706808	2020	2017-2021	Colorado	Morgan County	29111	08087
8089	0.082120738239996	0.1430272465323636	0.1194011331376417	3.0	0.1236953776342811	0.7445499870297158	0.0859732270873477	75.0	0.385108428586689	2020	2017-2021	Colorado	Otero County	18690	08089
8091	0.1113663105170519	0.1384206992360667	-0.7980394956280572	2.0				1.0	0.599949264332826	2020	2017-2021	Colorado	Ouray County	4874	08091
8093	0.0767717716870792	0.2031386661615282	0.0947357377884364	3.4375	0.2208023226534303	1.2556394914879705	0.2185787794036302	33.0	0.41222465108458	2020	2017-2021	Colorado	Park County	17390	08093
8095	0.1269451845603189	0.2568765088727302	-0.5963528231419185	1.25	0.2041241452319315	1.164807260118386	0.4755305726632273	6.0	0.198854337152209	2020	2017-2021	Colorado	Phillips County	4530	08095
8097	0.1022449317377115	0.0291192874243763	-0.8891864487769134	2.0	0.5	1.1450825529638466	0.4674779946874863	6.0	0.763786218030419	2020	2017-2021	Colorado	Pitkin County	17358	08097
8099	0.1145134974515979	0.2204135927127445	0.2213017849123258	2.363636363636364	0.2993499450649517	0.5654494064115457	0.1511227105961929	14.0	0.266739846322722	2020	2017-2021	Colorado	Prowers County	11999	08099
8101	0.0507093833352663	0.0318335185880911	0.0348362757423913	3.021276595744681	0.0469875640096768	0.8381633359200542	0.0380198610020945	486.0	0.50883474379243	2020	2017-2021	Colorado	Pueblo County	168162	08101
8103	0.1001967001341013	0.5482894252545708	0.9247809441959872	3.733333333333333	0.3199702367110922	1.1511552322148697	0.2877888080537173	16.0	0.154886802871342	2020	2017-2021	Colorado	Rio Blanco County	6529	08103
8105	0.0947498098446258	0.1179988811520114	0.306445030892726	3.260869565217391	0.1967288483908659	0.82847383359377	0.1691115131293497	24.0	0.40536149471974	2020	2017-2021	Colorado	Rio Grande County	11539	08105
8107	0.1101468700433009	0.1153578210142152	-0.0450948592407157	2.75	0.1690308509457033	0.7851185709992508	0.1713269181485537	21.0	0.641061367904525	2020	2017-2021	Colorado	Routt County	24829	08107
8109	0.0827696942867141	0.2214828854606129	0.5481438299510555	3.75	0.3763089045031908	0.9526221229935222	0.2642098392765006	13.0	0.571428571428571	2020	2017-2021	Colorado	Saguache County	6368	08109
8111	0.1571311177016615	0.5194143953560729							0.628676470588235	2020	2017-2021	Colorado	San Juan County	705	08111
8113	0.1176446729394619	0.2113705461125057	0.3102240320530794	3.5	0.2581988897471611	0.3644613074471105	0.1629920517240378	5.0	0.775494071146245	2020	2017-2021	Colorado	San Miguel County	8072	08113
8115	0.1123674198603112	0.280292137693161	-0.5886396188243563	3.0	0.0	0.2400075282994666	0.1200037641497333	4.0	0.211673699015471	2020	2017-2021	Colorado	Sedgwick County	2404	08115
8117	0.0800470251159436	0.046271369096847	-0.0800229132934122	3.0476190476190474	0.2329040712787551	1.083281218729704	0.2258797485824581	23.0	0.703559293711357	2020	2017-2021	Colorado	Summit County	31055	08117
8119	0.0796465414167328	0.2513305433470187	0.3337573485276259	3.4285714285714284	0.1214847379524856	0.9998680191373044	0.107197103650054	87.0	0.319510866275198	2020	2017-2021	Colorado	Teller County	24710	08119
8121	0.0961871656156469	0.3993452252882914	-0.0654691220081829	2.727272727272727	0.3186144245246149	0.902235249146348	0.2604528819835065	12.0	0.124493927125506	2020	2017-2021	Colorado	Washington County	4817	08121
8123	0.0479759009635042	0.0534067095736015	0.0798158923472824	3.093816631130064	0.0497221584293923	1.090788667590585	0.0480658916133923	515.0	0.407262414845412	2020	2017-2021	Colorado	Weld County	328981	08123
8125	0.092693124658846	0.3445681516370237	0.5851823761661905	3.4615384615384617	0.1339728254114167	0.8141405452516596	0.2102101848821269	15.0	0.160466067048242	2020	2017-2021	Colorado	Yuma County	9988	08125
9001	0.0416617400237189	-0.199314077250208	-0.1280997317047036	2.884643114635905	0.0278997141727794	1.0172770982914614	0.0261270073108517	1516.0	0.501351351351351	2020	2017-2021	Connecticut	Fairfield County	957419	09001
9001	0.0416617400237189	-0.199314077250208	-0.1280997317047036	2.884643114635905	0.0278997141727794	1.0172770982914614	0.0261270073108517	1516.0	0.638491254426441	2020	2017-2021	Connecticut	Fairfield County	957419	09001
9003	0.0402123882392556	-0.2068613025520383	-0.1797665706574543	2.769330734243015	0.0282230829979122	0.9458897983388942	0.0231394118803249	1671.0	0.640535995225954	2020	2017-2021	Connecticut	Hartford County	899498	09003
9005	0.0482964254822946	-0.0764463327260985	-0.0512692546382116	2.936	0.061601344346551	1.0704350781320164	0.0529296081075083	409.0	0.47429679005342	2020	2017-2021	Connecticut	Litchfield County	185186	09005
9007	0.0500434223909852	-0.2130213832431585	-0.3206927962812426	2.750700280112045	0.0547567425496726	1.093851267695937	0.0558931887899328	383.0	0.582978679765775	2020	2017-2021	Connecticut	Middlesex County	164245	09007
9009	0.0396822200350846	-0.1953827972827465	-0.1638657987771331	2.808814770696843	0.0250877627303585	0.9158784480523392	0.0211119345098834	1882.0	0.588161144954342	2020	2017-2021	Connecticut	New Haven County	864835	09009
9011	0.0467609630823274	-0.1337529847118024	-0.2067298823062032	2.853413654618474	0.0464006704875901	0.9737931480145054	0.0411135789340082	561.0	0.581823107733087	2020	2017-2021	Connecticut	New London County	268555	09011
9013	0.0527657916473983	-0.1296971132605276	-0.1206476561848661	2.96958174904943	0.0677717458966679	0.9285930177423874	0.0551018580691772	284.0	0.558951246376078	2020	2017-2021	Connecticut	Tolland County	149788	09013
9015	0.0509587738643437	-0.034081135934095	0.0086472206987857	3.094488188976378	0.0613355397671618	0.9714692704567696	0.0564655044013901	296.0	0.478199366125307	2020	2017-2021	Connecticut	Windham County	116418	09015
10001	0.0523798613845499	0.0155572480197124	0.0121652389517132	3.0320197044334973	0.0527991555149737	0.9482478408552564	0.0445034762708585	454.0	0.520704526595061	2020	2017-2021	Delaware	Kent County	181851	10001
10003	0.0421328430114277	-0.1585355285468782	-0.1794098863567587	2.904473085670962	0.0300828718566329	0.9541687801539612	0.0251271118173281	1442.0	0.688198222993811	2020	2017-2021	Delaware	New Castle County	570719	10003
10005	0.048918457823355	0.065314701314802	0.1089438952542062	3.2228915662650603	0.0484219712923772	1.0092054501411605	0.0431900061487108	546.0	0.443132778785415	2020	2017-2021	Delaware	Sussex County	237378	10005
11001	0.0430941317927075	-0.4690901580748924	-0.4480777632958392	2.3846153846153846	0.0285611211650776	0.9348441086137071	0.0235558573905307	1575.0	0.944669538476194	2020	2017-2021	District of Columbia	District of Columbia	689545	11001
12001	0.0471412729360504	-0.1012488641624091	-0.1338576238838411	2.833916083916084	0.0447406509449753	1.0388561071482236	0.0418227720836822	617.0	0.637663851687566	2020	2017-2021	Florida	Alachua County	278468	12001
12003	0.0814857101123445	0.3857850283282872	0.6120731582049674	3.1132075471698117	0.1423403667237921	0.7277933855908563	0.0924298523999373	62.0	0.146042443361055	2020	2017-2021	Florida	Baker County	28259	12003
12005	0.0506475324697541	0.248353512818204	0.3012457843213413	3.3588850174216027	0.0619949167031316	0.972961047356356	0.0533179369576482	333.0	0.279290379561885	2020	2017-2021	Florida	Bay County	175216	12005
12007	0.0798382184074889	0.4524010711198133	0.4133460769924766	3.274193548387097	0.1596135873609834	1.0131426527757663	0.1202379117448143	71.0	0.234178153253298	2020	2017-2021	Florida	Bradford County	28303	12007
12009	0.0408475984180261	0.1117575686646482	0.1539541807284939	3.2580645161290325	0.0274299338766801	1.0366277353800406	0.0256682253738692	1631.0	0.416766732504377	2020	2017-2021	Florida	Brevard County	606612	12009
12011	0.0373188785859152	-0.1927020238388472	-0.1855041255549441	2.821656050955414	0.0173631892553977	0.9265335240071716	0.0145107808078665	4077.0	0.649839680474205	2020	2017-2021	Florida	Broward County	1944375	12011
12013	0.0886091463438126	0.3700926713779889	0.1473946733678747	3.037037037037037	0.1819543292558991	0.7092971202003993	0.1317131686036221	29.0	0.186487737158723	2020	2017-2021	Florida	Calhoun County	13648	12013
12015	0.047961525919363	0.1739054452718021	0.169775829556483	3.275053304904051	0.0496495371276212	0.9500549264867688	0.0420279555490815	511.0	0.365949305723882	2020	2017-2021	Florida	Charlotte County	186847	12015
12017	0.04612759550334	0.2829524682951763	0.2907083404333762	3.429193899782135	0.0498726753383803	0.967041159829962	0.0432907077832102	499.0	0.293063908961101	2020	2017-2021	Florida	Citrus County	153843	12017
12019	0.0491029639867423	0.2456935472758339	0.2532966827824645	3.2195121951219514	0.0468199868938763	0.9716608913029912	0.0417749645925114	541.0	0.312035310308884	2020	2017-2021	Florida	Clay County	218245	12019
12021	0.047756264046545	0.1300849031421191	0.180651776498363	3.1806451612903226	0.0521447672537389	1.0757387790914192	0.0481085007216208	500.0	0.37575942412052	2020	2017-2021	Florida	Collier County	375752	12021
12023	0.0628036372008117	0.2494135513647828	0.3022301014743718	3.276595744680851	0.0837569741213935	0.8246388296382776	0.0577362664829323	204.0	0.27218320610687	2020	2017-2021	Florida	Columbia County	69698	12023
12027	0.1031901088476952	0.2749855229814738	0.1847095532776125	3.558139534883721	0.1663187622616235	0.8461412846039195	0.1234223912847683	47.0	0.338768692332167	2020	2017-2021	Florida	DeSoto County	33976	12027
12029	0.0940830877044497	0.407341173477902	0.2697806689810175	3.433333333333333	0.1308567519743732	0.7618898167430918	0.1220000097579674	39.0	0.168020679468242	2020	2017-2021	Florida	Dixie County	16759	12029
12031	0.0383016589538701	0.0570972238214954	0.0800017791991176	3.060449859418932	0.0237121389063116	0.9448745390243072	0.0196000005981988	2324.0	0.519322747667164	2020	2017-2021	Florida	Duval County	995567	12031
12033	0.0469593481345439	0.0815012973788715	0.1214495129666128	3.138392857142857	0.0442575199327542	0.9833080296489728	0.0364188159129249	729.0	0.423196482163207	2020	2017-2021	Florida	Escambia County	321905	12033
12035	0.0600028673489065	0.1426645300406331	0.072781331213384	3.122516556291391	0.0649486410993024	0.9158545162675604	0.0505696059469835	328.0	0.395497443963822	2020	2017-2021	Florida	Flagler County	115378	12035
12037	0.0901969977236517	0.3031173393118788	0.6790578345749367	3.7777777777777777	0.271764988823665	1.2979479804203424	0.2902299915478452	20.0	0.311994113318617	2020	2017-2021	Florida	Franklin County	12451	12037
12039	0.0684353766860978	0.0296502122992358	0.0723955647669778	2.893617021276596	0.0952664902612373	0.8501257127635642	0.0837653754906228	103.0	0.683927512913879	2020	2017-2021	Florida	Gadsden County	43826	12039
12041	0.0854566201095529	0.3242818059186675	0.2923823178535671	3.5128205128205128	0.1462113027845508	1.026077693156474	0.1546870324524292	44.0	0.177175612298072	2020	2017-2021	Florida	Gilchrist County	17864	12041
12043	0.0894277699499151	0.2106229982238684	0.2665348350044829	3.875	0.2704591432141797	1.022643850276244	0.2410394670896842	18.0	0.268047222759822	2020	2017-2021	Florida	Glades County	12126	12043
12045	0.1036537029531471	0.3396861961575856	0.5237876193356491	3.227272727272727	0.2127588491109677	0.6966044513839719	0.1452520690098789	23.0	0.245122252408002	2020	2017-2021	Florida	Gulf County	14192	12045
12047	0.0927824371041663	0.2581292409026882	0.2659937861071696	2.9444444444444446	0.2051859765150333	0.7925942053456362	0.1222999410453738	42.0	0.339736933194877	2020	2017-2021	Florida	Hamilton County	14004	12047
12049	0.0872852237885517	0.2378444103353633	0.141421784786479	3.259259259259259	0.1936031862656028	0.6139627392763001	0.108534304084535	32.0	0.2729216152019	2020	2017-2021	Florida	Hardee County	25327	12049
12051	0.0867085940388394	0.1595644524450036	0.104572500924303	3.1384615384615384	0.1370508277952663	0.9305230765687144	0.1089094883740751	73.0	0.384028048305415	2020	2017-2021	Florida	Hendry County	39619	12051
12053	0.0465357749955912	0.1371776973244307	0.088038486039929	3.181395348837209	0.0426045838131417	0.906476744624558	0.034188417938197	703.0	0.347620238856306	2020	2017-2021	Florida	Hernando County	194515	12053
12055	0.0585088452520051	0.2857270810430801	0.3722225402836252	3.5166666666666666	0.0715164473901583	0.8886620138729597	0.0545900735637984	265.0	0.326918994036016	2020	2017-2021	Florida	Highlands County	101235	12055
12057	0.0373030483165844	-0.0547964242275678	-0.0610377752052987	2.957939354417998	0.0198142091080238	0.9052442277851966	0.0156965656869624	3326.0	0.534790732701967	2020	2017-2021	Florida	Hillsborough County	1459762	12057
12059	0.0979482245495961	0.3819432845788453	0.4246872853187229	3.3142857142857145	0.1584155697605244	0.8934775605118925	0.1346968103100004	44.0	0.118290563337082	2020	2017-2021	Florida	Holmes County	19653	12059
12061	0.0514703668557812	0.1900241041758643	0.2558606317702781	3.2850356294536818	0.052745647285791	1.0162799850341346	0.0485597360312728	438.0	0.391289962364035	2020	2017-2021	Florida	Indian River County	159788	12061
12063	0.0618172430059597	0.2563479385938954	0.2436026442943092	3.26027397260274	0.11720918913076	0.8655551743653258	0.0927972552030778	87.0	0.304035229621641	2020	2017-2021	Florida	Jackson County	47319	12063
12065	0.1231103024428433	0.266509032624266	0.5200983267927977	3.827586206896552	0.201594628124536	0.7301002876032336	0.1332974655871001	30.0	0.46525787965616	2020	2017-2021	Florida	Jefferson County	14510	12065
12067	0.127025452106056	0.2990178267000017	0.2348689131432327	3.692307692307693	0.2007312638654982	0.6189441007032385	0.1654197690283161	14.0	0.14018691588785	2020	2017-2021	Florida	Lafayette County	8226	12067
12069	0.0434375415218522	0.1199872001403539	0.128719475074662	3.204857444561774	0.0361913680192739	0.983563646141594	0.0306467097968156	1030.0	0.398850805296039	2020	2017-2021	Florida	Lake County	383956	12069
12071	0.0400881097909417	0.0814227860383953	0.0719623876258321	3.1662337662337663	0.0290069036525387	0.989428331405447	0.0242626490990478	1663.0	0.403371855671685	2020	2017-2021	Florida	Lee County	760822	12071
12073	0.0461983864319015	-0.1203652467662308	-0.116088067301899	2.825284090909091	0.0444216234666148	1.0757898303712792	0.0390744462166459	758.0	0.643082561968069	2020	2017-2021	Florida	Leon County	292198	12073
12075	0.0645284213269683	0.3680419878298753	0.3418037098017778	3.5145631067961167	0.0997495830676035	0.8977414770285386	0.0833532035861902	116.0	0.270323255206064	2020	2017-2021	Florida	Levy County	42915	12075
12077	0.1384702912059229	0.3661791326635436	0.2704589093932866	3.333333333333333	0.2108185106778919	0.491502986214772	0.2006552538800643	6.0	0.196045197740113	2020	2017-2021	Florida	Liberty County	7974	12077
12079	0.0929881082532487	0.2009962200551458	0.2702256929901392	3.941176470588236	0.1920103181147053	1.0346238829734142	0.161581103943755	41.0	0.401909256677035	2020	2017-2021	Florida	Madison County	17968	12079
12081	0.0476471056217226	0.0943972360782872	0.1167867366928625	3.156578947368421	0.03997493271903	1.0548980273663344	0.0371802700657648	805.0	0.419078516218691	2020	2017-2021	Florida	Manatee County	399710	12081
12083	0.041173172465483	0.1687876842538897	0.1678174489644608	3.2530573847601127	0.0315797255283393	0.9509089987207392	0.027646909121632	1183.0	0.369333543841645	2020	2017-2021	Florida	Marion County	375908	12083
12085	0.0567341577844608	0.1204958902285745	0.1334575332329961	3.183908045977012	0.0697137425081214	1.0750790678049456	0.065427228504266	270.0	0.376225002804377	2020	2017-2021	Florida	Martin County	158431	12085
12086	0.0365843909333854	-0.1627564426286629	-0.0816790276827416	2.8417074255224546	0.016363293954553	0.8499272299877048	0.0122701994335093	4798.0	0.536947606537603	2020	2017-2021	Florida	Miami-Dade County	2701767	12086
12087	0.0690100768103106	0.0353180778444239	0.1158755357079569	2.9478260869565216	0.1067503576368392	1.1696972132861654	0.1042049099614541	126.0	0.449652313452795	2020	2017-2021	Florida	Monroe County	82874	12087
12089	0.0640095056818631	0.3091849646682617	0.3897592855219031	3.4966887417218544	0.0898251775636847	1.1061929234585883	0.0848411243203456	170.0	0.267744710132462	2020	2017-2021	Florida	Nassau County	90352	12089
12091	0.0499313141112118	0.2139872054540149	0.2240353210474517	3.3034300791556728	0.054222890010547	1.00035175795824	0.0491646066787843	414.0	0.300299878996195	2020	2017-2021	Florida	Okaloosa County	211668	12091
12093	0.0801039691329815	0.3112687511704258	0.3873696336493493	3.682926829268293	0.1157998945493356	0.9136267405718272	0.0963047143814247	90.0	0.276796973518285	2020	2017-2021	Florida	Okeechobee County	39644	12093
12095	0.0374008290429676	-0.0983141980713642	-0.0623937947281524	2.84681203422578	0.0188239067237173	0.9084541323306272	0.0144968135777652	3927.0	0.616812302080536	2020	2017-2021	Florida	Orange County	1429908	12095
12097	0.04238757079696	-0.0686950151629222	-0.0070430879284581	2.9775	0.036308203908476	0.867708633231722	0.0240566566743931	1301.0	0.569731287000006	2020	2017-2021	Florida	Osceola County	388656	12097
12099	0.0394810268324664	-0.0855089572639408	-0.0739950140809369	2.959576138147567	0.0211739619474306	0.9446696196938484	0.0180239767742738	2747.0	0.564338921985779	2020	2017-2021	Florida	Palm Beach County	1492191	12099
12101	0.0407675588402162	0.099505308718405	0.0457598779717538	3.1254927726675428	0.026753978808517	0.925843019135991	0.0226625715363815	1669.0	0.398645436466752	2020	2017-2021	Florida	Pasco County	561891	12101
12103	0.0393024397513549	-0.024142066229315	-0.0377014146239817	2.9963205233033525	0.0222136485080382	0.9725262071447262	0.0189998716707529	2620.0	0.501120725934194	2020	2017-2021	Florida	Pinellas County	959107	12103
12105	0.0412086260563655	0.0869978228220351	0.0859773096744815	3.0598733448474382	0.0269127722488979	0.9376306420630393	0.0213208029767573	1934.0	0.427073181503673	2020	2017-2021	Florida	Polk County	725046	12105
12107	0.05375904956585	0.2737569990116015	0.2860779554440427	3.2474747474747474	0.0715257897945435	0.8194054589658267	0.0530029329804622	239.0	0.292084015426875	2020	2017-2021	Florida	Putnam County	73321	12107
12109	0.0494748297981137	0.1696078926152827	0.1880608090410816	3.2966601178781927	0.0493261800959993	1.0657142300403304	0.0459035614907308	539.0	0.365282958420101	2020	2017-2021	Florida	St. Johns County	273425	12109
12111	0.047076515912115	0.0550927958023722	0.0501034225495722	3.1317715959004397	0.0403667074911595	0.9613486623679628	0.0351739081722993	747.0	0.492121332647045	2020	2017-2021	Florida	St. Lucie County	329226	12111
12113	0.0536975184703487	0.3080655805134599	0.3771403423463036	3.464673913043478	0.0551070464499373	1.018957811175193	0.0516632118384804	389.0	0.262978942255493	2020	2017-2021	Florida	Santa Rosa County	188000	12113
12115	0.0432491536977683	0.0541714741734413	0.0702721002619004	3.125272331154684	0.0357172904217584	1.0478651935465524	0.0335585437758439	975.0	0.447370381406436	2020	2017-2021	Florida	Sarasota County	434006	12115
12117	0.0423851720380396	-0.0877904609018155	-0.1298785443423903	2.9138673557278207	0.0321392131768126	1.0014241020990549	0.02857714617668	1228.0	0.514134748553938	2020	2017-2021	Florida	Seminole County	470856	12117
12119	0.0591848857656946	0.275739226693331	0.3793830626485164	3.398550724637681	0.062377093322281	1.0319173404370656	0.0608063124205863	288.0	0.318570715076763	2020	2017-2021	Florida	Sumter County	129752	12119
12121	0.0732023817634796	0.3036023569583391	0.3437009915343701	3.350515463917526	0.116561312799873	0.9415292379679912	0.0889661505628377	112.0	0.214644651830581	2020	2017-2021	Florida	Suwannee County	43474	12121
12123	0.0886438618056271	0.2774201658058683	0.2474532961030514	3.625	0.1512051870317054	1.003329143337263	0.1328941915136556	57.0	0.228756218905473	2020	2017-2021	Florida	Taylor County	21796	12123
12125	0.1001424173076584	0.2228245570376646	0.0820176842251494	2.9	0.2018223611154727	0.9379243190073342	0.1955707398076951	23.0	0.170223084384093	2020	2017-2021	Florida	Union County	16147	12125
12127	0.0412646592239618	0.0986234935313751	0.0909262954234905	3.151890034364261	0.0272781684192552	0.9123762865695462	0.0229533165234755	1580.0	0.428964243945387	2020	2017-2021	Florida	Volusia County	553543	12127
12129	0.0866829437683495	0.4441306350357914	0.4027368585069322	3.36144578313253	0.1434116142657659	1.1312491397405262	0.1179408757627828	92.0	0.29360768175583	2020	2017-2021	Florida	Wakulla County	33764	12129
12131	0.0681795308672999	0.2497224423757553	0.236337590951729	3.364485981308411	0.1085125396875169	0.8862880984531218	0.0822897840822743	116.0	0.237719958596029	2020	2017-2021	Florida	Walton County	75305	12131
12133	0.0972235053803005	0.263644197639719	0.1528079830753763	3.3783783783783785	0.1505190663094081	0.7845779785391253	0.1169579795775236	45.0	0.192015053587499	2020	2017-2021	Florida	Washington County	25318	12133
13001	0.1117814759818775	0.2866819238235132	-0.0120676854158477	3.227272727272727	0.1508793946505253	0.6664947086110895	0.1237649603087519	29.0	0.214208308248043	2020	2017-2021	Georgia	Appling County	18444	13001
13003	0.1056273195034504	0.3585205598160273	0.5707583756806045	3.0	0.4522670168666454	0.8008588404957737	0.2414680258148694	11.0	0.264	2020	2017-2021	Georgia	Atkinson County	8286	13003
13005	0.1063017307269496	0.3425461234684497	0.45003471776297	2.8666666666666667	0.2295136572917076	0.5214907040158332	0.0881480174600701	35.0	0.134611242730993	2020	2017-2021	Georgia	Bacon County	11140	13005
13007	0.1161297818291025	0.2575309752366315	0.1116350760018958			0.7042540725860956	0.4066012783854725	3.0	0.420916720464816	2020	2017-2021	Georgia	Baker County	2876	13007
13009	0.0913718682169453	0.0904811573523485	0.0652212053109186	2.933333333333333	0.1241588314032288	0.9009634630046692	0.0949698877229201	90.0	0.506567643961647	2020	2017-2021	Georgia	Baldwin County	43799	13009
13011	0.0597447482629542	0.371758510025907	0.4584812938575668	3.4545454545454546	0.1795777192419962	0.8968042741562665	0.1474337144824062	37.0	0.106795004010542	2020	2017-2021	Georgia	Banks County	18035	13011
13013	0.0608358460214804	0.252609409350882	0.3139250522967954	3.2797619047619047	0.0850346278084869	0.9716747463544584	0.0701245845465634	192.0	0.280564726091741	2020	2017-2021	Georgia	Barrow County	83505	13013
13015	0.0595690838312901	0.2772422913642399	0.2992682491785902	3.456410256410257	0.0820897309098678	0.9196220727721082	0.0625723565136745	216.0	0.242977132982357	2020	2017-2021	Georgia	Bartow County	108901	13015
13017	0.1055934514323855	0.2583460738741699	0.4227826146919597	3.4444444444444446	0.1781741612749495	0.5533965702824771	0.0834276719952962	44.0	0.367886804060289	2020	2017-2021	Georgia	Ben Hill County	17194	13017
13019	0.0831841673768576	0.270979464461689	-0.1147855251503259	3.107142857142857	0.2239292302141463	0.8235392438453284	0.1433597811561226	33.0	0.16506243496358	2020	2017-2021	Georgia	Berrien County	18160	13019
13021	0.0508259493149779	0.0111209508415035	0.0298500078909666	3.0103092783505154	0.0630380829383757	0.9166031902599164	0.0496368456582925	341.0	0.620501620201847	2020	2017-2021	Georgia	Bibb County	157346	13021
13023	0.120326421207065	0.3785613662247183	0.984341154194222	4.153846153846154	0.1904303974257687	1.1372501050802653	0.2149200683231753	28.0	0.232488029792516	2020	2017-2021	Georgia	Bleckley County	12583	13023
13025	0.075385889882983	0.4259343056583689	0.3684145594459789	3.1875	0.2147056540306086	0.8503230906377888	0.139792254983214	37.0	0.0908972691807542	2020	2017-2021	Georgia	Brantley County	18021	13025
13027	0.079497159499553	0.2214329155444677	0.1972326805772734	3.225	0.2277064625789815	1.1732215951316345	0.1768698103179038	44.0	0.382911158703198	2020	2017-2021	Georgia	Brooks County	16301	13027
13029	0.0836221932750318	0.1951603698771712	0.125511799960093	3.2266666666666666	0.1134488802333631	1.1070953154698735	0.1230105906077637	81.0	0.328748133930476	2020	2017-2021	Georgia	Bryan County	44738	13029
13031	0.069609681837787	0.0601377803982881	0.0702884009159812	3.117241379310345	0.0815148544218462	0.8736435092733441	0.0686399166385326	162.0	0.379459313510412	2020	2017-2021	Georgia	Bulloch County	81099	13031
13033	0.0838160706113043	0.2007189430953064	0.1781763964496554	3.4871794871794872	0.1618049341248668	0.979595483839486	0.1385357218885235	50.0	0.490998209067773	2020	2017-2021	Georgia	Burke County	24596	13033
13035	0.0948485119574217	0.1688640985469888	0.1599444971410129	3.395348837209302	0.2117526815360949	0.6892075828026712	0.0984582261146673	49.0	0.280308219178082	2020	2017-2021	Georgia	Butts County	25434	13035
13037	0.0930461535791917	0.3593449197208058	0.0215240924749116	2.6666666666666665	0.3333333333333333	1.0646580590659764	0.614680616996646	3.0	0.577187356848374	2020	2017-2021	Georgia	Calhoun County	5573	13037
13039	0.0683072143834055	0.342867264455852	0.5424677004265503	3.627586206896552	0.0786614101318553	0.9237216455582156	0.0737210130218861	157.0	0.343138943922819	2020	2017-2021	Georgia	Camden County	54768	13039
13043	0.1263775898316635	0.4163801823431458	0.8078136314342317	3.7222222222222223	0.2399013353233066	0.8514279639411159	0.2006834956648727	18.0	0.28827805542935	2020	2017-2021	Georgia	Candler County	10981	13043
13045	0.0593251326405478	0.1877432997601589	0.128991367745135	3.2954545454545454	0.0684544736301986	0.8538791623817381	0.0530574695322441	259.0	0.302304799493614	2020	2017-2021	Georgia	Carroll County	119148	13045
13047	0.0683872588860678	0.2282676439403738	0.2678522785045961	3.4592592592592597	0.096073646586637	1.0283055894747712	0.083960799795502	150.0	0.215956883392006	2020	2017-2021	Georgia	Catoosa County	67872	13047
13049	0.1170500041985012	0.2944853608842259	0.3052527479983223	3.4705882352941178	0.2650687418548191	0.8204098546110078	0.193372457182571	18.0	0.22960229602296	2020	2017-2021	Georgia	Charlton County	12518	13049
13051	0.0494288837519569	-0.0067375290233287	0.0079460678518348	3.0354609929078014	0.0474414564889502	0.9245043890091584	0.0372796150686972	615.0	0.589501787343514	2020	2017-2021	Georgia	Chatham County	295291	13051
13053	0.1150710397330573	0.2412995113493425	-0.0743926352976917	3.1	0.3609751103650088	0.9819785764610632	0.2960776809353334	11.0	0.431157078215902	2020	2017-2021	Georgia	Chattahoochee County	9565	13053
13055	0.0772658237534811	0.3529852246060008	0.3690386642749971	3.2	0.1509764160906098	0.795101469556606	0.0872737244225961	83.0	0.186932849364791	2020	2017-2021	Georgia	Chattooga County	24965	13055
13057	0.0491186596310953	0.2191936138121711	0.246805788839234	3.225941422594142	0.0510755333399774	0.9964526662330554	0.0439516429541778	514.0	0.300559765699075	2020	2017-2021	Georgia	Cherokee County	266620	13057
13059	0.0577472055378852	-0.2397573139678587	-0.3233906294476329	2.5702479338842976	0.0759350463616284	1.0281039428919037	0.063760299843358	260.0	0.713906602764685	2020	2017-2021	Georgia	Clarke County	128671	13059
13061	0.1194383545553038	0.1928750119032254	0.2920310583411826	2.0	0.0	0.2623435574417868	0.0991565444358508	7.0	0.553608969866853	2020	2017-2021	Georgia	Clay County	2848	13061
13063	0.0450972090636374	-0.1650953649154202	-0.135716372574823	2.748	0.0459582652863492	0.794813091757946	0.033031304846748	579.0	0.857149413049664	2020	2017-2021	Georgia	Clayton County	297595	13063
13065	0.1326505629735081	0.3000736597780634	-0.3619302381594109	2.25	0.4960158727618966	0.9885686186030817	0.3295228728676938	9.0	0.261921458625526	2020	2017-2021	Georgia	Clinch County	6749	13065
13067	0.0401370574687955	-0.0410927073520915	0.0296736068457819	3.07103825136612	0.0295384538144633	1.01918632335186	0.0257959861815698	1561.0	0.572794051199959	2020	2017-2021	Georgia	Cobb County	766149	13067
13069	0.0652752183158972	0.2600565083654331	0.2835595004150757	2.9759036144578315	0.1200294712650339	0.6755281885013587	0.0644090855716889	110.0	0.298959506925575	2020	2017-2021	Georgia	Coffee County	43092	13069
13071	0.0754704717416095	0.2543704208555146	0.3663377218383832	3.3797468354430378	0.1048539009515392	0.6646058618774418	0.0712532275245481	87.0	0.262277624655475	2020	2017-2021	Georgia	Colquitt County	45898	13071
13073	0.057078057774139	0.1815271354619084	0.2333561749876455	3.301948051948052	0.0649601291238925	1.0516748511130434	0.0580690293714752	328.0	0.368913172405961	2020	2017-2021	Georgia	Columbia County	156010	13073
13075	0.0924343504351477	0.2888931845944916	0.3750099462293254	3.6176470588235294	0.2321568677634853	0.9516908578107194	0.1586151429684532	36.0	0.295875844230493	2020	2017-2021	Georgia	Cook County	17229	13075
13077	0.0637614889501206	0.2240275816969264	0.2861535268865873	3.3615023474178405	0.0787890220691115	1.043445854597724	0.0672142561529601	241.0	0.319768593731426	2020	2017-2021	Georgia	Coweta County	146158	13077
13079	0.0637645887796606	0.2796221160967674	0.5764035129941257	3.95	0.1533059761491671	0.7417445699245269	0.1377385087531269	29.0	0.267251365215952	2020	2017-2021	Georgia	Crawford County	12130	13079
13081	0.1126084942600958	0.1248375587776465	-0.0222224341565459	2.730769230769231	0.2631174057921087	0.6931096534664227	0.1206549037957008	33.0	0.374513984698357	2020	2017-2021	Georgia	Crisp County	20128	13081
13083	0.0981439587491611	0.3078747131076005	0.1675165598116805	3.411764705882353	0.2697321225895357	1.0044362068942372	0.2304334695308048	19.0	0.172103180019107	2020	2017-2021	Georgia	Dade County	16251	13083
13085	0.0996432714994113	0.4292288891510311	0.4650402821647072	3.5384615384615383	0.1460534476378551	0.9667605498788846	0.1291888125962845	56.0	0.156509695290859	2020	2017-2021	Georgia	Dawson County	26798	13085
13087	0.0778106224550546	0.1889929890370337	0.1024073826424775	3.0350877192982457	0.1230143418078681	0.8111330636740859	0.0998435781902772	66.0	0.414283237996186	2020	2017-2021	Georgia	Decatur County	29367	13087
13089	0.0388233697601663	-0.3009001984722864	-0.3185499964647529	2.655577299412916	0.0265445789457236	0.9005484547250556	0.0219190064371484	1688.0	0.840771958537916	2020	2017-2021	Georgia	DeKalb County	764382	13089
13091	0.1020359081025688	0.3168057881520934	0.3894248930116887	3.6666666666666665	0.1443375672974064	0.684789858768044	0.1210548882056655	32.0	0.270900923384078	2020	2017-2021	Georgia	Dodge County	19925	13091
13093	0.1000378287822965	0.2053655300526642	0.1917510926878801	2.2857142857142856	0.2182178902359924	0.7701907787088942	0.2223349267074738	12.0	0.46953316953317	2020	2017-2021	Georgia	Dooly County	11208	13093
13095	0.0616457432640981	-0.0710323478222104	-0.1445675946934383	2.850828729281768	0.0781162270503898	0.9013120156558244	0.0632597020174594	203.0	0.701578601809826	2020	2017-2021	Georgia	Dougherty County	85790	13095
13097	0.05658044017825	0.0622236941777031	0.1260232847499845	3.25	0.065720300864176	0.9246212998111734	0.0529436616143001	305.0	0.627146205684149	2020	2017-2021	Georgia	Douglas County	144237	13097
13099	0.1207897705915811	0.2471899185292053	0.2509282241951462	4.2	0.1825741858350553	1.45509655773346	0.5940406821545369	6.0	0.472378367900756	2020	2017-2021	Georgia	Early County	10854	13099
13101	0.0999547999729272	0.2338945497183816	0.1328831312730844	3.0				1.0	0.117357695010541	2020	2017-2021	Georgia	Echols County	3697	13101
13103	0.0691197816008662	0.300581659032186	0.3020112028785651	3.402173913043478	0.1069244312735236	0.8844139811180383	0.0875700330378244	102.0	0.248407233412704	2020	2017-2021	Georgia	Effingham County	64769	13103
13105	0.1097153357140644	0.3204464270221349	0.4043836116268085	3.458333333333333	0.2007684512429499	0.7201257055603658	0.1360909664012607	28.0	0.316199890170236	2020	2017-2021	Georgia	Elbert County	19637	13105
13107	0.0885158036994015	0.2806806642210832	0.4467547264337388	3.923076923076923	0.1743767181105451	0.6797787247218235	0.1165810894997717	34.0	0.305670376258612	2020	2017-2021	Georgia	Emanuel County	22768	13107
13109	0.1309988302909949	0.1471917902117678	0.0870143945950331	3.230769230769231	0.2819347078441735	0.5474956349973743	0.141362765097739	15.0	0.314339981006648	2020	2017-2021	Georgia	Evans County	10774	13109
13111	0.0779731218245168	0.3872551363206816	0.541416294122185	3.7142857142857135	0.1353128201360309	0.9098128897124906	0.1164896037215193	61.0	0.174423337856174	2020	2017-2021	Georgia	Fannin County	25319	13111
13113	0.0607676102436369	0.1402095925622097	0.1610868709993576	3.261904761904762	0.0791495516589287	1.1008996127222923	0.0733933075148194	225.0	0.465592745398989	2020	2017-2021	Georgia	Fayette County	119194	13113
13115	0.0617550555058939	0.2158085771826099	0.2610722533132801	3.3433734939759034	0.0862563053418968	0.9566147469720188	0.0709090027500941	182.0	0.291945248109698	2020	2017-2021	Georgia	Floyd County	98584	13115
13117	0.0513239159306621	0.1979354926781559	0.2953258301659844	3.373529411764706	0.0643629603466498	1.0225188769396858	0.0538914766941138	360.0	0.331458865108973	2020	2017-2021	Georgia	Forsyth County	251283	13117
13119	0.0734986934095669	0.3949257586883076	0.5528758625685783	3.5384615384615383	0.1644796536515114	0.8883113893775708	0.1119167153847293	63.0	0.149409116488464	2020	2017-2021	Georgia	Franklin County	23424	13119
13121	0.0375927337418866	-0.2146237063479258	-0.2078944375267276	2.7410838351088467	0.0239788176905754	0.9096279881787744	0.0188082636373203	2339.0	0.735254174511559	2020	2017-2021	Georgia	Fulton County	1066710	13121
13123	0.085368522350692	0.5017492912148491	0.7684619530658976	4.125	0.1293397194996125	0.988440405810672	0.1265568255596039	61.0	0.179206649960271	2020	2017-2021	Georgia	Gilmer County	31353	13123
13125	0.1179642039126136	0.4529135169017324	0.5761608695426723	5.0		0.3012797063879934	0.2130369234208421	2.0	0.0994865211810013	2020	2017-2021	Georgia	Glascock County	2884	13125
13127	0.0633674851436978	0.1983447463508076	0.3020924064333692	3.1744186046511627	0.0918295577349349	1.0030936379930184	0.0737489109981739	185.0	0.382672611157971	2020	2017-2021	Georgia	Glynn County	84499	13127
13129	0.0750838301914223	0.2578506222315294	0.1375284854118542	2.811320754716981	0.1144711180202887	0.9311634379870056	0.0868314383180464	115.0	0.184286855269242	2020	2017-2021	Georgia	Gordon County	57544	13129
13131	0.0818528466745287	0.1700974341518438	0.1139848729939103	3.2264150943396226	0.1367094594897283	0.9798150178087812	0.1254524577916312	61.0	0.339716511780719	2020	2017-2021	Georgia	Grady County	26236	13131
13133	0.1032188113683622	0.2859450390349841	0.4593382413624179	3.1333333333333333	0.1754726909619383	0.8838389252873042	0.153856608356417	33.0	0.366439584080316	2020	2017-2021	Georgia	Greene County	18915	13133
13135	0.0396632731557501	-0.0140339998819351	0.0085926138788293	3.01171875	0.0281338410762313	1.0007001983387145	0.0244949082755801	1669.0	0.592364785420341	2020	2017-2021	Georgia	Gwinnett County	957062	13135
13137	0.0711581586026465	0.3385785925690137	0.4192454665485066	3.6666666666666665	0.1287049029711884	0.6942010048013326	0.0806992276217416	74.0	0.176386138613861	2020	2017-2021	Georgia	Habersham County	46031	13137
13139	0.050685763576514	0.2065061725653587	0.3301744101891214	3.3745019920318726	0.0695697812835638	0.9801592074530284	0.0585757163225192	280.0	0.2806134460376	2020	2017-2021	Georgia	Hall County	203136	13139
13141	0.1281354900865731	0.1876140926058858	0.266239501180688	2.892857142857143	0.162013414755836	0.6434777689728163	0.1137518734958672	32.0	0.720318532818533	2020	2017-2021	Georgia	Hancock County	8735	13141
13143	0.0733527582817929	0.3880437557788569	0.5086450863530853	3.457627118644068	0.1407106516195805	0.9467694912509802	0.1174323025644752	65.0	0.126885222686398	2020	2017-2021	Georgia	Haralson County	29919	13143
13145	0.0625496891027754	0.2877196134880573	0.3273940412786731	3.386363636363636	0.1265495916798392	0.7777323309986341	0.1099879610394309	50.0	0.275940533980583	2020	2017-2021	Georgia	Harris County	34668	13145
13147	0.0898805742774797	0.3345501930385427	0.2304250850922523	3.061224489795918	0.1535064604036649	0.8791472393148992	0.1219157865397107	52.0	0.250138657792568	2020	2017-2021	Georgia	Hart County	25828	13147
13149	0.106680908712732	0.386228951775511	0.2151122701126975	3.45	0.22387411021572	0.7136583804423581	0.1521524779434955	22.0	0.154307116104869	2020	2017-2021	Georgia	Heard County	11412	13149
13151	0.0482896921179379	0.0812880159252283	0.1410256292595749	3.139423076923077	0.0518638932847964	0.939639375307588	0.0440509733618727	455.0	0.60875289784247	2020	2017-2021	Georgia	Henry County	240712	13151
13153	0.0544817396368989	0.1946515315929201	0.2571409234482123	3.3448275862068964	0.0609285504475524	0.9539423291887612	0.0495931002017057	370.0	0.436949272022341	2020	2017-2021	Georgia	Houston County	163633	13153
13155	0.1035355371402401	0.2352871868826899	0.1290055794192141	3.375	0.3066718426064236	0.6130626268212686	0.1582920895907297	15.0	0.243360695316272	2020	2017-2021	Georgia	Irwin County	9666	13155
13157	0.0629270267519477	0.2812875431529398	0.3411909809751736	3.4791666666666665	0.1097953377026082	0.937586860968878	0.0923831784934789	103.0	0.205767522011901	2020	2017-2021	Georgia	Jackson County	75907	13157
13159	0.0967693396271434	0.345817769049717	0.211224811758542	3.36	0.2306822180279306	0.9037772743448608	0.1707978506077355	28.0	0.232229988131346	2020	2017-2021	Georgia	Jasper County	14588	13159
13161	0.1395180692769314	0.4385303325466139	0.6965604599540838	4.0	0.2182178902359924	0.4704675730527145	0.1257377478535927	14.0	0.17962607024288	2020	2017-2021	Georgia	Jeff Davis County	14779	13161
13163	0.0743761570308639	0.2293805336073767	0.0486278613192711	2.909090909090909	0.1833505501557719	1.0156449057588233	0.1692741509598039	36.0	0.53448275862069	2020	2017-2021	Georgia	Jefferson County	15709	13163
13165	0.1391281009746495	0.1817692643090667	-0.1636214859358161	3.1	0.0912870929175276	0.8091037825864446	0.2335681433393141	12.0	0.369419317187044	2020	2017-2021	Georgia	Jenkins County	8674	13165
13167	0.1161691478014586	0.3711591724006871	0.6627776694203285	3.909090909090909	0.2724746304565331	0.8080087135052048	0.2332520241248966	12.0	0.300098231827112	2020	2017-2021	Georgia	Johnson County	9189	13167
13169	0.0767482660168846	0.2082955428716143	0.1510753858842295	3.1746031746031744	0.1368456984284054	0.7804517123318965	0.0901188012408649	75.0	0.329091765973204	2020	2017-2021	Georgia	Jones County	28347	13169
13171	0.0853326890192972	0.3748372059841358	0.6686420499150935	3.1627906976744184	0.2291509357331116	0.9671974884093558	0.1396029325731679	48.0	0.292342090553382	2020	2017-2021	Georgia	Lamar County	18500	13171
13173	0.0997412422566275	0.3116478573124503	0.2671751807946338	3.1739130434782608	0.1002303013413751	0.4086383541469485	0.0834129547492291	24.0	0.288832199546485	2020	2017-2021	Georgia	Lanier County	9877	13173
13175	0.0662345157784299	0.2933242619524909	0.3936075199997089	3.648	0.0933967167202377	0.8161009964620588	0.0687281021954823	141.0	0.357750598245148	2020	2017-2021	Georgia	Laurens County	49570	13175
13177	0.1060581915953992	0.112336794264481	-0.1711793922126977	3.142857142857143	0.1371021242767704	0.9489727185306148	0.1539437030143594	38.0	0.275158466646544	2020	2017-2021	Georgia	Lee County	33163	13177
13179	0.0662727479385161	0.043768519876883	-0.0299430169471551	2.859375	0.083073742657714	0.945258290228954	0.0771800162065529	150.0	0.622043878810903	2020	2017-2021	Georgia	Liberty County	65256	13179
13181	0.1250655079856751	0.2764856022887234	0.1126432355341722	3.4	0.2230712118365775	0.8066419735034799	0.1719766465934452	22.0	0.311009969657564	2020	2017-2021	Georgia	Lincoln County	7690	13181
13183	0.0977059518952873	0.3199978770244563	0.4017717315038691	3.2777777777777777	0.2783490856956876	1.121839856089711	0.2289946017114253	24.0	0.365581729904693	2020	2017-2021	Georgia	Long County	16168	13183
13185	0.0575525170158184	0.1622066473514522	0.1525032802699154	3.1621621621621623	0.072974870353835	0.8972593973758939	0.0525081346006917	292.0	0.450746496426482	2020	2017-2021	Georgia	Lowndes County	118251	13185
13187	0.0862816889282257	0.383647029571205	0.4872962414872985	3.7	0.1157549017671047	0.7710853341509326	0.0851521301842204	82.0	0.204460723395906	2020	2017-2021	Georgia	Lumpkin County	33488	13187
13189	0.0978812280349925	0.2291375521846638	0.2839557006145757	3.46	0.1278028478161679	0.8833348363637875	0.1159875463836556	58.0	0.403211763567766	2020	2017-2021	Georgia	McDuffie County	21632	13189
13191	0.1002451513766366	0.2731576777029758	0.3401905306259271	3.5	0.1632993161855452	0.6883654896923841	0.1539232028317101	20.0	0.394085697042849	2020	2017-2021	Georgia	McIntosh County	10975	13191
13193	0.086805141435562	0.1789816104551851	0.4807423670762364	3.583333333333333	0.2119278648819449	0.8762918498981619	0.2341988480815185	14.0	0.61573275862069	2020	2017-2021	Georgia	Macon County	12082	13193
13195	0.068026831450371	0.2960080734185966	0.3089542915156936	3.4727272727272727	0.1416802097612356	0.8702699773227268	0.1055357364501614	68.0	0.23145823437606	2020	2017-2021	Georgia	Madison County	30120	13195
13197	0.0965943667310733	0.3352210399499966	0.5585117732590433	3.083333333333333	0.331796905012905	0.7548874215084688	0.1480456035706701	26.0	0.365588399330731	2020	2017-2021	Georgia	Marion County	7498	13197
13199	0.0674663287122532	0.2871089636371783	0.3672342810682419	3.1	0.1941163553652547	0.9117072826202426	0.1344239051901942	46.0	0.396540560540191	2020	2017-2021	Georgia	Meriwether County	20613	13199
13201	0.1382317131765927	0.2184257065033548	0.347654649725672	3.6	0.339934634239519	0.7377001213466166	0.2332812613637908	10.0	0.26607460035524	2020	2017-2021	Georgia	Miller County	6000	13201
13205	0.086999731186778	0.2365364116502099	0.12763118260469	3.130434782608696	0.2156819387260132	0.7934938336048586	0.1556169439025661	26.0	0.447368421052632	2020	2017-2021	Georgia	Mitchell County	21755	13205
13207	0.0852888332919077	0.2609050718556116	0.2782664829941279	3.3529411764705883	0.1621805198178972	1.0616741625722383	0.1418721775976948	56.0	0.283864283864284	2020	2017-2021	Georgia	Monroe County	27957	13207
13209	0.0833486978775027	0.3188207986086825	0.2734584949804404	3.583333333333333	0.2709061673627079	0.56610808693487	0.1415270217337175	16.0	0.248540238639249	2020	2017-2021	Georgia	Montgomery County	8610	13209
13211	0.0889376365599439	0.301949108319285	0.3000936268885998	3.4444444444444446	0.2354096441928216	1.1107417056668127	0.199495099520023	31.0	0.289598618903755	2020	2017-2021	Georgia	Morgan County	20097	13211
13213	0.087710958657727	0.3803618215395533	0.5152129892591999	3.6621621621621614	0.1385735216662453	1.062873283466765	0.1146125737200655	86.0	0.151000327976386	2020	2017-2021	Georgia	Murray County	39973	13213
13215	0.0526764299615489	-0.0278779617027865	-0.0163470175058984	3.072639225181598	0.0508797444198736	0.8909537868541089	0.042093609815486	448.0	0.622395636985096	2020	2017-2021	Georgia	Muscogee County	206922	13215
13217	0.0667462288772038	-0.0202194652326884	-0.0660877527368615	3.074074074074074	0.0694173855983386	0.8869796117345486	0.060774841580772	213.0	0.55520563516762	2020	2017-2021	Georgia	Newton County	112483	13217
13219	0.0723298655182708	0.1414172477728336	0.1819875587161722	3.197183098591549	0.1379515840191875	0.9962687041621486	0.1120889865124081	79.0	0.329684533667246	2020	2017-2021	Georgia	Oconee County	41799	13219
13221	0.0642316888016631	0.246480159627761	0.2251068955524831	3.4444444444444446	0.2061330698622676	0.971874739350439	0.1642768142050383	35.0	0.303400174367916	2020	2017-2021	Georgia	Oglethorpe County	14825	13221
13223	0.0507321290674567	0.2078416157183635	0.2305199812366546	3.2453416149068324	0.063784250640975	0.9951951273491716	0.052819473081605	355.0	0.352657635731161	2020	2017-2021	Georgia	Paulding County	168661	13223
13225	0.0928117649369762	0.2997919838305455	0.4963893802244535	3.725	0.1538060845255507	1.0275280958658355	0.1424925091009287	52.0	0.476573820640799	2020	2017-2021	Georgia	Peach County	27981	13225
13227	0.0862434675930708	0.3113292084999872	0.2547099413045052	3.2666666666666666	0.1724379554647076	0.9877457313584384	0.1425688159726745	48.0	0.166321151454125	2020	2017-2021	Georgia	Pickens County	33216	13227
13229	0.1033198017204213	0.3180758740437496	0.3133512201562729	3.5161290322580645	0.2070851285688648	0.7219659574897193	0.1238161402305435	34.0	0.12223580397822	2020	2017-2021	Georgia	Pierce County	19716	13229
13231	0.0724605692330269	0.3844890365412535	0.4989074879932395	3.772727272727273	0.2890497942393032	1.0475969094572002	0.20951938189144	25.0	0.141553799849511	2020	2017-2021	Georgia	Pike County	18889	13231
13233	0.0764574480083743	0.2973785254641709	0.2378783685920329	3.08955223880597	0.1379551959078863	0.853334626046403	0.0978841947357984	76.0	0.212094857076593	2020	2017-2021	Georgia	Polk County	42853	13233
13235	0.1233989402461244	0.2549295033557818	0.49769685744468	3.941176470588236	0.1724281235776563	1.1104482173219896	0.2315444593756179	23.0	0.302585778219791	2020	2017-2021	Georgia	Pulaski County	9855	13235
13237	0.1193539573950075	0.305587204709807	0.2326028518145992	3.3076923076923075	0.2114661881198711	0.9534182246147688	0.1740695561193453	30.0	0.293721782093875	2020	2017-2021	Georgia	Putnam County	22047	13237
13239	0.1443190160356413	0.2561973076097119	-0.0707038685301168	4.5	0.4082482904638631	0.7874673165197071	0.4546444671706852	3.0	0.451407811080836	2020	2017-2021	Georgia	Quitman County	2235	13239
13241	0.0809290644459808	0.2611281937382573	0.141119766124719	3.4782608695652173	0.1913056786528283	0.9169087536463684	0.1764591719133516	27.0	0.209769507295411	2020	2017-2021	Georgia	Rabun County	16883	13241
13243	0.1150639235675828	0.1320593580292416	0.3250479209164337	2.6923076923076925	0.3820426775833677	0.8147099153365155	0.2259598749519024	13.0	0.545721750489876	2020	2017-2021	Georgia	Randolph County	6425	13243
13245	0.0489601559762759	-0.0765437508453034	-0.0942832604701698	2.980088495575221	0.0531401452245185	0.8802365080808229	0.0377398289316609	544.0	0.688248646760957	2020	2017-2021	Georgia	Richmond County	206607	13245
13247	0.0677923589469578	-0.0273640752189749	0.011684755217424	3.074074074074074	0.0842577821362736	0.8027179379786075	0.0636596733598333	159.0	0.705983369486623	2020	2017-2021	Georgia	Rockdale County	93570	13247
13249	0.1351438574583423	0.3787447752753681	0.720866887696405	3.4	0.4311131937885755	1.252773760567591	0.3777255010004757	11.0	0.204244031830239	2020	2017-2021	Georgia	Schley County	4547	13249
13251	0.1091599198786777	0.2709976745451684	0.571335844733437	3.794117647058824	0.182479239927602	1.1475974768004236	0.1912662461334039	36.0	0.404591759160712	2020	2017-2021	Georgia	Screven County	14067	13251
13253	0.1289755909165005	0.2861551489960949	0.00478596676097	3.625	0.469295317724453	0.5795589657171365	0.1931863219057121	9.0	0.324450194049159	2020	2017-2021	Georgia	Seminole County	9147	13253
13255	0.07619987302322	0.21797305438925	0.2043219155822533	3.2711864406779663	0.0975925393215853	0.988243767798794	0.0853712587778935	134.0	0.394892932542475	2020	2017-2021	Georgia	Spalding County	67306	13255
13257	0.0907545702109707	0.4053273620980238	0.6442076005416681	3.7384615384615385	0.1400001990761444	1.0112495716537622	0.1217401423661568	69.0	0.202926912277716	2020	2017-2021	Georgia	Stephens County	26784	13257
13259	0.1069973249777374	0.1470760095272173	-0.2769997664069513	3.230769230769231	0.1661728384207143	0.6716678807400142	0.1862871526223348	13.0	0.59606656580938	2020	2017-2021	Georgia	Stewart County	5314	13259
13261	0.0801957088803679	0.0596338284170246	0.0949316707007377	3.019230769230769	0.1364593947490756	0.8367870890753217	0.1080287486770034	60.0	0.524315352697095	2020	2017-2021	Georgia	Sumter County	29616	13261
13263	0.0740505474571675	0.2786118275728494	0.6907802605580905	3.8333333333333335	0.3073181485764296	0.8457122338415372	0.3452605736901823	6.0	0.602966343411295	2020	2017-2021	Georgia	Talbot County	5733	13263
13265	0.1362209855059382	0.2823489835609335	0.3152785043211528	3.142857142857143	0.3400680204068023	0.9560377614000182	0.3613483086644791	7.0	0.609120521172638	2020	2017-2021	Georgia	Taliaferro County	1559	13265
13267	0.0846981750274634	0.2338607269388296	0.1220784461223957	2.685714285714285	0.1972195685607524	0.8734289025013671	0.1347730056096742	42.0	0.254005422726152	2020	2017-2021	Georgia	Tattnall County	22842	13267
13269	0.0957166011705538	0.3377562299368509	0.3234302451082884	3.64	0.2370453040886407	0.8107225112987131	0.1532121533698676	28.0	0.364520367936925	2020	2017-2021	Georgia	Taylor County	7816	13269
13271	0.0833346604400015	0.2743112635215878	0.3301179667332792	3.888888888888889	0.1820432914694421	0.6005938203692359	0.0937969962941133	41.0	0.344851576994434	2020	2017-2021	Georgia	Telfair County	12477	13271
13273	0.1283747924413069	0.1903139585680925	-0.0100490696651488	2.833333333333333	0.2273618363634959	0.6248433271110263	0.1515467668906546	17.0	0.542465753424658	2020	2017-2021	Georgia	Terrell County	9185	13273
13275	0.0764156061798754	0.0905781035652235	0.0320760681713304	3.2777777777777777	0.1614166095232139	0.9445799794782006	0.1076448789735687	77.0	0.401994275690149	2020	2017-2021	Georgia	Thomas County	45798	13275
13277	0.0826817354613204	0.2706642157117399	0.5819411788647331	3.305555555555556	0.1483634046138104	1.0077508577732526	0.1099546330333954	84.0	0.330435862411524	2020	2017-2021	Georgia	Tift County	41344	13277
13279	0.0908903049630807	0.2620344975365973	0.3792496830474549	3.2666666666666666	0.1771884045474633	0.940671316369032	0.1590024730660723	35.0	0.271852742577005	2020	2017-2021	Georgia	Toombs County	27030	13279
13281	0.1020419317416798	0.5231561152920488	0.951270918557392	4.133333333333334	0.1986233675096539	0.956148906516241	0.17172941313742	31.0	0.195361734308041	2020	2017-2021	Georgia	Towns County	12493	13281
13283	0.1355470327737646	0.3070105122472763	0.0077769120193156	3.4166666666666665	0.2662469640905711	1.0420436458998208	0.2784978789301367	14.0	0.311824434981985	2020	2017-2021	Georgia	Treutlen County	6406	13283
13285	0.0725418161304933	0.2402918068855205	0.4186918852762195	3.267716535433071	0.0918357497345854	0.909400601090664	0.0763152031659089	142.0	0.389556206049595	2020	2017-2021	Georgia	Troup County	69426	13285
13287	0.1075728303515734	0.2506829925683116	0.2226878822548872	3.1	0.2186481592510206	0.6244183424590926	0.1274588604216017	24.0	0.375099760574621	2020	2017-2021	Georgia	Turner County	9006	13287
13289	0.0769089771764878	0.1829643853316296	0.0497636464048046	2.333333333333333	0.2672612419124244	0.5826886768602815	0.1557300994259861	14.0	0.463072043497961	2020	2017-2021	Georgia	Twiggs County	8022	13289
13291	0.1015230231453146	0.3229522688291694	0.2881969309502099	3.4237288135593222	0.1197593596812293	0.96965390000277	0.1221649084386296	63.0	0.181271032876003	2020	2017-2021	Georgia	Union County	24632	13291
13293	0.0934219314909174	0.180741597303105	0.0023106639449599	3.078125	0.1280781957107618	0.9690637305996156	0.109724860678043	78.0	0.327972519322351	2020	2017-2021	Georgia	Upson County	27700	13293
13295	0.0627307495337579	0.228606516767394	0.2027200087096923	3.377551020408163	0.1158187288138888	0.9741282345738684	0.091638275874531	113.0	0.199322806896313	2020	2017-2021	Georgia	Walker County	67654	13295
13297	0.0567614149889356	0.1757213528083818	0.1968513683960074	3.2989130434782608	0.0717547859939678	0.8852335577771242	0.0629108095533695	198.0	0.251009421265141	2020	2017-2021	Georgia	Walton County	96673	13297
13299	0.0859642485614767	0.2779999475613646	0.1557388521830661	3.42	0.176616416845694	0.8757231200310099	0.1140094393175664	59.0	0.305685131195335	2020	2017-2021	Georgia	Ware County	36251	13299
13301	0.1189800609855597	0.2663835985266297	0.2314922942268811	3.0	0.2988071523335984	0.4161731150804125	0.1040432787701031	16.0	0.557495256166983	2020	2017-2021	Georgia	Warren County	5215	13301
13303	0.0867748086208889	0.2127260055013479	0.0529734862106263	3.269230769230769	0.1553443533955069	0.9088478831389568	0.153623331067179	35.0	0.503566485680826	2020	2017-2021	Georgia	Washington County	19988	13303
13305	0.0800761240785663	0.3844431848520128	0.362065535684249	3.2	0.1573449839085791	0.8998437115295469	0.11521318125148	61.0	0.212008836989112	2020	2017-2021	Georgia	Wayne County	30144	13305
13307	0.1122191002478302	0.2409297813896638	-0.0163845736246812	3.0	0.0	0.8536235533497397	0.3226393764900983	7.0	0.460706560922855	2020	2017-2021	Georgia	Webster County	2348	13307
13309	0.1077152153202742	0.4079658079025623	-0.1850889330630676	3.375	0.469295317724453	1.1520415019566674	0.3840138339855558	9.0	0.303257042253521	2020	2017-2021	Georgia	Wheeler County	7471	13309
13311	0.0957193638639193	0.3938526886420908	0.48249405277199	3.548387096774193	0.1397177136603054	0.9308858496387352	0.111262139951277	70.0	0.164764573224903	2020	2017-2021	Georgia	White County	28003	13311
13313	0.0629310319304775	0.2181710013400669	0.2808417429258512	3.2901234567901234	0.0868198385428976	0.9420548446503944	0.0685244068954015	189.0	0.293890816944858	2020	2017-2021	Georgia	Whitfield County	102864	13313
13315	0.0919190226026157	0.2492408625485179	0.0418699789282341	3.8	0.4260064336151292	0.6622105712202164	0.1911637257771039	12.0	0.264012251148545	2020	2017-2021	Georgia	Wilcox County	8766	13315
13317	0.114361201235493	0.2261911303074628	-0.1343112443442179	3.25	0.2090605025017727	0.6819553724967098	0.189140389470387	13.0	0.433473810957255	2020	2017-2021	Georgia	Wilkes County	9565	13317
13319	0.080306168683284	0.2313423062109244	0.1592281206258592	3.111111111111111	0.4594682917363407	1.1757623802952604	0.3718087108874099	10.0	0.437856087782233	2020	2017-2021	Georgia	Wilkinson County	8877	13319
13321	0.0847741662700265	0.23774509828026	-0.0525752036528368	2.4	0.2950844454253269	0.6730087455409866	0.1468625485623259	21.0	0.259620596205962	2020	2017-2021	Georgia	Worth County	20784	13321
15001	0.0538642390483182	-0.1848311130680809	-0.332260907840917	2.872852233676976	0.0624947268183122	0.8942471066940237	0.0489310246484335	334.0	0.685885458027748	2020	2017-2021	Hawaii	Hawaii County	200629	15001
15003	0.0411507051661717	-0.2110932848633542	-0.1440861976170001	2.8880239520958084	0.0256910575388702	0.912779910751608	0.021158890284762	1861.0	0.636766650316692	2020	2017-2021	Hawaii	Honolulu County	1016508	15003
15005									0.958333333333333	2020	2017-2021	Hawaii	Kalawao County	82	15005
15007	0.0674776466133049	-0.1274060134766366	-0.0551853140124037	3.128571428571429	0.1226462310820016	1.0177762972722213	0.1175226838409874	75.0	0.646965586612613	2020	2017-2021	Hawaii	Kauai County	73298	15007
15009	0.0568160437021544	-0.2608980805278859	-0.4062394099910207	2.678048780487805	0.0670202504534871	0.9013270307277668	0.0594317444205694	230.0	0.681228118201334	2020	2017-2021	Hawaii	Maui County	164754	15009
16001	0.0444106974168609	0.1306251021487934	0.0852044502011414	3.0896860986547083	0.0383999635513942	1.0967582735422254	0.0356022801300227	949.0	0.479780128802172	2020	2017-2021	Idaho	Ada County	494967	16001
16003	0.0986700237296939	0.53239496491759	0.3092956630758127	3.888888888888889	0.2003084041924438	0.7561187805891282	0.2520395935297094	9.0	0.215042735042735	2020	2017-2021	Idaho	Adams County	4379	16003
16005	0.0646536657130822	0.2680017666069327	0.2817409184861227	3.248322147651007	0.0930434195565208	0.896254168001137	0.0687395567965401	170.0	0.386236287585826	2020	2017-2021	Idaho	Bannock County	87018	16005
16007	0.106677644993264	0.606217380011738	0.0739696482199995	3.0	0.3459163477751805	0.974162511752412	0.2701840682121625	13.0	0.107230392156863	2020	2017-2021	Idaho	Bear Lake County	6372	16007
16009	0.1113305930549601	0.4499226116874092	0.3949057311699988	2.9285714285714284	0.2574885750870634	0.8714572582036841	0.2250092965302963	15.0	0.201235839340886	2020	2017-2021	Idaho	Benewah County	9530	16009
16011	0.0833973773830387	0.3885850907254456	0.4996366912257827	3.611940298507463	0.1524059487597198	0.8599079560444499	0.1006446136585222	73.0	0.212369329007673	2020	2017-2021	Idaho	Bingham County	47992	16011
16013	0.091863130837854	0.2173678921656086	-0.4480585907292547	2.533333333333333	0.2879464624997266	1.116323388799074	0.2707481908450607	17.0	0.688672689367616	2020	2017-2021	Idaho	Blaine County	24272	16013
16015	0.0763211547982641	0.3683037475841825	0.0967896767092283	3.5789473684210527	0.299275826477754	1.420665157560662	0.3259229397061164	19.0	0.256771166560034	2020	2017-2021	Idaho	Boise County	7610	16015
16017	0.0716585728490966	0.4389117128655851	0.4016556563002619	3.113636363636364	0.1807203884174121	1.0950190351210831	0.1504124321987812	53.0	0.31148094006522	2020	2017-2021	Idaho	Bonner County	47110	16017
16019	0.063763386755797	0.3016638341039008	0.355548486501024	3.434285714285714	0.0706138539213567	1.034004876558202	0.0723948217716145	204.0	0.273804721565916	2020	2017-2021	Idaho	Bonneville County	123964	16019
16021	0.1041837236540628	0.4737319615055146	0.499298081435457	3.7857142857142856	0.2236714520227627	0.6322693157131897	0.1450525290681793	19.0	0.198148448919929	2020	2017-2021	Idaho	Boundary County	12056	16021
16023	0.1088126694764784	0.7063895127708675	0.8684443653640238	3.75	0.1636634176769942	0.6076008457945783	0.214819339158014	8.0	0.135251798561151	2020	2017-2021	Idaho	Butte County	2574	16023
16025	0.1407989757824866	0.3611528201116975	-0.1704498531208917	3.625	0.1829812636778499	0.5220674457225948	0.1845787155535933	8.0	0.227134146341463	2020	2017-2021	Idaho	Camas County	1077	16025
16027	0.0502565236955064	0.2571395376202816	0.2582568030130199	3.4142538975501115	0.0477276719079926	0.9595470977534908	0.0435707892502652	485.0	0.295310360565952	2020	2017-2021	Idaho	Canyon County	231105	16027
16029	0.0952848084729462	0.4581136976273391	0.3944761222583955	3.388888888888889	0.1600868357412319	0.5405742544826088	0.1240162393036594	19.0	0.129157926281091	2020	2017-2021	Idaho	Caribou County	7027	16029
16031	0.0931131332814644	0.4681670031278477	0.5963711330669593	3.588235294117647	0.1636503720894978	0.9156288915871996	0.1429972084930676	41.0	0.156226656706862	2020	2017-2021	Idaho	Cassia County	24655	16031
16033	0.1482540286338974	0.6590915801992367							0.134426229508197	2020	2017-2021	Idaho	Clark County	790	16033
16035	0.109270560414352	0.3921261478079264	-0.1680427330758474	2.625	0.3051839689465369	0.9925836136038868	0.2407368871262407	17.0	0.202540415704388	2020	2017-2021	Idaho	Clearwater County	8734	16035
16037	0.0979056887082265	0.6735474781365445	0.8260519136606788	3.5	0.8660254037844386	1.2572557732380665	0.6286278866190332	4.0	0.223997028231798	2020	2017-2021	Idaho	Custer County	4275	16037
16039	0.0933108739881792	0.4645234202032461	0.4188373033320122	3.3773584905660377	0.1425457938284089	0.96721202980499	0.123838810529794	61.0	0.26414136285163	2020	2017-2021	Idaho	Elmore County	28666	16039
16041	0.1141483103244509	0.3900705000051099	0.5550651838213471	3.75	0.2165063509461096	1.005277704193229	0.2513194260483072	16.0	0.101045832051676	2020	2017-2021	Idaho	Franklin County	14194	16041
16043	0.097374222321584	0.4178816213553624	0.292156006668249	3.4782608695652173	0.2255390137183732	0.9162090167318092	0.1910427862776418	23.0	0.15245951726245	2020	2017-2021	Idaho	Fremont County	13388	16043
16045	0.103054335330185	0.3758922787696201	0.3105084727048151	3.45945945945946	0.135769388832554	0.7489788415107332	0.109249792349066	47.0	0.184847242157064	2020	2017-2021	Idaho	Gem County	19123	16045
16047	0.0893499372948693	0.2966461021812454	0.0657056536424583	3.1538461538461537	0.1721843079302986	1.0957738854677417	0.2739434713669354	16.0	0.212341504649197	2020	2017-2021	Idaho	Gooding County	15598	16047
16049	0.0738729745489004	0.4773580046513268	0.3260198650110542	3.5357142857142856	0.2043852738345817	1.0888023491219727	0.1955546747615139	31.0	0.169335112297087	2020	2017-2021	Idaho	Idaho County	16541	16049
16051	0.1083714421066774	0.4807489876183967	0.563321834881276	3.548387096774193	0.1902952413387436	1.2016728040626643	0.2158268069110363	31.0	0.120712209302326	2020	2017-2021	Idaho	Jefferson County	30891	16051
16053	0.111546981359999	0.4098698876921759	0.575220764923628	3.6296296296296298	0.1764910700737136	0.6268417699227734	0.1144451257910554	30.0	0.248197194178576	2020	2017-2021	Idaho	Jerome County	24237	16053
16055	0.0534073041713616	0.3067153510897924	0.3436628587516674	3.447712418300654	0.0604391446053304	0.9952504140458682	0.0547867321545754	330.0	0.278970498800904	2020	2017-2021	Idaho	Kootenai County	171362	16055
16057	0.0695616778210491	-0.089063119786969	-0.3465494757614706	2.7916666666666665	0.1145184235905778	1.070056949285578	0.1064746460181794	101.0	0.519382991678506	2020	2017-2021	Idaho	Latah County	39517	16057
16059	0.1169135049134079	0.4744716907296763	0.3430641030227009	3.090909090909091	0.1495915184013531	0.5266930724703353	0.1460783753248819	13.0	0.22318339100346	2020	2017-2021	Idaho	Lemhi County	7974	16059
16061	0.0926117444850423	0.5190385391109558	0.9142375409814728	3.7	0.1394433377556792	0.8081707999548263	0.2332988144525571	12.0	0.189880304678999	2020	2017-2021	Idaho	Lewis County	3533	16061
16063	0.1063387509104148	0.4643108105517639	0.7512762613669066	4.409090909090909	0.1893553508589793	0.8621928418526059	0.1797796352231002	23.0	0.219861922464153	2020	2017-2021	Idaho	Lincoln County	5127	16063
16065	0.0918344468767118	0.3196341555933424	0.364341516194812	3.632911392405063	0.1107434296056252	0.8028552366087458	0.0875986879488395	84.0	0.164314329738059	2020	2017-2021	Idaho	Madison County	52913	16065
16067	0.0949252067304808	0.2822033692320701	0.0990453379674308	3.217391304347826	0.1736566694725285	0.9871240091113936	0.1899721041280019	27.0	0.198336532309661	2020	2017-2021	Idaho	Minidoka County	21613	16067
16069	0.0947588918701417	0.3217547691794012	0.2139689751228696	3.413793103448276	0.1493222090502076	1.2734218666175807	0.1604360749115134	63.0	0.327359968664316	2020	2017-2021	Idaho	Nez Perce County	42090	16069
16071	0.1389042567926171	0.5338616915387857	0.71437498012516	3.7142857142857135	0.317063243737114	0.8824565837034648	0.2941521945678216	9.0	0.103879849812265	2020	2017-2021	Idaho	Oneida County	4564	16071
16073	0.0816889234176519	0.5339225477662028	0.8220721417412518	3.411764705882353	0.2190186925243369	1.040746195968416	0.2271094391553624	21.0	0.176051779935275	2020	2017-2021	Idaho	Owyhee County	11913	16073
16075	0.0760065841132482	0.4478420370172071	0.5556883358192285	3.625	0.1358367358402412	1.0317261330383265	0.1175761048695207	77.0	0.196044633947201	2020	2017-2021	Idaho	Payette County	25386	16075
16077	0.1247719115304109	0.308217306327982	-0.0760543506733452	2.7777777777777777	0.4409585518440984	0.9672854154057704	0.3058825060144358	10.0	0.290171083529017	2020	2017-2021	Idaho	Power County	7878	16077
16079	0.0686964060150103	0.432191068328233	0.1617043207882847	3.34375	0.1554596429270018	0.7167844086051759	0.114777364026218	39.0	0.286512100186157	2020	2017-2021	Idaho	Shoshone County	13169	16079
16081	0.1006929838539214	0.2731973056513948	-0.3486602674329817	2.5	0.4281744192888377	1.7739203179515977	0.7241999372228521	6.0	0.537240932642487	2020	2017-2021	Idaho	Teton County	11630	16081
16083	0.0661940910308346	0.2924747004984284	0.3087481137433643	3.3412698412698414	0.0855539852567365	0.8502409525721581	0.0696544528479627	149.0	0.266124461573339	2020	2017-2021	Idaho	Twin Falls County	90046	16083
16085	0.102150706010496	0.4681911043274712	1.0472404246205034	3.769230769230769	0.0989978272517624	0.8181863136121488	0.1574600294704138	27.0	0.429871443016034	2020	2017-2021	Idaho	Valley County	11746	16085
16087	0.1214174706856107	0.456814506841158	0.6366334571884307	3.45	0.1721449019776301	0.7247087623888694	0.1511122229515429	23.0	0.205280275492634	2020	2017-2021	Idaho	Washington County	10500	16087
17001	0.066954937756427	0.0071510329920067	-0.0467860659540574	2.9454545454545453	0.1059326060391687	1.1373419093291153	0.1021363185663822	124.0	0.262776610963991	2020	2017-2021	Illinois	Adams County	65737	17001
17003	0.0792121398137806	0.1375100538657419	0.0453235588352849	3.411764705882353	0.1530375094636352	0.6416526595287394	0.1234861119017189	27.0	0.428461538461538	2020	2017-2021	Illinois	Alexander County	5240	17003
17005	0.091930755005827	0.1326011594277248	-0.0651708934070493	3.0	0.242535625036333	0.7831795402141533	0.1598658542093511	24.0	0.289144445848604	2020	2017-2021	Illinois	Bond County	16725	17005
17007	0.0707019902726374	0.006475159861687	0.0015606488234543	3.1142857142857143	0.0987050977815339	1.0705311327877751	0.0965265415400865	123.0	0.431606960081883	2020	2017-2021	Illinois	Boone County	53448	17007
17009	0.1239425266909803	0.3820129958673791	0.8834426404312986	3.6666666666666665	0.3692744729379981	1.0553454978340224	0.3181986400460254	11.0	0.201075713694663	2020	2017-2021	Illinois	Brown County	6244	17009
17011	0.0635178631679065	0.2041335396933903	0.1796806633693452	3.0816326530612246	0.1291950229727879	1.0472819383052012	0.1330049391697662	62.0	0.390456674473068	2020	2017-2021	Illinois	Bureau County	33244	17011
17013	0.0777118445985794	0.3035844699802502	0.6837739125305248	2.5	0.4472135954999579	0.4725754047329239	0.2113421458954587	5.0	0.248622842453177	2020	2017-2021	Illinois	Calhoun County	4437	17013
17015	0.0724983856588915	0.2688337225961097	0.2456080451230287	3.0625	0.2648374763678451	1.0921715517402255	0.2574273034848492	18.0	0.349929963071438	2020	2017-2021	Illinois	Carroll County	15702	17015
17017	0.0902353001627674	0.199062166411224	0.3100981421644361	3.05	0.2198085291195139	0.783610667862928	0.1567221335725856	25.0	0.308206106870229	2020	2017-2021	Illinois	Cass County	13042	17017
17019	0.0488646067225048	-0.2052846506797381	-0.2134579746538321	2.761421319796954	0.0576820134835694	1.0718874133006422	0.0516309999416109	431.0	0.617929227304227	2020	2017-2021	Illinois	Champaign County	205865	17019
17021	0.0658281302187159	0.265320445961864	0.379228847562895	3.147058823529412	0.1324761204056188	0.9278984937675208	0.0957054220843353	94.0	0.272675808277771	2020	2017-2021	Illinois	Christian County	34032	17021
17023	0.0821134717960481	0.207272862562249	0.2473567632229726	3.4571428571428573	0.1941196574219408	0.862162568248176	0.1398612370669671	38.0	0.242486920549945	2020	2017-2021	Illinois	Clark County	15455	17023
17025	0.0850789728948408	0.2262832269937644	0.1045638303221172	2.9545454545454546	0.2456752131500253	0.7142961655479891	0.1400850033312961	26.0	0.167061260728026	2020	2017-2021	Illinois	Clay County	13288	17025
17027	0.0616571982834255	0.1988224558497734	0.1783903272047454	3.431372549019608	0.1331267749857039	0.7639770995589186	0.101191238842249	57.0	0.239027504388998	2020	2017-2021	Illinois	Clinton County	36899	17027
17029	0.0750665312612623	0.1355785018501617	0.1383010113488494	3.1043478260869564	0.0913962589727224	0.8702864030421935	0.0760372760794907	131.0	0.364956568946797	2020	2017-2021	Illinois	Coles County	46863	17029
17031	0.0359551531571628	-0.2913545164920023	-0.2862189557248999	2.6783995186522263	0.0106002763089295	0.931957035560126	0.0089392502825535	10869.0	0.755599888278037	2020	2017-2021	Illinois	Cook County	5275541	17031
17033	0.0840068268711347	0.1601882376448435	-0.0338009748434284	3.204081632653061	0.1797579627445416	0.9857705993064872	0.1294380210129257	58.0	0.238182801514332	2020	2017-2021	Illinois	Crawford County	18679	17033
17035	0.0741204872463552	0.2627370474787313	0.3458015793844283	3.4	0.2849614140875866	0.827100052530268	0.1897497655356116	19.0	0.198850774856347	2020	2017-2021	Illinois	Cumberland County	10450	17035
17037	0.0574989653062075	-0.0810980068607141	-0.086709858094859	2.893536121673004	0.0765146168102831	1.1137520784448682	0.0664408787106579	281.0	0.529410500988227	2020	2017-2021	Illinois	DeKalb County	100420	17037
17039	0.0842995677496517	0.159664915968226	0.174799704803983	3.5357142857142856	0.2356087091870696	0.9288013832913956	0.1695751563568997	30.0	0.280071583791384	2020	2017-2021	Illinois	De Witt County	15516	17039
17041	0.0694868986547019	0.2103454089817623	0.2846343402626575	3.117647058823529	0.1124610298535387	0.999862957897689	0.1542822039066194	42.0	0.272716654987153	2020	2017-2021	Illinois	Douglas County	19740	17041
17043	0.0404088834468562	-0.1666329466226953	-0.1559615258269397	2.960448642266824	0.026064324191942	0.9827850203396308	0.0230749031540761	1814.0	0.592254540017227	2020	2017-2021	Illinois	DuPage County	932877	17043
17045	0.095321737927858	0.2283173162163192	0.178276108520422	3.4038461538461537	0.1843425086719248	0.8766550481334252	0.1151104472188684	58.0	0.233539603960396	2020	2017-2021	Illinois	Edgar County	16866	17045
17047	0.0916046622028499	0.326038125584534	0.5067279114771857	3.5625	0.2337880722900508	0.8016861139139708	0.1944374427210737	17.0	0.146943691659139	2020	2017-2021	Illinois	Edwards County	6245	17047
17049	0.0820091028545155	0.230187219505295	0.4624470055650169	3.625	0.1497861723788195	0.756440393315949	0.1127634760254093	45.0	0.198483068048285	2020	2017-2021	Illinois	Effingham County	34668	17049
17051	0.0798622990757907	0.2983033070367635	0.2000456042453691	3.466666666666667	0.1561837343519404	0.8293373630281574	0.1382228938380262	36.0	0.184799109401882	2020	2017-2021	Illinois	Fayette County	21488	17051
17053	0.0720734032545862	0.3136923083102602	0.4983376010804203	3.3076923076923075	0.137697127640699	0.784594836431781	0.1289865965543972	37.0	0.257865333725375	2020	2017-2021	Illinois	Ford County	13534	17053
17055	0.0631224947542845	0.2456504526244288	0.3822341924039472	3.609756097560976	0.112570644989331	0.7370043040098868	0.0756150461307729	95.0	0.258948971820259	2020	2017-2021	Illinois	Franklin County	37804	17055
17057	0.0659421658029863	0.188348011522516	0.3058939382594907	3.4722222222222223	0.1019136518266613	0.744229351138952	0.0812020794286218	84.0	0.397251069028711	2020	2017-2021	Illinois	Fulton County	33609	17057
17059	0.0784854861410301	0.3217908301006164	-0.2914562543157711	3.0	0.408248290463863	0.5828355817264895	0.2914177908632447	4.0	0.235516849678152	2020	2017-2021	Illinois	Gallatin County	4946	17059
17061	0.0771446802668672	0.2633210215390995	-0.5316215308194608	2.12	0.2064438122566225	1.024028241552796	0.193523147332534	28.0	0.220460859617585	2020	2017-2021	Illinois	Greene County	11985	17061
17063	0.0666270948267208	0.0669166996146411	0.1303945964786536	3.083333333333333	0.1017956506160341	0.9472383464846706	0.091572987337001	107.0	0.368121151860492	2020	2017-2021	Illinois	Grundy County	52533	17063
17065	0.1045395838953307	0.2551136795311151	0.4769872723147276	3.571428571428572	0.2007312638654983	0.6051512963363602	0.1426355284277567	18.0	0.193609022556391	2020	2017-2021	Illinois	Hamilton County	7993	17065
17067	0.0629931358048648	0.276486508169684	0.53838530169121	3.305555555555556	0.1253271834687321	0.8138659199378746	0.1241133892329559	43.0	0.25105736904891	2020	2017-2021	Illinois	Hancock County	17620	17067
17069	0.0837646577947411	0.2672740956397184	0.3981120098160546	3.5625	0.1550903939740637	0.7952786307582838	0.169553973779975	22.0	0.20981308411215	2020	2017-2021	Illinois	Hardin County	3649	17069
17071	0.06897344966243	0.3653458473645282	0.5132844552677054	3.6	0.3821410028140738	0.6868114449729775	0.1835580797431447	14.0	0.331471655962022	2020	2017-2021	Illinois	Henderson County	6387	17071
17073	0.0622930073409041	0.1496684551735451	0.2374320078610557	3.430894308943089	0.0881413785748227	0.7792892145949174	0.0680868148103773	131.0	0.390365382316612	2020	2017-2021	Illinois	Henry County	49284	17073
17075	0.0562035077665818	0.2833023854471917	0.4283786604007374	3.4461538461538463	0.1205744196857562	0.9340131395081132	0.1108469662480285	71.0	0.210953935437069	2020	2017-2021	Illinois	Iroquois County	27077	17075
17077	0.064680100093264	-0.0357239169008455	-0.1475587089350016	2.9444444444444446	0.0929548978097438	0.986230252022303	0.081901964525467	145.0	0.506592361016719	2020	2017-2021	Illinois	Jackson County	52974	17077
17079	0.0934110143837319	0.32199071844642	0.2806070861978001	2.833333333333333	0.2458811020389108	0.9300383832030727	0.2192121491755552	18.0	0.183057625886203	2020	2017-2021	Illinois	Jasper County	9287	17079
17081	0.0723211695620078	0.2186163701684696	0.1787287818508709	3.210526315789474	0.1119732633082846	0.8660770727669761	0.091292539306501	90.0	0.26972605947085	2020	2017-2021	Illinois	Jefferson County	37113	17081
17083	0.0871475174492251	0.2402534963044086	0.6836916771831214	3.875	0.1548405259992277	1.1306785958824612	0.1858824161309199	37.0	0.253662297609869	2020	2017-2021	Illinois	Jersey County	21512	17083
17085	0.0730950626977729	0.1621887836146608	-0.1381025238290982	2.8703703703703702	0.1265676784499249	1.030772338814614	0.1341951282594314	59.0	0.416211812627291	2020	2017-2021	Illinois	Jo Daviess County	22035	17085
17087	0.0858609899895803	0.2888401934211334	-0.01119769632161	3.375	0.2480079363809483	1.220076685966084	0.4066922286553613	9.0	0.20205047318612	2020	2017-2021	Illinois	Johnson County	13308	17087
17089	0.0420216521412499	-0.0940777618610446	-0.0785484223538511	2.986754966887417	0.0363681748243705	1.04536286465973	0.0333249509604113	984.0	0.573567579238657	2020	2017-2021	Illinois	Kane County	516522	17089
17091	0.0532456714348331	-0.0112356546779597	-0.0761334669032842	2.944186046511628	0.0719982129266978	0.9845838106977776	0.0622705477826606	250.0	0.415363809601869	2020	2017-2021	Illinois	Kankakee County	107502	17091
17093	0.0564090755274455	-0.0968684561188252	-0.1724656782000011	2.8181818181818183	0.0701489989221379	1.0672072817920528	0.0729527879051291	214.0	0.529332907756144	2020	2017-2021	Illinois	Kendall County	131869	17093
17095	0.0704679540549314	0.1668572176042844	0.2313190979202282	3.215686274509804	0.1151271757802253	1.136255447850698	0.1083377061352136	110.0	0.471248679112364	2020	2017-2021	Illinois	Knox County	49967	17095
17097	0.0403314559548386	-0.1390611741092914	-0.1702370925235425	2.9006163328197228	0.0290667490747596	0.9832617318268176	0.0261761415229288	1411.0	0.622758877500565	2020	2017-2021	Illinois	Lake County	714342	17097
17099	0.0525626644201147	0.1197428003536422	0.1607178851894709	3.235294117647059	0.0799852581128345	0.9941269235622467	0.0655507881473971	230.0	0.427019313100561	2020	2017-2021	Illinois	LaSalle County	109658	17099
17101	0.0897108637857852	0.3045175920631134	0.6151960927591549	3.2	0.2769327162386348	0.5376469980344616	0.1233446806173804	19.0	0.225059476605868	2020	2017-2021	Illinois	Lawrence County	15280	17101
17103	0.0729208695960475	0.1484087283598429	0.0901808808722376	3.5632183908045976	0.1123155700424892	1.010626488088615	0.1015717837631672	99.0	0.399513624742782	2020	2017-2021	Illinois	Lee County	34145	17103
17105	0.0633441847917096	0.1286944124186714	0.0052327361724224	3.5522388059701493	0.116564858337779	0.933403050002441	0.110002604372822	72.0	0.274326814480176	2020	2017-2021	Illinois	Livingston County	35815	17105
17107	0.0828410785102626	0.1183693181575741	0.238692234173989	3.1311475409836067	0.1568905088245831	1.1437355140144383	0.139729532237717	67.0	0.295930949445129	2020	2017-2021	Illinois	Logan County	27987	17107
17109	0.0802645108996702	0.0841649572967061	-0.0064055461094434	2.950819672131148	0.1497315955242554	0.9937202124331348	0.117111050135601	72.0	0.415342374573592	2020	2017-2021	Illinois	McDonough County	27238	17109
17111	0.0446653369118192	-0.078347499881779	-0.1478649889320755	2.9679595278246205	0.0423249336181742	0.9412219250178664	0.0368893956957726	651.0	0.487201865173863	2020	2017-2021	Illinois	McHenry County	310229	17111
17113	0.050903740104741	-0.0407461073470798	0.0583949366083024	3.094488188976378	0.0556824743136623	1.055329824644608	0.0519293858124487	413.0	0.520317403920175	2020	2017-2021	Illinois	McLean County	170954	17113
17115	0.0590035560318302	0.0289593892289542	0.0576524229533293	3.258771929824561	0.0739196562916815	0.9970005560980016	0.0617127851424424	261.0	0.409757205384425	2020	2017-2021	Illinois	Macon County	103998	17115
17117	0.0551647168335828	0.2136815603989662	0.1174065713188104	3.232558139534884	0.1069880322313321	0.8528696428262258	0.0861528439872247	98.0	0.313164384726592	2020	2017-2021	Illinois	Macoupin County	44967	17117
17119	0.0444204962388214	0.0536612431905009	0.1001288300066237	3.1408695652173915	0.0470125823582378	1.061565719310386	0.0421269505525647	635.0	0.432040756870625	2020	2017-2021	Illinois	Madison County	265859	17119
17121	0.0669358623143655	0.232960859208453	0.3245451724954895	3.661290322580645	0.1110147293127172	0.8077309391474551	0.0920494834495287	77.0	0.262992675270317	2020	2017-2021	Illinois	Marion County	37729	17121
17123	0.0686190113575761	0.3020639886355453	0.1935067966711789	3.333333333333333	0.276533159377486	1.0012328865264537	0.2238824795581483	20.0	0.32328281199613	2020	2017-2021	Illinois	Marshall County	11742	17123
17125	0.0734814517938951	0.2871958070882348	0.3032578846773976	3.333333333333333	0.2214777570738963	0.8345120461958233	0.1636612772261825	26.0	0.298990811869257	2020	2017-2021	Illinois	Mason County	13086	17125
17127	0.0912604968041104	0.2674230034661674	0.156656255684601	3.0	0.1617491598051576	0.9698491124639028	0.1479006030890907	43.0	0.256620053555489	2020	2017-2021	Illinois	Massac County	14169	17127
17129	0.0943102810060393	0.2854079287437588	0.8291667523103181	3.7142857142857135	0.1801874925391118	0.9566598923330852	0.2039605743540949	22.0	0.297966401414677	2020	2017-2021	Illinois	Menard County	12297	17129
17131	0.0714489245217609	0.2178699268157822	-0.1001194192028231	1.6829268292682926	0.1385904653039693	0.8092310282612654	0.1168024380008098	48.0	0.377098183490458	2020	2017-2021	Illinois	Mercer County	15699	17131
17133	0.0850281354868182	0.1801046902990232	0.2187191932095813	3.3448275862068964	0.1415603138031317	1.075633413426263	0.1344541766782828	64.0	0.317174448360774	2020	2017-2021	Illinois	Monroe County	34962	17133
17135	0.0641595553243793	0.220235806997534	0.1831943869458442	3.2280701754385963	0.0994974842568071	0.864647385973269	0.1072463090324473	65.0	0.290356160309317	2020	2017-2021	Illinois	Montgomery County	28288	17135
17137	0.081501722544306	0.14533123324274	0.1966854843073843	3.066666666666667	0.14387241118182	0.9912033993555156	0.1081491573010522	84.0	0.337814454944762	2020	2017-2021	Illinois	Morgan County	32915	17137
17139	0.0947088284564	0.2430415029205906	0.2613885549736042	3.413793103448276	0.1828930423206047	1.118849896713689	0.200951373621888	31.0	0.250830063386659	2020	2017-2021	Illinois	Moultrie County	14526	17139
17141	0.057447815420931	0.2154089804744403	0.2528038938691978	3.2459016393442623	0.1080943203637248	0.9791682098465164	0.0852256533782092	132.0	0.367191151269668	2020	2017-2021	Illinois	Ogle County	51788	17141
17143	0.051196822928031	-0.0350856384567368	0.0417715929421876	3.013404825737265	0.0554812405082249	1.050110920674019	0.0512401662044913	420.0	0.532543077111084	2020	2017-2021	Illinois	Peoria County	181830	17143
17145	0.079209013355374	0.2944601635819802	0.3218536505860905	3.511627906976744	0.1539000376768778	0.8072089466275563	0.1153155638039366	49.0	0.263173803526448	2020	2017-2021	Illinois	Perry County	20945	17145
17147	0.079663324432493	0.2082983180087215	0.3563955436447635	3.2857142857142856	0.1982539047110602	1.107533858594881	0.209304225601845	28.0	0.347603633705753	2020	2017-2021	Illinois	Piatt County	16673	17147
17149	0.0746314785824005	0.349289564928754	0.7185421099385368	3.4166666666666665	0.2039597278510584	0.7464531667851328	0.1436549789269483	27.0	0.189866939611054	2020	2017-2021	Illinois	Pike County	14739	17149
17151	0.1000765709656823	0.3683510421109081	0.3891645731763657	3.333333333333333	0.7637626158259734	1.7916161991745296	0.8958080995872648	4.0	0.20092807424594	2020	2017-2021	Illinois	Pope County	3763	17151
17153	0.0663739236564424	0.2437635553755778	-0.2324586368334643	3.2222222222222223	0.3031177030137664	0.6205952808874655	0.1721221620423641	13.0	0.344015444015444	2020	2017-2021	Illinois	Pulaski County	5193	17153
17155	0.0724643478364267	0.2190001287001589	0.012891736774571	2.967741935483871	0.2356331293600369	0.9792559836721976	0.1704665862182472	33.0	0.401681176823777	2020	2017-2021	Illinois	Putnam County	5637	17155
17157	0.0660322574802494	0.2704051498176802	0.3888566807313665	3.276595744680851	0.1546439671300037	0.7324658686943823	0.0996759795725366	54.0	0.244886828470139	2020	2017-2021	Illinois	Randolph County	30163	17157
17159	0.0932199841985626	0.2222686769031052	0.2694309864676325	3.333333333333333	0.1414213562373095	0.8970735840977345	0.1268653629077657	50.0	0.231089784063644	2020	2017-2021	Illinois	Richland County	15813	17159
17161	0.0541673354287307	-0.069492958029304	-0.1195687102768609	2.779467680608365	0.0665558153158781	1.019044631756319	0.0594318898315562	294.0	0.561935246730174	2020	2017-2021	Illinois	Rock Island County	144672	17161
17163	0.0449570292160955	-0.0243662998016202	-0.0245130034612317	2.965432098765432	0.0505595982357233	0.9461436824732484	0.0434578186262881	474.0	0.544530783024507	2020	2017-2021	Illinois	St. Clair County	257400	17163
17165	0.082895596282639	0.2118863678038564	0.2804103671491117	3.310344827586207	0.1695158759052026	0.4941070136091477	0.0736571247059645	45.0	0.256059493206023	2020	2017-2021	Illinois	Saline County	23768	17165
17167	0.050787639549351	0.0380953566222045	0.132909104219002	3.175	0.0557210554412003	1.0593451535784035	0.0484533195189552	478.0	0.477695748129919	2020	2017-2021	Illinois	Sangamon County	196343	17167
17169	0.1035250829587727	0.3875545441277779	0.7756029153819394	3.5454545454545454	0.1427855053384598	0.9466409486030606	0.1623475833233873	34.0	0.278052590471231	2020	2017-2021	Illinois	Schuyler County	6902	17169
17171	0.1105852337567638	0.2770218080958816	0.4214061532194681	2.6666666666666665	0.881917103688197	0.2851727521355107	0.1646445652109835	3.0	0.212956068503351	2020	2017-2021	Illinois	Scott County	4949	17171
17173	0.064726356843247	0.2936511702482837	0.6670502866172571	3.3793103448275863	0.2134631173365885	0.8880959082406658	0.1569946597652501	32.0	0.20989103101425	2020	2017-2021	Illinois	Shelby County	20990	17173
17175	0.0861487029852772	0.3795387456334648	0.3842832227819136	4.038461538461538	0.2169974932756415	0.6969944506966486	0.1317195701239573	28.0	0.289109613338063	2020	2017-2021	Illinois	Stark County	5400	17175
17177	0.0641423304481534	0.1016582058784434	0.112393671140011	3.1904761904761907	0.0886174995386904	0.8709231726954099	0.0736064424945184	140.0	0.419679273266592	2020	2017-2021	Illinois	Stephenson County	44630	17177
17179	0.0543995060835036	0.1542449470424895	0.1883712048287216	3.383211678832117	0.0667683891660786	0.9196528505484493	0.052832675830264	303.0	0.368606309035822	2020	2017-2021	Illinois	Tazewell County	131343	17179
17181	0.0778875847612016	0.2164971752169774	0.3399594134088675	3.321428571428572	0.1479973166200493	0.5403929757973641	0.0926766307701979	34.0	0.295080091533181	2020	2017-2021	Illinois	Union County	17244	17181
17183	0.0572812628635285	0.0990010402760124	0.0424488546895423	3.080745341614907	0.0739400602189096	0.8225625161606585	0.0593633362663315	192.0	0.332485184230868	2020	2017-2021	Illinois	Vermilion County	74188	17183
17185	0.120869857485214	0.2041168060828288	-0.0781948328777023	3.357142857142857	0.3377747630631673	0.830525165890418	0.2014319402176366	17.0	0.228233151183971	2020	2017-2021	Illinois	Wabash County	11361	17185
17187	0.0815439933410116	0.1843666647477039	0.1278753029104035	2.9444444444444446	0.1116518009762789	0.6865749054321841	0.1072249857996581	41.0	0.397888230749421	2020	2017-2021	Illinois	Warren County	16835	17187
17189	0.0730929577221112	0.2831007031679092	0.5793051921572013	3.4	0.1736626907505759	0.5955244940289495	0.1403664693635193	18.0	0.211578133058277	2020	2017-2021	Illinois	Washington County	13761	17189
17191	0.0879070208311448	0.3213031982829764	0.5815478351922309	3.7142857142857135	0.203149800073348	0.7542560316021324	0.14515664096113	27.0	0.141934712423771	2020	2017-2021	Illinois	Wayne County	16179	17191
17193	0.0894719452584268	0.3171771799048617	0.2260815791740927	3.5294117647058822	0.1823405655399594	0.8698317952978448	0.1813724671247435	23.0	0.207580733442802	2020	2017-2021	Illinois	White County	13877	17193
17195	0.0610954550751499	0.1058871729360436	-0.0103817792048494	3.264705882352941	0.0978187634174788	0.9081841284895628	0.0744013427767415	149.0	0.457542942494399	2020	2017-2021	Illinois	Whiteside County	55691	17195
17197	0.0396063282366963	-0.0245006481681427	0.0533125770497762	3.1685062545989697	0.0300798860656312	1.0085176940676808	0.0264941096523666	1449.0	0.542472517262433	2020	2017-2021	Illinois	Will County	696355	17197
17199	0.0598635084941313	0.1436925386896759	0.1882725482453265	3.064516129032258	0.0843478547150784	1.023832325329504	0.0782944147586239	171.0	0.309207137879844	2020	2017-2021	Illinois	Williamson County	67153	17199
17201	0.0449578620714214	0.0263789529047114	0.0220494652004858	3.098674521354934	0.0410381912674585	0.8581289784097831	0.031481698919737	743.0	0.512788491558395	2020	2017-2021	Illinois	Winnebago County	285350	17201
17203	0.0637939455581004	0.161572186307966	0.1082547871486246	3.2205882352941178	0.1188338678470822	0.9067809557299696	0.1013811928857219	80.0	0.293907152058781	2020	2017-2021	Illinois	Woodford County	38467	17203
18001	0.0782436372972454	0.3826599091784818	0.5693066310148713	3.3859649122807016	0.1443461800949375	0.9388550170186272	0.1182846139131715	63.0	0.232437868122396	2020	2017-2021	Indiana	Adams County	35809	18001
18003	0.0412181928661781	0.0835997716999799	0.1100198723609971	3.195148842337376	0.0388206623906534	1.0093662379254096	0.0320474101015578	992.0	0.442839682462849	2020	2017-2021	Indiana	Allen County	385410	18003
18005	0.0730119605972811	0.1941002183594651	0.3620293613645008	3.633928571428572	0.0907086973520834	0.8224763434222575	0.0729829737176503	127.0	0.365946129470349	2020	2017-2021	Indiana	Bartholomew County	82208	18005
18007	0.08265255850922	0.3050911973370976	0.3010947621489132	3.263157894736842	0.2216366554014562	1.129615898837787	0.2525897938265816	20.0	0.251245019920319	2020	2017-2021	Indiana	Benton County	8719	18007
18009	0.0993725192481971	0.572490341074144	1.0631070004904355	3.933333333333333	0.1853511389225118	0.9199805578808452	0.1533300929801408	36.0	0.263753114816945	2020	2017-2021	Indiana	Blackford County	12112	18009
18011	0.0724529155525954	0.1288424585886888	0.0691360872198816	3.336842105263158	0.1171596362051353	1.0894917204823584	0.1034099777801977	111.0	0.405479452054795	2020	2017-2021	Indiana	Boone County	70812	18011
18013	0.0850472780953106	0.2219730254316251	0.5084428925537402	3.5161290322580645	0.192953835918592	1.1434704716260589	0.2021389311433414	32.0	0.34449109270396	2020	2017-2021	Indiana	Brown County	15475	18013
18015	0.0737199069522063	0.2783322666620236	0.3220142463377959	3.342857142857143	0.1753062831651132	1.353399014454069	0.2088340017656565	42.0	0.238882921589689	2020	2017-2021	Indiana	Carroll County	20306	18015
18017	0.088460503535642	0.1852444183297929	0.095330733487524	3.1475409836065573	0.1455226555294841	0.8183790194053855	0.0985212563986126	69.0	0.289714593430264	2020	2017-2021	Indiana	Cass County	37870	18017
18019	0.0589913717751683	0.1081976270514543	0.1800080000163876	3.209606986899564	0.0705906181017157	0.9464301203215602	0.058248747309065	264.0	0.408272065228754	2020	2017-2021	Indiana	Clark County	121093	18019
18021	0.0823149295320513	0.2442345786211391	0.1627116872293355	3.0454545454545454	0.1784094369106197	0.9916852621499808	0.1349512709836458	54.0	0.2117666583686	2020	2017-2021	Indiana	Clay County	26466	18021
18023	0.0761065346498877	0.3212003188721013	0.3461766913035071	3.369047619047619	0.1141848394268707	1.0045091437563332	0.1047273177626628	92.0	0.264749901536038	2020	2017-2021	Indiana	Clinton County	33190	18023
18025	0.0758774694577303	0.3104982869202425	0.0999775415391779	3.4545454545454546	0.2674231693686085	0.9582915912736176	0.2474298249208883	15.0	0.280074410913601	2020	2017-2021	Indiana	Crawford County	10526	18025
18027	0.0780086312332605	0.2562871709501907	0.1429082825534069	3.0	0.1889822365046136	1.2542269835780815	0.1935314251789476	42.0	0.184674329501916	2020	2017-2021	Indiana	Daviess County	33381	18027
18029	0.0636370422896965	0.2518000738475601	0.3076485534070187	3.3229166666666665	0.0975174692938773	1.1060534801645687	0.1035913996372689	114.0	0.218066789461039	2020	2017-2021	Indiana	Dearborn County	50679	18029
18031	0.0933811756119399	0.3741488149482564	0.4196383096174805	3.5964912280701755	0.1153886317660978	0.7014986436811329	0.0876873304601416	64.0	0.203013151323456	2020	2017-2021	Indiana	Decatur County	26472	18031
18033	0.0663187546662511	0.3541458070993603	0.3901585236995162	3.555555555555556	0.1131486817014097	1.0064590696603124	0.0996542974930747	102.0	0.258605426235484	2020	2017-2021	Indiana	DeKalb County	43265	18033
18035	0.0549956755431978	-0.0341625332462321	-0.180347489290861	2.9012345679012346	0.0705480053468033	0.9896130755300596	0.0594600870062198	277.0	0.432844971565083	2020	2017-2021	Indiana	Delaware County	111903	18035
18037	0.0745725572489035	0.2800542243516982	0.343757696838659	3.4393939393939394	0.116581720656789	0.7982847251239016	0.0921779801880502	75.0	0.295052754982415	2020	2017-2021	Indiana	Dubois County	43637	18037
18039	0.0534668500765946	0.1282342521995338	0.1303070409312731	3.18348623853211	0.0603911660746716	0.955226434393924	0.0489377327051698	381.0	0.357252326217843	2020	2017-2021	Indiana	Elkhart County	207047	18039
18041	0.0952295394404144	0.0837280649225317	-0.027555136218063	3.272727272727273	0.1270442378168352	0.7231708368936087	0.0911109614207115	63.0	0.223879103282626	2020	2017-2021	Indiana	Fayette County	23398	18041
18043	0.0620007752900749	0.0468846243289459	0.0389008237630348	3.0786516853932584	0.0828471478270131	1.018099120623379	0.0729075923524868	195.0	0.426329641952625	2020	2017-2021	Indiana	Floyd County	80484	18043
18045	0.0743248429816117	0.3680563673922874	0.4915479989971428	3.6666666666666665	0.1319679304108159	0.6086052295343752	0.1059445717597234	33.0	0.209302325581395	2020	2017-2021	Indiana	Fountain County	16479	18045
18047	0.0739815927600293	0.2708418590245653	0.095947333562898	3.4242424242424243	0.2155984322361458	1.1676228162546654	0.1973642782151446	35.0	0.180672979370984	2020	2017-2021	Indiana	Franklin County	22785	18047
18049	0.0993254425579405	0.2812477882533085	0.2748226738532489	3.0869565217391304	0.1861746255071574	0.8919926129690042	0.1749341438272911	26.0	0.254067305549365	2020	2017-2021	Indiana	Fulton County	20480	18049
18051	0.0680368670289423	0.251674660658935	0.2135807624593629	3.404255319148936	0.1478401975109027	0.947539461480878	0.1233591306015518	59.0	0.253977272727273	2020	2017-2021	Indiana	Gibson County	33011	18051
18053	0.0606367932534092	0.166769097857721	0.1145496321499399	3.15625	0.0823680967090346	0.9320100459586615	0.0696617015146848	179.0	0.301792303637322	2020	2017-2021	Indiana	Grant County	66674	18053
18055	0.067466388099549	0.2163617700801534	-0.0892278984753784	3.314814814814815	0.1116836601144155	0.9100488799400944	0.114655381773065	63.0	0.233853160364339	2020	2017-2021	Indiana	Greene County	30803	18055
18057	0.0471594022796814	-0.0218308211003032	0.0277550967891515	3.1708253358925145	0.0462844117600355	1.0666615646936997	0.0454413104184899	551.0	0.465266848092137	2020	2017-2021	Indiana	Hamilton County	347467	18057
18059	0.0613698755986733	0.1392865592010345	0.1903190079476726	3.2534246575342465	0.095343227446675	1.0422697235056777	0.0834483632959514	156.0	0.30782268267647	2020	2017-2021	Indiana	Hancock County	79840	18059
18061	0.0712804797267997	0.2889328116994799	0.3453530836348685	3.609375	0.1303679041531712	0.961790863924318	0.1118059168965799	74.0	0.26838456901748	2020	2017-2021	Indiana	Harrison County	39654	18061
18063	0.0524827691283351	0.1253387968078813	0.1899433807226876	3.28328611898017	0.0626525116968234	1.02011257810431	0.0523996634364159	379.0	0.377334907298104	2020	2017-2021	Indiana	Hendricks County	174788	18063
18065	0.0737431964335454	0.2224096593228958	0.2102085439616457	3.2209302325581395	0.13981335553886	1.0987682861104873	0.1077430948421976	104.0	0.269296157769466	2020	2017-2021	Indiana	Henry County	48914	18065
18067	0.0618466559983313	0.1955566931856289	0.1947591820975414	3.3755274261603376	0.0706883477117413	1.021538797388447	0.0620540626859325	271.0	0.334649828939424	2020	2017-2021	Indiana	Howard County	83658	18067
18069	0.0772214416683095	0.203036640297893	0.1986748212023636	3.3157894736842106	0.0944303541443804	0.8819080995771017	0.0848616464485585	108.0	0.244512125043098	2020	2017-2021	Indiana	Huntington County	36662	18069
18071	0.0814602479476031	0.2579126539387258	0.487467100947942	3.6666666666666665	0.1033478779494778	0.7429382872727226	0.0754339540913298	97.0	0.228138091955242	2020	2017-2021	Indiana	Jackson County	46428	18071
18073	0.0787107162755669	0.2070030887357918	0.1174749165483317	3.365079365079365	0.1224079074187463	0.9734643068722816	0.1116640141789511	76.0	0.25018114748699	2020	2017-2021	Indiana	Jasper County	32918	18073
18075	0.0874390709461066	0.2699831798031679	0.3872349989711003	3.409090909090909	0.2095542098791698	1.152357433469395	0.1663284686040553	48.0	0.232412211898154	2020	2017-2021	Indiana	Jay County	20478	18075
18077	0.0916366834696275	0.155247461280451	0.0645275443351075	3.088888888888889	0.1860132013366237	0.8080288966346456	0.1131466771276621	51.0	0.328678616090038	2020	2017-2021	Indiana	Jefferson County	33147	18077
18079	0.086727362167752	0.2069108389618644	0.0282622263654524	2.931034482758621	0.1269640708430127	0.7826984617718596	0.0970817959692543	65.0	0.210022475651378	2020	2017-2021	Indiana	Jennings County	27613	18079
18081	0.0549001908201227	0.12417135423681	0.1475353424382748	3.2743682310469318	0.0648937623693669	0.9949455162362952	0.0566004728638379	309.0	0.325666513066948	2020	2017-2021	Indiana	Johnson County	161765	18081
18083	0.0775430786341733	0.3523288495905776	0.3658006744701392	3.3974358974358974	0.0997679702343511	0.6845683299672536	0.0733934287510868	87.0	0.258682101513802	2020	2017-2021	Indiana	Knox County	36282	18083
18085	0.0564502460990802	0.2166665226562883	0.2823075378888521	3.467625899280576	0.084194082134659	0.9734509824821844	0.0779384543223102	156.0	0.239910506841064	2020	2017-2021	Indiana	Kosciusko County	80240	18085
18087	0.0745106172373028	0.3290800829469066	0.3608792178494422	3.6216216216216215	0.159990704720698	0.8723185306690623	0.1346016715162461	42.0	0.225035833731486	2020	2017-2021	Indiana	LaGrange County	40446	18087
18089	0.042867222450644	-0.0068014561869901	-0.0414230372399403	2.954674220963173	0.0321740662831118	0.9200081330846112	0.026725909376828	1185.0	0.576420625028851	2020	2017-2021	Indiana	Lake County	498700	18089
18091	0.0548470202621629	0.1437466322870084	0.0943284435015996	3.1254355400696863	0.0654944469570169	0.9234849259886486	0.0513047181104804	324.0	0.463138113332232	2020	2017-2021	Indiana	LaPorte County	112417	18091
18093	0.0816275629090556	0.2938250410542561	0.3632064735802616	3.3375	0.1332848201374927	0.8946758287168711	0.0976171358938668	84.0	0.241270304445093	2020	2017-2021	Indiana	Lawrence County	45011	18093
18095	0.0525311956151691	0.1481813370374505	0.1614439814821355	3.2044728434504792	0.0662528729169356	0.9405555367771355	0.0497794777824885	357.0	0.384792762963401	2020	2017-2021	Indiana	Madison County	130129	18095
18097	0.0389686714581968	-0.0891438445527298	-0.0863810446288387	2.8886138613861387	0.0251347475772034	0.9692618928905128	0.0203840679021963	2261.0	0.648707805009596	2020	2017-2021	Indiana	Marion County	977203	18097
18099	0.0701173578915907	0.2541330696109792	0.2545717521370812	3.289473684210526	0.123568634780483	1.0765423910628846	0.1154174591742769	87.0	0.292084270812027	2020	2017-2021	Indiana	Marshall County	46095	18099
18101	0.0978163202737484	0.4137412609971295	0.3723048697337629	3.6666666666666665	0.2372278572955888	1.0339936071591531	0.2763464155788627	14.0	0.200595238095238	2020	2017-2021	Indiana	Martin County	9812	18101
18103	0.0776511105806837	0.3709085966391285	0.280746655591598	3.375	0.0965083753527827	0.9195669780833984	0.0980261692321722	88.0	0.228460451977401	2020	2017-2021	Indiana	Miami County	35962	18103
18105	0.0569961646434383	-0.1593196470452347	-0.1280570415267927	2.8146067415730336	0.0677689768009225	1.1750149389391005	0.0607585760485657	374.0	0.643625266421236	2020	2017-2021	Indiana	Monroe County	139718	18105
18107	0.0821211561444493	0.1759318050436862	0.05927893634392	2.918032786885246	0.1616324230468826	0.9786844012732696	0.1186829164880608	68.0	0.249703651019441	2020	2017-2021	Indiana	Montgomery County	37936	18107
18109	0.065488551089018	0.2407333882505559	0.2147942057191902	3.261744966442953	0.0877255888263753	1.0449075555970428	0.0815935718917089	164.0	0.220468648173859	2020	2017-2021	Indiana	Morgan County	71780	18109
18111	0.0660924513533126	0.3867225932261607	0.0824622202077205	3.5172413793103448	0.253207517409471	0.9316022114396308	0.1621711292505553	33.0	0.233917222136103	2020	2017-2021	Indiana	Newton County	13830	18111
18113	0.067775720357397	0.204016166458497	0.0287895385154369	3.0972222222222223	0.1253195841222369	1.014281450481893	0.1126979389424325	81.0	0.247149297268629	2020	2017-2021	Indiana	Noble County	47457	18113
18115	0.1055977703483572	0.3003975030769424	0.2176666865004957	3.0	0.282842712474619	0.7298873214304458	0.1884560960338704	15.0	0.238961038961039	2020	2017-2021	Indiana	Ohio County	5940	18115
18117	0.0769508925865834	0.2650803172644809	0.117268613231792	3.142857142857143	0.1640090079960023	0.8052719056639307	0.1138826450387958	50.0	0.256931608133087	2020	2017-2021	Indiana	Orange County	19867	18117
18119	0.0811875441332484	0.3678037712438127	0.6245500319425158	3.702127659574468	0.1295507684742309	0.979406051481758	0.1399151502116797	49.0	0.249330311147744	2020	2017-2021	Indiana	Owen County	21321	18119
18121	0.0824459012894767	0.3257477654219447	0.1826089960382264	3.0357142857142856	0.2244432657520519	0.8058928874565268	0.1343154812427544	36.0	0.217731421121252	2020	2017-2021	Indiana	Parke County	16156	18121
18123	0.0875029045742996	0.27912329853954	-0.0808268020175317	3.0	0.1720415899370733	0.9232766862930986	0.1407983746811222	43.0	0.374707533926065	2020	2017-2021	Indiana	Perry County	19170	18123
18125	0.0796459520403934	0.3503815761988462	0.3905580037348087	3.741935483870968	0.1631110748363059	0.8313300271354792	0.1405204219034246	35.0	0.231701326346815	2020	2017-2021	Indiana	Pike County	12250	18125
18127	0.0527004395184843	0.0755135548508899	0.0588737052684194	3.097560975609756	0.0571002933135233	0.9628460301520342	0.0496549926187371	376.0	0.468957217358473	2020	2017-2021	Indiana	Porter County	173215	18127
18129	0.0757177128398086	0.1641657923016748	-0.0817913423144565	2.9473684210526314	0.1617535187396003	0.950467594029725	0.1207095051513405	62.0	0.29277099177998	2020	2017-2021	Indiana	Posey County	25222	18129
18131	0.090401327801412	0.3800860993136069	0.7613034346098498	3.6666666666666665	0.1160517706371319	0.7247994708519301	0.1708368736132737	18.0	0.25626204238921	2020	2017-2021	Indiana	Pulaski County	12514	18131
18133	0.0775386069112207	0.2627820918682448	0.1957618110519937	3.225806451612903	0.1270001270001905	1.0164236298527618	0.1197866735378555	72.0	0.243219921104536	2020	2017-2021	Indiana	Putnam County	36726	18133
18135	0.0682003276138554	0.2474312162837837	0.3198256016736786	3.46875	0.1795273314122792	0.8812495588360025	0.1468749264726671	36.0	0.232147806004619	2020	2017-2021	Indiana	Randolph County	24502	18135
18137	0.0649693873265319	0.2800494100098671	0.1914375653476266	3.320754716981132	0.1321114876901338	0.8281417273710789	0.1078148696242191	59.0	0.197648735304596	2020	2017-2021	Indiana	Ripley County	28995	18137
18139	0.0812421646893918	0.2516119042321194	0.0737473355725511	3.0588235294117645	0.1648744998870731	0.8598341518630307	0.1359517164943143	40.0	0.225189369623828	2020	2017-2021	Indiana	Rush County	16752	18139
18141	0.0450570413071631	-0.0157903419438773	-0.0724778331910799	2.8855721393034828	0.0446993885844506	1.002439649695778	0.0385553711421453	676.0	0.529771802582699	2020	2017-2021	Indiana	St. Joseph County	272912	18141
18143	0.0786506437681155	0.254692663995777	0.2432861381664172	3.4615384615384617	0.141101035653334	0.8673980921145102	0.1119806121763861	60.0	0.269238437001595	2020	2017-2021	Indiana	Scott County	24384	18143
18145	0.0726317672840818	0.2856127931354558	0.3380695642165499	3.380434782608696	0.1127056141890158	0.8972289237628241	0.0867383939628692	107.0	0.256393241794702	2020	2017-2021	Indiana	Shelby County	45055	18145
18147	0.064814505505089	0.3219899971562178	0.6991792417603345	3.6	0.1438621734565556	0.8008555343006991	0.1168167857018132	47.0	0.303973509933775	2020	2017-2021	Indiana	Spencer County	19810	18147
18149	0.0798793616708223	0.315665177988912	0.3502001635068927	3.1666666666666665	0.1190982668350827	0.8915288731910068	0.117063476130159	58.0	0.261961249505734	2020	2017-2021	Indiana	Starke County	23371	18149
18151	0.080992512664083	0.206527074140782	0.1447701457561802	3.188679245283019	0.1300280354218709	0.8709159380487504	0.1153556340229225	57.0	0.284911616161616	2020	2017-2021	Indiana	Steuben County	34435	18151
18153	0.0764602233296447	0.3733745695123848	0.2637488678566173	3.215686274509804	0.1651362616660669	1.0715979564204072	0.1329153681109434	65.0	0.243441881501583	2020	2017-2021	Indiana	Sullivan County	20817	18153
18155	0.0811919904660192	0.3719868311327261	0.364763334153978	3.5	0.19826836567538	1.0164630595858068	0.1887524515942672	29.0	0.235294117647059	2020	2017-2021	Indiana	Switzerland County	9737	18155
18157	0.0571435578680862	-0.0825804127828453	-0.0866252760649949	2.9050445103857565	0.0625956627065205	0.9698052708314002	0.0498155506374231	379.0	0.503132273915917	2020	2017-2021	Indiana	Tippecanoe County	186251	18157
18159	0.0896158497168786	0.2252921276770881	0.1564776849294003	4.0	0.219793491131929	0.8590467232782543	0.1653236189770553	27.0	0.230866062437059	2020	2017-2021	Indiana	Tipton County	15359	18159
18161	0.1124758774322328	0.3225154209258764	0.4655809323377599	3.4	0.1163350101494221	0.6626952879033874	0.1520327258069188	19.0	0.214953271028037	2020	2017-2021	Indiana	Union County	7087	18161
18163	0.0517313152055111	-0.0139879545460606	-0.0459416717155143	2.973684210526316	0.0584871076752502	1.0210859095894351	0.0469495801430315	473.0	0.451290995161227	2020	2017-2021	Indiana	Vanderburgh County	180136	18163
18165	0.0919652122928877	0.3059795431191063	0.3926557738659393	3.9	0.1621894531688538	0.7544537890970217	0.1275259659702797	35.0	0.292672943102743	2020	2017-2021	Indiana	Vermillion County	15439	18165
18167	0.0534669630172068	0.0122514992428816	-0.071972847045037	2.9814814814814814	0.0647974774885794	0.9150315432254498	0.051474545912431	316.0	0.424744539233149	2020	2017-2021	Indiana	Vigo County	106153	18167
18169	0.0806114087652819	0.2371046089506386	0.201900271868438	3.1272727272727274	0.1565769776821572	0.9139328045311684	0.1189839165315629	59.0	0.245089786756453	2020	2017-2021	Indiana	Wabash County	30976	18169
18171	0.0867960377965463	0.2962343846340521	-0.4189729794299938	2.8	0.4140393356054125	0.9649119106687404	0.3647024218162369	7.0	0.222628571428571	2020	2017-2021	Indiana	Warren County	8440	18171
18173	0.0727008245887869	0.0399646901236704	0.0252817176387104	3.107142857142857	0.0969638412049725	0.9066713459906368	0.0792162433050343	131.0	0.358597251045144	2020	2017-2021	Indiana	Warrick County	63898	18173
18175	0.07437068279025	0.208814285928603	0.0545125513758919	3.142857142857143	0.1452078579163462	0.859913206143252	0.0986388096261709	76.0	0.233988905698437	2020	2017-2021	Indiana	Washington County	28182	18175
18177	0.0674544145189719	0.1922909134747475	0.2154158062999263	3.219178082191781	0.1014997506635921	1.1050228688496142	0.086287789200592	164.0	0.35155586726219	2020	2017-2021	Indiana	Wayne County	66553	18177
18179	0.0774451949951531	0.393976041257686	0.735947233747895	3.9516129032258074	0.1169018032318134	0.8930565098847205	0.1045243584278802	73.0	0.212435609083654	2020	2017-2021	Indiana	Wells County	28180	18179
18181	0.074090262447157	0.3090834363911597	0.543893292698962	3.565217391304348	0.1260180327421308	0.8406358123129192	0.1133513098086091	55.0	0.275912275912276	2020	2017-2021	Indiana	White County	24688	18181
18183	0.0793484957277349	0.2531275611601291	0.2225844934528899	3.3823529411764706	0.114656157851274	0.8386944631261729	0.0968440948107489	75.0	0.247660271408517	2020	2017-2021	Indiana	Whitley County	34191	18183
19001	0.0802211678767193	0.2342943816348105	0.1972286538384863	2.652173913043478	0.1769303473858765	0.8622072410626852	0.172441448212537	25.0	0.291130012150668	2020	2017-2021	Iowa	Adair County	7496	19001
19003	0.1197609417077999	0.4218156470154308	0.0726804152792739	3.0		0.196911891310181	0.1392377336416974	2.0	0.278301886792453	2020	2017-2021	Iowa	Adams County	3704	19003
19005	0.0807147932974069	0.1743529700825132	-0.0141936276495244	3.217391304347826	0.1881522566863542	0.7446979188537453	0.1552802501993117	23.0	0.352345780331008	2020	2017-2021	Iowa	Allamakee County	14061	19005
19007	0.0888517981553094	0.1534708337377941	0.1818046681981301	3.5	0.2159328231811554	0.8299364946511915	0.1694100775674599	24.0	0.295330313915352	2020	2017-2021	Iowa	Appanoose County	12317	19007
19009	0.0977153075770905	0.1862460864242569	-0.2687254471139722	2.833333333333333	0.4133198922545748	0.8050460384785527	0.2846267564877754	8.0	0.318181818181818	2020	2017-2021	Iowa	Audubon County	5674	19009
19011	0.0583744763270936	0.2096876045448902	0.3347846407375885	3.025641025641025	0.1657419239815992	0.9257142217782254	0.1379973285089618	45.0	0.359632004460552	2020	2017-2021	Iowa	Benton County	25575	19011
19013	0.0572655982248588	0.0096309705739762	-0.0258160312349975	3.03041825095057	0.065050795072236	1.020886091744293	0.0606853791111914	283.0	0.546004564461531	2020	2017-2021	Iowa	Black Hawk County	131144	19013
19015	0.0834418900279265	0.0937145073107399	0.0399249985381644	3.283333333333333	0.1320955294092379	1.0546568067068611	0.1226013634647692	74.0	0.420256034137885	2020	2017-2021	Iowa	Boone County	26715	19015
19017	0.0856879425877284	0.1795329360703534	0.0901240901495022	2.7241379310344827	0.1348881745775767	0.836019728590544	0.150153575853847	31.0	0.418046589952287	2020	2017-2021	Iowa	Bremer County	24988	19017
19019	0.0742084012222266	0.2299173404669784	0.1613165429659175	3.230769230769231	0.1811643254631353	0.8331104450771774	0.1521044612206462	30.0	0.393710454244971	2020	2017-2021	Iowa	Buchanan County	20565	19019
19021	0.095539608620307	0.1242416007211798	0.4057479778582816	3.208333333333333	0.1964185503295965	0.8472499848802776	0.1630533356138448	27.0	0.369340152176625	2020	2017-2021	Iowa	Buena Vista County	20823	19021
19023	0.0674332534906453	0.2679379143470372	0.5713723440045335	4.05	0.1582946879651565	0.8938088674597514	0.1863720322773877	23.0	0.304293246296761	2020	2017-2021	Iowa	Butler County	14334	19023
19025	0.0767125081369978	0.2593498018344358	-0.0964673371789804	2.5	0.2182178902359923	0.7155675112945312	0.2704590973089617	7.0	0.28493894165536	2020	2017-2021	Iowa	Calhoun County	9927	19025
19027	0.079487802118069	0.2570911363171072	0.3021546612928283	3.5217391304347827	0.1613105091706875	0.7173926394695116	0.1464371593273933	24.0	0.30864087212939	2020	2017-2021	Iowa	Carroll County	20760	19027
19029	0.0958509573813291	0.1930751342052222	0.1560852979419528	3.272727272727273	0.2482841550422048	0.7436116434792298	0.1487223286958459	25.0	0.30697350069735	2020	2017-2021	Iowa	Cass County	13127	19029
19031	0.0693241396677676	0.1859768795404613	0.2525889068758939	3.4571428571428573	0.1823183003752705	0.6158586526335442	0.1026431087722573	36.0	0.41312630977329	2020	2017-2021	Iowa	Cedar County	18505	19031
19033	0.0770101576147566	0.0815003962137543	-0.0600444923279101	2.989690721649485	0.1011336319760707	0.8720258332053675	0.0827690292089609	111.0	0.467904032844374	2020	2017-2021	Iowa	Cerro Gordo County	43127	19033
19035	0.0937734241498204	0.2480329326728613	0.2766348270714188	3.2142857142857144	0.2304637783113717	0.8202104260275445	0.211777421359358	15.0	0.301041828642513	2020	2017-2021	Iowa	Cherokee County	11658	19035
19037	0.0860800538810221	0.2431786085713935	0.622304781615934	3.923076923076923	0.1898886313281874	0.747375396218614	0.1868438490546535	16.0	0.341385109310503	2020	2017-2021	Iowa	Chickasaw County	12012	19037
19039	0.1185587211586165	0.3263955327304319	0.4506328529331619	3.375	0.294174202707276	1.3492312672256512	0.3742094243416416	13.0	0.318004338394794	2020	2017-2021	Iowa	Clarke County	9748	19039
19041	0.0982840565728083	0.3468471882630246	0.472412583670951	3.107142857142857	0.1884346194840688	0.7456078330313107	0.1318060887105617	32.0	0.302534378906694	2020	2017-2021	Iowa	Clay County	16384	19041
19043	0.0576470182434178	0.2379801577236187	-0.0720985925427677	2.9393939393939394	0.1228833902540437	0.7705486308629373	0.1266774145833964	37.0	0.353588820664832	2020	2017-2021	Iowa	Clayton County	17043	19043
19045	0.0745162624300997	0.0631566855026665	0.0383070600036397	2.975	0.1236942397189644	1.0947717137656436	0.1180522699200302	86.0	0.447275886319447	2020	2017-2021	Iowa	Clinton County	46460	19045
19047	0.0913564390689547	0.2031814839053942	0.312105301064684	3.3846153846153846	0.2334248904619631	0.7635609398977874	0.1707374166575083	20.0	0.313825275657337	2020	2017-2021	Iowa	Crawford County	16525	19047
19049	0.0590654876478465	-0.0564615263582669	0.0250539875080927	2.986666666666667	0.087784630206123	0.9897460776132776	0.0794983180244417	155.0	0.489902671964422	2020	2017-2021	Iowa	Dallas County	99678	19049
19051	0.1164699116828912	0.2571046287028341	0.1860010120778074	3.1818181818181817	0.3609751103650088	0.914619294858838	0.2640278480463879	12.0	0.250432632880099	2020	2017-2021	Iowa	Davis County	9110	19051
19053	0.0824361188696733	0.2599043059751375	0.5194102650635628	3.136363636363636	0.2573209842616059	1.0270763058449632	0.2189734041580202	22.0	0.299866131191432	2020	2017-2021	Iowa	Decatur County	7645	19053
19055	0.0802079006222245	0.2948569430102996	0.5452682177481091	3.757575757575758	0.1815064113260799	0.8748808619328428	0.1419244167428522	38.0	0.321388577827548	2020	2017-2021	Iowa	Delaware County	17488	19055
19057	0.0882294219781698	0.0871399513233544	0.1112363135096659	3.274193548387097	0.1292729726882967	0.8965732815784085	0.1079347393567242	69.0	0.456402360790352	2020	2017-2021	Iowa	Des Moines County	38910	19057
19059	0.0857979413382508	0.2427122067788243	0.4587933467332504	3.48	0.1976047040118707	0.9167464000675756	0.1732487849923237	28.0	0.329849535994234	2020	2017-2021	Iowa	Dickinson County	17703	19059
19061	0.0559279245656865	-0.0056973442212814	-0.0936967419277264	2.7449664429530203	0.0871707095735913	0.9603965110573616	0.0734433567969838	171.0	0.485275481833141	2020	2017-2021	Iowa	Dubuque County	99266	19061
19063	0.1099263921470025	0.2296126813277209	0.2146463984966252	3.7222222222222223	0.1567828014531129	0.6468521363198306	0.1348779941862965	23.0	0.317659352142111	2020	2017-2021	Iowa	Emmet County	9388	19063
19065	0.0692123390418999	0.208512497495518	0.2423274554039727	3.2857142857142856	0.20268966403502	1.021926241741336	0.1752589045786405	34.0	0.384268537074148	2020	2017-2021	Iowa	Fayette County	19509	19065
19067	0.0812214861356408	0.1899279685259186	-0.1279290986938396	3.0357142857142856	0.1659669714417652	0.887166611502194	0.1126702723311073	62.0	0.401315789473684	2020	2017-2021	Iowa	Floyd County	15627	19067
19069	0.0928853651668783	0.1983978296263931	0.1688759343669073	3.4166666666666665	0.3637092001646127	1.1567395452122704	0.3208218263553644	13.0	0.322107765451664	2020	2017-2021	Iowa	Franklin County	10019	19069
19071	0.0719266448384962	0.2430556946786323	0.2667679465521317	3.1666666666666665	0.4013864859597432	0.6593988910760884	0.2691984700155801	6.0	0.269727403156384	2020	2017-2021	Iowa	Fremont County	6605	19071
19071	0.0719266448384962	0.2430556946786323	0.2667679465521317	3.1666666666666665	0.4013864859597432	0.6593988910760884	0.2691984700155801	6.0	0.284885254550251	2020	2017-2021	Iowa	Fremont County	6605	19071
19073	0.0952244200080106	0.1656640784115068	-0.1231283743837793	3.1333333333333333	0.1217161238900369	0.9466452238834724	0.2231264190619536	18.0	0.354366987179487	2020	2017-2021	Iowa	Greene County	8771	19073
19075	0.0687182779156915	0.2268228055060397	0.487644190824388	3.875	0.2704591432141797	0.8382311175442676	0.1975729691390432	18.0	0.309180098107919	2020	2017-2021	Iowa	Grundy County	12329	19075
19077	0.0680252326406051	0.2438179595988304	0.3977112202368066	2.555555555555556	0.1339604850783724	0.8794593374158033	0.1282823287749001	47.0	0.317244685951734	2020	2017-2021	Iowa	Guthrie County	10623	19077
19079	0.0896185772635071	0.1215906581182223	-0.1350991489171297	2.7857142857142856	0.157315767025121	0.916728814076913	0.1646493555289311	31.0	0.364533914604436	2020	2017-2021	Iowa	Hamilton County	15039	19079
19081	0.0766006415429116	0.3025274209021944	0.3512682713987183	3.24	0.2468467810876482	1.0250775928740918	0.2050155185748183	25.0	0.277128272682365	2020	2017-2021	Iowa	Hancock County	10795	19081
19083	0.0743775383173277	0.2087306345723913	0.391275403758805	3.4444444444444446	0.215579124625644	1.0715860087051303	0.1894314333450061	32.0	0.33718558803535	2020	2017-2021	Iowa	Hardin County	16878	19083
19085	0.0696693825205546	0.2425714833703066	0.0585732236838188	3.1052631578947367	0.1365079627625502	0.9250176655630236	0.1462581349535527	40.0	0.304657260581845	2020	2017-2021	Iowa	Harrison County	14582	19085
19087	0.0949189510456033	0.1906485082100128	0.0433726341627464	3.310344827586207	0.1774286091081403	0.993118464535648	0.1755602001986821	32.0	0.33479860969127	2020	2017-2021	Iowa	Henry County	20482	19087
19089	0.0936426984806764	0.2223217279773741	-0.0454533048528195	3.0	0.3162277660168379	1.1855302765414242	0.3748975908960186	10.0	0.361706470708308	2020	2017-2021	Iowa	Howard County	9469	19089
19091	0.0989300061833866	0.2785040241676578	0.6445842617656786	4.12	0.1396645009997392	0.5728085574612848	0.1102370582814646	27.0	0.274092377874929	2020	2017-2021	Iowa	Humboldt County	9597	19091
19093	0.0848674685213651	0.3426516443553975	0.1467333014411222	2.923076923076923	0.3293649379144905	0.8141354269182617	0.2258005405327352	13.0	0.24150645246247	2020	2017-2021	Iowa	Ida County	7005	19093
19095	0.0730557675228637	0.2518004950212886	0.2115369906123465	3.3448275862068964	0.184656184310033	0.978480954534694	0.172972629553342	32.0	0.371180410213478	2020	2017-2021	Iowa	Iowa County	16662	19095
19097	0.0740443465413168	0.2522289907695474	0.1387427721112141	3.272727272727273	0.1520902735615459	0.7567790103940314	0.1059702576265188	51.0	0.367307867626949	2020	2017-2021	Iowa	Jackson County	19485	19097
19099	0.0746276612410781	0.1959224164012215	0.0746738559972643	3.031746031746032	0.1304257124697123	0.904384793722926	0.106582770073913	72.0	0.390343574996216	2020	2017-2021	Iowa	Jasper County	37813	19099
19101	0.1039273480540523	-0.0883405218365745	-0.4722620626802746	2.533333333333333	0.1770838209282307	0.8943708412987375	0.1432139516342694	39.0	0.492923989956631	2020	2017-2021	Iowa	Jefferson County	15663	19101
19103	0.0536380702222763	-0.3427367965852133	-0.5580809934579933	2.3768115942028984	0.0647643101409342	1.0607815767102924	0.0620775463313464	292.0	0.720774158972985	2020	2017-2021	Iowa	Johnson County	152854	19103
19105	0.0818773857551168	0.215655375497671	0.1100738314753569	3.0285714285714285	0.1390979047136093	0.5643871563506474	0.0881424653688934	41.0	0.390635141400093	2020	2017-2021	Iowa	Jones County	20646	19105
19107	0.0684689502171164	0.2795697699379332	0.0450417309745918	3.176470588235294	0.1764705882352941	0.6715600275640297	0.1628772310346589	17.0	0.27134906927653	2020	2017-2021	Iowa	Keokuk County	10033	19107
19109	0.0763568332889449	0.3650058772345371	0.2642220640209628	2.9565217391304346	0.2043015673820996	0.755439249269574	0.1510878498539148	25.0	0.300523910377884	2020	2017-2021	Iowa	Kossuth County	14828	19109
19111	0.0728497223231838	0.0660117599822841	-0.0632381005671568	2.675	0.1281965760488665	0.9791436953115992	0.1037890241251888	89.0	0.400943974500429	2020	2017-2021	Iowa	Lee County	33555	19111
19113	0.0479988647946723	-0.085639635072072	-0.156829971481665	2.785009861932939	0.0503293761590048	1.0416162126125743	0.0449072636836897	538.0	0.570469582575379	2020	2017-2021	Iowa	Linn County	230299	19113
19115	0.0810043567238126	0.1713481384630283	0.0683071138898625	2.6842105263157894	0.2216366554014562	0.775366241759372	0.1550732483518744	25.0	0.33027171833142	2020	2017-2021	Iowa	Louisa County	10837	19115
19117	0.0992404983490321	0.2417580924740791	0.1978701755120532	2.966666666666667	0.1429622970954391	0.8361229249232971	0.1478070475296984	32.0	0.280901334500109	2020	2017-2021	Iowa	Lucas County	8634	19117
19119	0.0789425082749724	0.286798520372047	0.8344749200259328	3.619047619047619	0.1257014948235135	0.8845123682066902	0.1885786705270638	22.0	0.157514024210216	2020	2017-2021	Iowa	Lyon County	11934	19119
19121	0.0875892546415728	0.1854677090804843	0.5855171313908655	4.038461538461538	0.2071375941396996	0.6601749222001679	0.1270507230148357	27.0	0.325070013484078	2020	2017-2021	Iowa	Madison County	16548	19121
19123	0.0871593921020581	0.2608513290052984	0.3828289630305106	3.4166666666666665	0.15934262117207	1.1514811755130774	0.1628440295227908	50.0	0.258600661245644	2020	2017-2021	Iowa	Mahaska County	22190	19123
19125	0.0769522504069017	0.1808446240475738	0.1340188552911315	3.212121212121212	0.1439588994267625	0.9357184576191088	0.1080474606784187	75.0	0.327901916034181	2020	2017-2021	Iowa	Marion County	33414	19125
19127	0.0891995337166453	0.0143391536855008	-0.0237687597157744	2.935897435897436	0.1116854398461924	0.9302769732187496	0.1015015392154601	84.0	0.460697582690032	2020	2017-2021	Iowa	Marshall County	40105	19127
19129	0.103361351629894	0.1698832416495059	0.3028554527119135	3.5294117647058822	0.2310964576868671	1.1293315116391816	0.2590864175258536	19.0	0.309897442234029	2020	2017-2021	Iowa	Mills County	14484	19129
19131	0.0974168632803907	0.2667574290063563	0.0193904282930015	4.0	0.1581138830084189	0.8938963804376894	0.2826748554363479	10.0	0.358289703315881	2020	2017-2021	Iowa	Mitchell County	10565	19131
19133	0.0794454135455368	0.2389460474400067	-0.1024295594357495	3.238095238095238	0.2749891772762113	0.9133649737804468	0.1826729947560893	25.0	0.302255639097744	2020	2017-2021	Iowa	Monona County	8751	19133
19135	0.1140348522679847	0.2596448536666523	0.3553634621877796	3.333333333333333	0.2323106841457232	0.907143339040229	0.2342234029817197	15.0	0.265975820379965	2020	2017-2021	Iowa	Monroe County	7577	19135
19137	0.0976185233767573	0.0221726580681435	-0.5084433869527287	2.380952380952381	0.1886820262491328	0.959597508580241	0.2094013437980947	21.0	0.301983975581839	2020	2017-2021	Iowa	Montgomery County	10330	19137
19139	0.0788967234711125	0.0892366506242174	0.0450060356906534	2.63265306122449	0.1474373969639328	0.8618080260100739	0.1162061705211419	55.0	0.464075266154989	2020	2017-2021	Iowa	Muscatine County	43235	19139
19141	0.0738203543098246	0.2541330677929024	0.2256555936351693	3.28	0.2714160398109638	0.945875971020538	0.1726925353100171	30.0	0.211170928667564	2020	2017-2021	Iowa	O'Brien County	14182	19141
19143	0.0986157804195401	0.3554910181730125	1.3568320493786226	4.214285714285714	0.1547266795640519	0.7414286339174605	0.1981551374902127	14.0	0.182619264661197	2020	2017-2021	Iowa	Osceola County	6192	19143
19145	0.0898062351670101	0.1040044214869211	-0.3789628673734089	2.78125	0.1103201478053838	0.8930552673763708	0.1394718006806027	41.0	0.281701553004727	2020	2017-2021	Iowa	Page County	15211	19145
19147	0.0840631996368872	0.2659714164516901	0.2569755351040642	3.071428571428572	0.2574885750870634	1.000473114695504	0.2583210474362633	15.0	0.310697484148088	2020	2017-2021	Iowa	Palo Alto County	8996	19147
19149	0.0833342459745691	0.1977139464117822	0.3238140008436067	3.230769230769231	0.186239938480753	0.9333833338822112	0.1624811828703298	33.0	0.24982124982125	2020	2017-2021	Iowa	Plymouth County	25698	19149
19151	0.0762056698992019	0.2752169102137893	0.0385337354981135	2.9375	0.2577238223902691	1.048354248118728	0.2542632528269706	17.0	0.248204309656824	2020	2017-2021	Iowa	Pocahontas County	7078	19151
19153	0.0425525636913503	-0.0989692231707602	-0.1142945771897444	2.895348837209302	0.03505719150022	1.0082604490791185	0.0315698592476882	1020.0	0.577949021932424	2020	2017-2021	Iowa	Polk County	492401	19153
19155	0.0593708580483808	0.1133049579471512	0.1299845940835522	3.0	0.0741923281931404	0.9296159792318424	0.0625327378093501	221.0	0.414417027352639	2020	2017-2021	Iowa	Pottawattamie County	93667	19155
19157	0.0925372472005024	0.103017888524988	-0.0578779503011743	2.8125	0.3078825533651861	1.2273259648952946	0.2744384288056399	20.0	0.432199136806183	2020	2017-2021	Iowa	Poweshiek County	18662	19157
19159	0.0869518257463934	0.2335174492431624	0.8450731278966133	3.7142857142857135	0.2857142857142857	1.0514584196506649	0.3974139274743784	7.0	0.26484871124393	2020	2017-2021	Iowa	Ringgold County	4663	19159
19161	0.0711728368902342	0.324813072710385	0.6021087659664542	3.473684210526316	0.2288356678756148	0.656333618519284	0.1399307976365812	22.0	0.254862385321101	2020	2017-2021	Iowa	Sac County	9814	19161
19163	0.0511982392355048	-0.0507970963443543	-0.1209659824203165	2.8666666666666667	0.0565590518535603	0.9829320692756144	0.0499652450995333	387.0	0.517895573287422	2020	2017-2021	Iowa	Scott County	174669	19163
19165	0.0852856184217384	0.3309466465094567	0.3790004760726082	3.392857142857143	0.2104503819309447	0.8993392596832166	0.1670031079627743	29.0	0.294320913461538	2020	2017-2021	Iowa	Shelby County	11746	19165
19167	0.0648286589083761	0.2151369963737583	0.6103077482216371	4.0	0.1439365174328058	0.9973892131710378	0.1370019447975129	53.0	0.161452484090058	2020	2017-2021	Iowa	Sioux County	35872	19167
19169	0.0574945939613046	-0.1649184424892264	-0.2065542771926485	2.8847926267281108	0.0829149764910189	1.1814552146593442	0.0787636809772896	225.0	0.589215389275977	2020	2017-2021	Iowa	Story County	98537	19169
19171	0.0693013318578745	0.1970318743333736	-0.0367378105258671	2.9473684210526314	0.1591889776469731	1.0406795431829443	0.2124278222125755	24.0	0.402815315315315	2020	2017-2021	Iowa	Tama County	17135	19171
19173	0.0827961010796256	0.2971808396196463	0.6630908138431071	3.75	0.3659625273556999	0.8696936692727515	0.3074831455488865	8.0	0.232471174820816	2020	2017-2021	Iowa	Taylor County	5896	19173
19175	0.1087594003372745	0.1502674488908855	-0.2678534148423244	2.8	0.3391646793794455	1.0411401571683447	0.2525135787692504	17.0	0.33948278702026	2020	2017-2021	Iowa	Union County	12138	19175
19177	0.0688563678408553	0.2935227642854189	0.5868456822725105	3.857142857142857	0.5563486402641868	1.0965541460351431	0.3876904362998367	8.0	0.234333154793787	2020	2017-2021	Iowa	Van Buren County	7203	19177
19179	0.0919122059087729	0.0797680552363021	0.014130231301928	2.9344262295081966	0.1425119430651736	0.7780370008665798	0.0916925398878003	72.0	0.379539675295038	2020	2017-2021	Iowa	Wapello County	35437	19179
19181	0.070439333878299	0.0862436050071197	0.1816480260784287	3.4125	0.1377337585172717	1.0968977055348827	0.1189752607209578	85.0	0.414217947028594	2020	2017-2021	Iowa	Warren County	52403	19181
19183	0.0753353446892203	0.157027147784058	0.024466761475394	3.310344827586207	0.2319533140558199	1.1425548201528255	0.2019770653018597	32.0	0.395508151231356	2020	2017-2021	Iowa	Washington County	22565	19183
19185	0.0846613706454134	0.2406603449834849	0.0048384945545458	3.333333333333333	0.881917103688197	0.6069697980660677	0.350434176303417	3.0	0.237194127243067	2020	2017-2021	Iowa	Wayne County	6497	19185
19187	0.0811326033787077	0.1785326975929193	0.1567523188555772	3.2285714285714286	0.1013275330940269	0.825118458268795	0.0879579231905719	88.0	0.376787647427497	2020	2017-2021	Iowa	Webster County	36999	19187
19189	0.0839687847503833	0.2583219313633992	0.1633181796747654	3.458333333333333	0.2701314763087664	1.1065521950569734	0.2213104390113947	25.0	0.365457035261897	2020	2017-2021	Iowa	Winnebago County	10679	19189
19191	0.1009426275154124	0.1878842582085233	0.0991936009324674	2.8095238095238093	0.2248708372022399	1.0348993416706795	0.2258335509459931	21.0	0.473928450894364	2020	2017-2021	Iowa	Winneshiek County	20070	19191
19193	0.058917224951505	0.0482489862970485	0.0932231501608533	3.0625	0.0727801066181183	0.9118350382264998	0.0601246219164655	230.0	0.420882088208821	2020	2017-2021	Iowa	Woodbury County	105941	19193
19195	0.0845515163469291	0.2696248347508274	0.3450606379623714	3.375	0.5019802057692385	1.2341539636904428	0.4113846545634809	9.0	0.3682510383018	2020	2017-2021	Iowa	Worth County	7443	19195
19197	0.0816182842798163	0.2312890671119223	0.5397285239334481	3.1904761904761907	0.1781741612749496	0.7421619132829863	0.1514931661725844	24.0	0.325505544683627	2020	2017-2021	Iowa	Wright County	12943	19197
20001	0.0920012754289155	0.2322521393766582	0.1667556619416254	3.4285714285714284	0.1690308509457033	0.6621744407275457	0.2093979441047208	10.0	0.271250863856254	2020	2017-2021	Kansas	Allen County	12526	20001
20003	0.0913943208526378	0.423930214095809	0.5240592072833566	3.25	0.1825741858350553	0.8152654500310147	0.1738151779665914	22.0	0.210724872002156	2020	2017-2021	Kansas	Anderson County	7836	20003
20005	0.098864073999984	0.2534062073989815	0.4357112236722052	3.631578947368421	0.1978684762380708	1.0241592611029129	0.1580312048828802	42.0	0.324707501720578	2020	2017-2021	Kansas	Atchison County	16348	20005
20007	0.1027819208305015	0.4036231958776302	0.4957678170223079	3.8	0.4898979485566355	0.6618289395900913	0.2959788996800092	5.0	0.126247288503254	2020	2017-2021	Kansas	Barber County	4228	20007
20009	0.0920077061445251	0.3096085713660057	0.4660314642042186	3.7096774193548394	0.1928254750726985	0.9366856675493748	0.1519504801426765	38.0	0.213737668980636	2020	2017-2021	Kansas	Barton County	25493	20009
20011	0.0996089448089699	0.2132741128808895	0.2079397054283935	3.404255319148936	0.1563096759850511	0.8371745697526051	0.117227887687929	51.0	0.234765386959171	2020	2017-2021	Kansas	Bourbon County	14360	20011
20013	0.0849995810634275	0.3408308756433921	0.4118989610626449	3.3157894736842106	0.2242596657021023	0.8953685171610679	0.2002104869285334	20.0	0.252863032524049	2020	2017-2021	Kansas	Brown County	9508	20013
20015	0.0600897979025562	0.1232465911704778	0.1568393386602782	3.4375	0.0977227112790486	1.0024124343081977	0.0893019973672218	126.0	0.288574571742889	2020	2017-2021	Kansas	Butler County	67380	20015
20017	0.0885442109681446	0.4067462987622883	0.274097636646968	3.0	0.408248290463863	1.031319512940354	0.515659756470177	4.0	0.235013623978202	2020	2017-2021	Kansas	Chase County	2572	20017
20019	0.0984589174029181	0.3928361814964843	-0.1057035942434354	2.25	0.7728015412913087	1.315573835423392	0.5370807692905872	6.0	0.131350681536555	2020	2017-2021	Kansas	Chautauqua County	3379	20019
20021	0.0735384721886631	0.1865037249845838	0.0843810028264409	3.463414634146341	0.1636308887425522	0.901281062775278	0.1343550482132517	45.0	0.244866071428571	2020	2017-2021	Kansas	Cherokee County	19362	20021
20023	0.1206597566049326	0.4085162464145027	0.9038686949223216	3.75	0.3133915852640043	0.6230751040891576	0.2202903156449786	8.0	0.159203980099502	2020	2017-2021	Kansas	Cheyenne County	2616	20023
20025	0.1123046149516203	0.3086499977481504	-0.5743057120770215	2.25	0.75	1.0805149493426152	0.5402574746713076	4.0	0.13658070678128	2020	2017-2021	Kansas	Clark County	1991	20025
20027	0.1021503415583626	0.3749083057975466	0.6528000700036819	3.1875	0.3185252475602732	0.6399884730025605	0.1431057730450014	20.0	0.219602063375092	2020	2017-2021	Kansas	Clay County	8117	20027
20029	0.1015676578660261	0.2841504141022529	0.0333853405925398	2.619047619047619	0.1548737894304821	1.0271836830449228	0.1976815919710591	27.0	0.221047573282076	2020	2017-2021	Kansas	Cloud County	9032	20029
20031	0.0857445987153867	0.2753007445844725	-0.3828027923120958	2.2666666666666666	0.2581988897471611	1.3043099847505488	0.3260774961876372	16.0	0.216483269705816	2020	2017-2021	Kansas	Coffey County	8360	20031
20033	0.1106130947790357	0.6447229722321538	0.5250728172183308	2.5	0.4082482904638631	0.7910918594836525	0.4567370980266084	3.0	0.141891891891892	2020	2017-2021	Kansas	Comanche County	1689	20033
20035	0.0810442410099571	0.1304270276322471	0.1396194620366317	2.849056603773585	0.1327234910307835	0.7859582568867709	0.0998167984414682	62.0	0.306770048101084	2020	2017-2021	Kansas	Cowley County	34549	20035
20037	0.0746455645974645	0.133457947732369	0.1074926457119672	3.1411764705882352	0.0951886942493692	0.8500588539347864	0.0872141982135406	95.0	0.380855522682446	2020	2017-2021	Kansas	Crawford County	38972	20037
20039	0.1286194436896854	0.4343507031759248	0.8300102688331595	5.0				1.0	0.147496617050068	2020	2017-2021	Kansas	Decatur County	2764	20039
20041	0.0918555674583009	0.2914460098808566	0.2972704761712638	3.380952380952381	0.2280002784737926	1.0982238782134988	0.2241740104136273	24.0	0.224254300021772	2020	2017-2021	Kansas	Dickinson County	18402	20041
20043	0.0798872291075109	0.3011581727362994	0.2469093607619247	3.4	0.2088277341647679	0.713507179447753	0.1636897731949208	19.0	0.187329328235937	2020	2017-2021	Kansas	Doniphan County	7510	20043
20045	0.0560975934577305	-0.263080511507458	-0.4129276538082544	2.6333333333333333	0.0767171550927293	1.0420045735128358	0.0694669715675223	225.0	0.702329906493775	2020	2017-2021	Kansas	Douglas County	118785	20045
20047	0.0990776449157337	0.3641555872015553	0.4744480219695983	3.090909090909091	0.0909090909090909	0.3897690769169573	0.1175197984560655	11.0	0.191926345609065	2020	2017-2021	Kansas	Edwards County	2907	20047
20049	0.0743034443534841	0.4882693173471191	1.2876108933058623	3.7058823529411766	0.2058823529411765	0.5773418321948192	0.1400259621309921	17.0	0.146067415730337	2020	2017-2021	Kansas	Elk County	2483	20049
20051	0.1007226569625273	0.0958241610062877	0.1979068186806035	3.2142857142857144	0.1353288199177476	1.0069308014327003	0.1310912244715714	59.0	0.276917376806225	2020	2017-2021	Kansas	Ellis County	28934	20051
20053	0.0953154908762276	0.4183698964339396	-0.0592590083651436	2.933333333333333	0.3445724288595341	1.3163705316887164	0.3398854097779067	15.0	0.231759656652361	2020	2017-2021	Kansas	Ellsworth County	6376	20053
20055	0.1245736482014092	-0.0360276031960004	-0.0650331704714659	2.7	0.2683281572999748	0.8669698276095421	0.1733939655219084	25.0	0.374102586281464	2020	2017-2021	Kansas	Finney County	38470	20055
20057	0.1104308139728148	0.0938881168553438	0.2023451527395791	3.6666666666666665	0.1637678948135058	1.1138703929835254	0.1718739330609497	42.0	0.3368	2020	2017-2021	Kansas	Ford County	34287	20057
20059	0.0818926993267339	0.1902675008612388	-0.0212368396616354	2.7948717948717947	0.144223190162501	0.9772255986569748	0.1440840538706247	46.0	0.303229517626757	2020	2017-2021	Kansas	Franklin County	25996	20059
20061	0.0839582289732305	0.0737984855117045	0.0499539816868069	3.2142857142857144	0.1051421809010858	0.9734181303274552	0.1081575700363839	81.0	0.428003438641737	2020	2017-2021	Kansas	Geary County	36739	20061
20063	0.0930176307699563	0.4260684478459221	0.5716252935510647	4.3	0.3773913650631694	0.8766318321330295	0.2643144424060981	11.0	0.113932738503775	2020	2017-2021	Kansas	Gove County	2718	20063
20065	0.1060532339807356	0.4925055558779961	0.0883963010386478	4.75	0.2236067977499789	0.9716189473400684	0.4345212028958362	5.0	0.174311926605505	2020	2017-2021	Kansas	Graham County	2415	20065
20067	0.1435994537180712	0.274897981933619	0.8484173616673343	3.375	0.5649747149841562	0.8981631537947227	0.3175486283300722	8.0	0.211083944580277	2020	2017-2021	Kansas	Grant County	7352	20067
20069	0.0965767134848915	0.3515387041257866	0.1397578235855151	4.5	0.5	1.586956834746005	1.1221479392992393	2.0	0.151420959147425	2020	2017-2021	Kansas	Gray County	5653	20069
20071	0.1610447772303197	0.2996378530910535							0.124401913875598	2020	2017-2021	Kansas	Greeley County	1284	20071
20073	0.0898452656867362	0.3474655155871846	0.3436411107113974	3.6875	0.2230885889473474	0.8410085451892816	0.198227615113058	18.0	0.188848323929638	2020	2017-2021	Kansas	Greenwood County	6016	20073
20075	0.1472966284896439	0.3508295041989605							0.168057210965435	2020	2017-2021	Kansas	Hamilton County	2518	20075
20077	0.098860251719577	0.3684142173578747	1.7930230811591232	5.0	0.0	0.0226139884718294	0.015990504598105	2.0	0.175351844807912	2020	2017-2021	Kansas	Harper County	5485	20077
20079	0.0884673215243561	0.1321423887885751	0.3434079168240041	3.4909090909090907	0.153446416889244	1.1823731790207732	0.1552532044462278	58.0	0.398546872231083	2020	2017-2021	Kansas	Harvey County	34024	20079
20081	0.1097929772541229	0.3031605675466272	1.401627474249616	4.2	0.1999999999999999	0.8340187308415263	0.3729845153339506	5.0	0.192805755395683	2020	2017-2021	Kansas	Haskell County	3780	20081
20083	0.1113294246943505	0.3409225387537966	0.3145052564009052	4.0	1.0	0.1154682501895038	0.081648382720743	2.0	0.149659863945578	2020	2017-2021	Kansas	Hodgeman County	1723	20083
20085	0.0864075803793206	0.3243132656448724	0.3017979363408237	3.0	0.1740776559556978	0.9904201831259116	0.2859096796692917	12.0	0.293998124413879	2020	2017-2021	Kansas	Jackson County	13232	20085
20087	0.0642020096277661	0.228279076433029	0.0500551801490462	3.2	0.1608168802256692	0.9909789133107084	0.1840201644335594	29.0	0.339225084881166	2020	2017-2021	Kansas	Jefferson County	18368	20087
20089	0.0890726806149773	0.4744130943138284	0.2455652545418005	3.5	0.2886751345948128	1.0572240126416148	0.5286120063208074	4.0	0.132582864290181	2020	2017-2021	Kansas	Jewell County	2932	20089
20091	0.0436827994909921	-0.0773889228983981	-0.035217983912409	3.0289449112978524	0.0344526419196204	1.0484845103646652	0.0312458845385938	1126.0	0.542113624996322	2020	2017-2021	Kansas	Johnson County	609863	20091
20093	0.1292864988827693	0.2192908658071644	0.3670413569329137	3.6666666666666665	1.1547005383792517	0.6965895639694527	0.3482947819847263	4.0	0.186582809224319	2020	2017-2021	Kansas	Kearny County	3983	20093
20095	0.0952984626668332	0.3680547532796205	0.3083012159050236	3.4	0.4309458036856673	0.8783480365689531	0.3319843527604738	7.0	0.193714580113344	2020	2017-2021	Kansas	Kingman County	7470	20095
20097	0.1047499708902241	0.2894351586581855	0.3214334508285421	3.6666666666666665	0.2886751345948128	1.267624321130418	0.6338121605652091	4.0	0.137323943661972	2020	2017-2021	Kansas	Kiowa County	2460	20097
20099	0.0826315578938997	0.2361877417945285	0.0930104916727066	3.037037037037037	0.190641119237263	0.8180202364548619	0.1344816984684682	37.0	0.316448152562574	2020	2017-2021	Kansas	Labette County	20184	20099
20101	0.1233806626261962	0.589197575355064	1.3246838912061647	4.0				1.0	0.131128848346636	2020	2017-2021	Kansas	Lane County	1574	20101
20103	0.0613089627362469	0.1971702184732749	0.3051362984516879	3.343949044585987	0.0852261901158109	1.0124526819031965	0.0763164923604988	176.0	0.391199008338968	2020	2017-2021	Kansas	Leavenworth County	81881	20103
20105	0.1041773615175719	0.3581176836381979	1.136072905520105	3.5	0.5	0.8607498173928025	0.4303749086964012	4.0	0.171723692704971	2020	2017-2021	Kansas	Lincoln County	2939	20105
20107	0.073731754688359	0.3326998900798286	0.0341704497411859	3.4615384615384617	0.2012109091463834	0.8978827499959571	0.2059884300200406	19.0	0.181229773462783	2020	2017-2021	Kansas	Linn County	9591	20107
20109	0.1260966418024576	0.3193771427005162	-0.9832215835488648	2.5	0.5	1.0905039377957002	0.7711027293259726	2.0	0.129616724738676	2020	2017-2021	Kansas	Logan County	2762	20109
20111	0.0868812710450223	0.1096248448240571	0.1309810426862225	3.196428571428572	0.1166100992309503	0.8339991320749967	0.0956662614661984	76.0	0.445056964351341	2020	2017-2021	Kansas	Lyon County	32179	20111
20113	0.0752825774614539	0.2439240355116979	0.3108291326218135	3.381818181818182	0.1382756789260442	1.0919004233124314	0.139803523398332	61.0	0.293233082706767	2020	2017-2021	Kansas	McPherson County	30223	20113
20115	0.0749571721692703	0.2500261219948947	-0.2951447445765582	3.1142857142857143	0.1918277275201765	0.9245147443666156	0.149976095687496	38.0	0.253469319511787	2020	2017-2021	Kansas	Marion County	11823	20115
20117	0.0840391414824617	0.362247674802735	0.2987162606175109	3.2666666666666666	0.2839628860166776	0.5982989231378267	0.1544801176911089	15.0	0.252405773857257	2020	2017-2021	Kansas	Marshall County	10038	20117
20119	0.0978359695848092	0.3736828412771338	0.4908024660199265	3.625	0.4452126297784978	0.53459415833939	0.169053516417317	10.0	0.147256438969765	2020	2017-2021	Kansas	Meade County	4055	20119
20121	0.0759991993635805	0.1192424975666631	0.0289519307876682	3.18	0.1421410624438028	1.0015374314660888	0.1271953809916378	62.0	0.2988892053546	2020	2017-2021	Kansas	Miami County	34191	20121
20123	0.1182938000777042	0.3418691964088615	0.5186857791781452	4.0	0.5	0.726204206184797	0.3631021030923985	4.0	0.182233834095363	2020	2017-2021	Kansas	Mitchell County	5796	20123
20125	0.0754204500091333	0.1957622341747618	0.1674668125716405	2.9855072463768115	0.1247333045820251	0.7556025383788091	0.0814787171529445	86.0	0.245307394178889	2020	2017-2021	Kansas	Montgomery County	31486	20125
20127	0.1041321031732626	0.2342481613654934	-0.3757072020725646	3.2857142857142856	0.3362963545672746	1.3556018483500083	0.4792776297786543	8.0	0.255520504731861	2020	2017-2021	Kansas	Morris County	5386	20127
20129	0.1218810023908805	0.3087051062362508	-0.094921152091286	2.0	0.8164965809277261	0.90414294571953	0.5220071730970718	3.0	0.126689189189189	2020	2017-2021	Kansas	Morton County	2701	20129
20131	0.0848971156991374	0.3311826772835434	0.3004765821978315	3.125	0.4306269388224109	0.9435608646931204	0.2616966983978603	13.0	0.16580218207834	2020	2017-2021	Kansas	Nemaha County	10273	20131
20133	0.0917993248858023	0.1827107120110766	0.2526722409010352	3.4571428571428573	0.1868828231487055	0.932489488600476	0.1456303913563187	41.0	0.265444871415903	2020	2017-2021	Kansas	Neosho County	15904	20133
20135	0.112232857015394	0.4478593134998828	-0.3332158942251652					1.0	0.100134408602151	2020	2017-2021	Kansas	Ness County	2687	20135
20137	0.1311396497331484	0.3563351939710541	0.3062521044523962	3.5	0.5	0.164073344758814	0.1160173746909156	2.0	0.153521720792914	2020	2017-2021	Kansas	Norton County	5459	20137
20139	0.0636034119857934	0.2857443313964481	0.3392894356494909	3.321428571428572	0.2100130696361286	0.8390693019612301	0.1483278983255621	32.0	0.272414232878459	2020	2017-2021	Kansas	Osage County	15766	20139
20141	0.0962949682895529	0.429851951046617	0.1823087892035574	3.6	0.50709255283711	0.5237190209762175	0.1979471837681844	7.0	0.147120418848168	2020	2017-2021	Kansas	Osborne County	3500	20141
20143	0.091554893426701	0.3119143875263475	0.443563421212008	4.125	0.2136233148205518	1.1224211182780828	0.3741403727593609	9.0	0.162387676508344	2020	2017-2021	Kansas	Ottawa County	5735	20143
20145	0.1176833031865115	0.3265157868040296	0.2135349574814642	3.0	0.2326608134840375	1.1646491831021517	0.224136839791835	27.0	0.23921130952381	2020	2017-2021	Kansas	Pawnee County	6253	20145
20147	0.0993062081548389	0.296021894669393	-0.0326292022446302	3.125	0.4288689443508021	1.0200558051318391	0.3225699684693484	10.0	0.116228070175439	2020	2017-2021	Kansas	Phillips County	4981	20147
20149	0.0647709105195073	0.1849763923159709	0.2937845356407225	3.4857142857142858	0.1191643320218973	0.902577960044955	0.1042207256393156	75.0	0.25963044159098	2020	2017-2021	Kansas	Pottawatomie County	25348	20149
20151	0.120931412647861	0.2084975570075105	0.1787884314910364	3.391304347826087	0.2610407870240177	1.0821882357583623	0.2164376471516724	25.0	0.230883444691908	2020	2017-2021	Kansas	Pratt County	9157	20151
20153	0.1116661962076368	0.4753110489596738	0.2948848919297568	2.5	0.2562353715952691	0.8611798733102931	0.2596555015250946	11.0	0.145084745762712	2020	2017-2021	Kansas	Rawlins County	2561	20153
20155	0.0671128835046947	0.1367252957636912	0.1924022934938087	3.33587786259542	0.0845808180824859	0.8780236749280974	0.0707531640215016	154.0	0.325149109005086	2020	2017-2021	Kansas	Reno County	61898	20155
20157	0.0967497461830486	0.3248273539296956	1.4460079512726942	5.0	0.0	0.3006910640426041	0.122756612853153	6.0	0.162701458173446	2020	2017-2021	Kansas	Republic County	4674	20157
20159	0.0877458607418255	0.2988333636362831	0.3972684743862026	3.588235294117647	0.2446915396572426	1.1171248585324265	0.2437766297591275	21.0	0.228294298556896	2020	2017-2021	Kansas	Rice County	9427	20159
20161	0.0669237636490107	-0.0067192889049396	-0.0532539567690569	2.9393939393939394	0.0881354124760306	1.0160182831090443	0.084963717127106	143.0	0.523692307692308	2020	2017-2021	Kansas	Riley County	71959	20161
20163	0.1018366248805184	0.3483102026136978	0.087178842701171	3.0				1.0	0.127252252252252	2020	2017-2021	Kansas	Rooks County	4919	20163
20165	0.0839617247654919	0.3409985071444905	-0.1314694941671253	3.2	0.1690308509457033	0.229143460400175	0.0866080872536628	7.0	0.179331306990881	2020	2017-2021	Kansas	Rush County	2956	20165
20167	0.1052634331137193	0.2544340880380082	0.4758234670714291	3.625	0.3520771695712935	0.9949209209898736	0.2487302302474684	16.0	0.176991150442478	2020	2017-2021	Kansas	Russell County	6691	20167
20169	0.0793969605106777	0.1353715895754796	0.1740579451738052	3.1634615384615383	0.0910708543551873	0.966581264563204	0.0875101558979506	122.0	0.343165106951872	2020	2017-2021	Kansas	Saline County	54303	20169
20171	0.1503338452804416	0.266807327002253	-0.2320632003261525					1.0	0.12926934716818	2020	2017-2021	Kansas	Scott County	5151	20171
20173	0.0400412612979542	0.0307532249535982	0.0612818818014021	3.104186046511628	0.032657835024369	0.982531307221592	0.0280608719828167	1226.0	0.439194451316163	2020	2017-2021	Kansas	Sedgwick County	523824	20173
20175	0.1243138736004894	0.2712328285028024	0.597148325460338	3.6818181818181817	0.2421047678479682	0.8889443182192502	0.17778886364385	25.0	0.352161383285303	2020	2017-2021	Kansas	Seward County	21964	20175
20177	0.0500690212178111	0.0456407223716495	0.0745660690966862	2.99438202247191	0.0540336101004957	0.9814361964767	0.0484106774672045	411.0	0.515981294894663	2020	2017-2021	Kansas	Shawnee County	178909	20177
20179	0.1140765459182533	0.5164243892607854	1.8380323200041908	4.0	0.0	0.019435749873673	0.0137431505331198	2.0	0.102869139258223	2020	2017-2021	Kansas	Sheridan County	2447	20179
20181	0.1416445502464232	0.4036656830399499	0.6303232098607771	4.333333333333333	0.3903600291794132	0.9990137768438048	0.3775917156937264	7.0	0.14859287054409	2020	2017-2021	Kansas	Sherman County	5927	20181
20183	0.0996666089745263	0.3646962539093776	-0.213718148175062	3.0		0.5294144896738149	0.2647072448369074	4.0	0.160076226774655	2020	2017-2021	Kansas	Smith County	3570	20183
20185	0.0935943880228466	0.2873867662158795	0.3577526474813832	3.4166666666666665	0.2875795893348834	0.6265064186456295	0.1808568247270413	12.0	0.178321678321678	2020	2017-2021	Kansas	Stafford County	4072	20185
20187	0.1423343902153173	0.3110786864425915	0.3207974770098825	3.6666666666666665	0.3333333333333333	0.3180863281453944	0.1836472271802831	3.0	0.194225721784777	2020	2017-2021	Kansas	Stanton County	2084	20187
20189	0.1414919025946759	0.3630652502929324	0.81517350999765	4.333333333333333	0.6666666666666666	1.1868984718256943	0.6852561522093202	3.0	0.118678017025538	2020	2017-2021	Kansas	Stevens County	5250	20189
20191	0.0694194774747775	0.2195248474638857	0.0345784530151253	2.744186046511628	0.1405881731381002	0.9374435978290816	0.1382185178488044	46.0	0.242240089753179	2020	2017-2021	Kansas	Sumner County	22382	20191
20193	0.1155586574484155	0.3135152873494444	0.4167104375450772	3.8333333333333335	0.2149848538733786	1.0390886744696988	0.2267477383108915	21.0	0.166444740346205	2020	2017-2021	Kansas	Thomas County	7930	20193
20195	0.1284704214191476	0.4198252798444148	0.4724771351909077	4.0	1.0	0.2248839463065256	0.1298368069364979	3.0	0.150778816199377	2020	2017-2021	Kansas	Trego County	2808	20195
20197	0.0651008249993423	0.2599916107642481	-0.2479154522796527	3.111111111111111	0.2687129703642058	1.2632347016744894	0.2756604114723003	21.0	0.252761704366123	2020	2017-2021	Kansas	Wabaunsee County	6877	20197
20199	0.1146556444731551	0.4902150676056044	0.6511018521288116	5.0				1.0	0.0540540540540541	2020	2017-2021	Kansas	Wallace County	1512	20199
20201	0.0727087610612765	0.418526400198758	-1.2349810295177843	2.0				1.0	0.167371388301621	2020	2017-2021	Kansas	Washington County	5530	20201
20203	0.1231772842725075	0.0570925929579487	-1.2700175185542186	1.4285714285714286	0.2973808570665904	0.5497710575795243	0.2077939280537704	7.0	0.155694879832811	2020	2017-2021	Kansas	Wichita County	2152	20203
20205	0.0846470467144446	0.3054190378451444	0.3839599829355827	3.65	0.2217265870973468	0.7116383507028673	0.1517218061559764	22.0	0.186532507739938	2020	2017-2021	Kansas	Wilson County	8624	20205
20207	0.1162520265600476	0.3869182580745435	-0.3704705041874695	3.2857142857142856	0.2519763153394848	0.7491564759790696	0.2497188253263565	9.0	0.193166885676741	2020	2017-2021	Kansas	Woodson County	3115	20207
20209	0.0512784764472811	-0.0809043857190672	-0.0685221095132728	2.944237918215613	0.0611007321843594	0.9202344832480936	0.0520980185704868	312.0	0.614806017418844	2020	2017-2021	Kansas	Wyandotte County	169245	20209
20209	0.0512784764472811	-0.0809043857190672	-0.0685221095132728	2.944237918215613	0.0611007321843594	0.9202344832480936	0.0520980185704868	312.0	0.660206022755824	2020	2017-2021	Kansas	Wyandotte County	169245	20209
21001	0.1034811364824026	0.3138761618206488	0.3019360084822868	3.1875	0.1618940314506833	0.7198953314259875	0.116782443729325	38.0	0.160590678357176	2020	2017-2021	Kentucky	Adair County	18903	21001
21003	0.1045637280910663	0.297784827008587	0.3303017639810268	3.342857142857143	0.2107706245873985	1.0082112140928603	0.165748902586771	37.0	0.177917434174884	2020	2017-2021	Kentucky	Allen County	20588	21003
21005	0.108700293737589	0.2237628066609753	0.2307389831957588	3.555555555555556	0.1626500121580888	0.8698172249308486	0.1342157116615603	42.0	0.257360289030671	2020	2017-2021	Kentucky	Anderson County	23852	21005
21007	0.077630719118191	0.3699091153773414	0.2499478291299702	3.066666666666667	0.2667366854854305	0.7523077136830675	0.1824614215577774	17.0	0.19732121502033	2020	2017-2021	Kentucky	Ballard County	7728	21007
21009	0.0744092607319343	0.2619984998977845	0.3218803302516682	3.55045871559633	0.0935462589599896	0.7569639263810847	0.0669067906822074	128.0	0.259188109802336	2020	2017-2021	Kentucky	Barren County	44485	21009
21011	0.0973125919048077	0.3579663438756196	0.4691711880897841	3.763157894736842	0.1187446188044803	0.7150934951608761	0.1130662092339481	40.0	0.282964561971578	2020	2017-2021	Kentucky	Bath County	12750	21011
21013	0.0734285477486306	0.1593728940608105	0.1039393255479021	3.2	0.1257911471384719	0.8240495975239339	0.0841042098616451	96.0	0.180179272837144	2020	2017-2021	Kentucky	Bell County	24097	21013
21015	0.0574208491713343	0.1657164149571228	0.2135074906778254	3.213709677419355	0.0654492287648261	0.9556168878325172	0.058156991755417	270.0	0.368584758942457	2020	2017-2021	Kentucky	Boone County	135968	21015
21015	0.0574208491713343	0.1657164149571228	0.2135074906778254	3.213709677419355	0.0654492287648261	0.9556168878325172	0.058156991755417	270.0	0.225806451612903	2020	2017-2021	Kentucky	Boone County	135968	21015
21015	0.0574208491713343	0.1657164149571228	0.2135074906778254	3.213709677419355	0.0654492287648261	0.9556168878325172	0.058156991755417	270.0	0.318055238530016	2020	2017-2021	Kentucky	Boone County	135968	21015
21017	0.1013422371708349	0.1950169283742613	0.1323096637970667	3.5217391304347827	0.1219804371739177	0.7960786141178416	0.1125825172800629	50.0	0.347459413873076	2020	2017-2021	Kentucky	Bourbon County	20252	21017
21019	0.0710248855895109	0.2336736478025361	0.2859743746996607	3.2710280373831777	0.1059750754553804	0.9515236459432986	0.0828195029361144	132.0	0.331321919730564	2020	2017-2021	Kentucky	Boyd County	48261	21019
21021	0.0883584919670709	0.1025437534191132	0.0957500537810697	3.276315789473684	0.1001565191128465	0.8197568582528096	0.0894428060572068	84.0	0.373888496824277	2020	2017-2021	Kentucky	Boyle County	30614	21021
21023	0.0853978598617758	0.2812985945289719	-0.1385407767475088	2.9	0.2442316990216821	1.1345102656430648	0.2475704366197048	21.0	0.190566936636494	2020	2017-2021	Kentucky	Bracken County	8400	21023
21025	0.0974232481986133	0.2167605066778878	0.2530037924078556	2.948717948717949	0.1840058413410382	0.7664907238805325	0.1142616908479928	45.0	0.233740567732663	2020	2017-2021	Kentucky	Breathitt County	13718	21025
21027	0.066608304788522	0.3829587955167596	0.4676000116311247	3.625	0.1542259001002823	0.7992502575510685	0.1097854661133497	53.0	0.233807581335191	2020	2017-2021	Kentucky	Breckinridge County	20432	21027
21029	0.0662540425714576	0.2730347085736696	0.2623310127360986	3.2662337662337664	0.0863154856635605	0.8592727986603726	0.0668942966503817	165.0	0.255744062045565	2020	2017-2021	Kentucky	Bullitt County	82217	21029
21031	0.1107770763399414	0.3233754976264384	0.2534199467618382	3.526315789473684	0.2238056983019491	0.9391737853453176	0.1958312715490438	23.0	0.178671965557211	2020	2017-2021	Kentucky	Butler County	12371	21031
21033	0.1103451780614083	0.3583418051631016	0.5329021899645778	3.4545454545454546	0.2118805753879094	0.8894988209192085	0.1711841279005199	27.0	0.226060892885313	2020	2017-2021	Kentucky	Caldwell County	12649	21033
21035	0.0769636794118983	-0.0171912525336652	-0.1227904411159682	2.9696969696969697	0.109921586505991	1.0948254688362784	0.1003624861790423	119.0	0.338037203335471	2020	2017-2021	Kentucky	Calloway County	37103	21035
21037	0.0639549396507589	0.0766780947739606	0.1154039942096165	3.265432098765432	0.0822267431350628	0.9514000655048892	0.0717144782454378	176.0	0.404839518555667	2020	2017-2021	Kentucky	Campbell County	93076	21037
21039	0.0968053991472612	0.3118064915141015	0.3525526284717961	4.0	0.2594372608313854	0.8227106874334602	0.205677671858365	16.0	0.176582761250953	2020	2017-2021	Kentucky	Carlisle County	4826	21039
21041	0.1028194698929618	0.3401199007828557	0.4403700001443019	3.272727272727273	0.2324348812591906	0.6658485934621454	0.133169718692429	25.0	0.274201474201474	2020	2017-2021	Kentucky	Carroll County	10810	21041
21043	0.0790850432194394	0.2706366271331577	0.375224813784929	3.2555555555555555	0.10978404424302	0.8421256794635352	0.0850675397942849	98.0	0.231409301918192	2020	2017-2021	Kentucky	Carter County	26627	21043
21045	0.0815262315677541	0.3939628497681127	0.5714627769029367	3.339622641509434	0.1538884799057485	0.9176882526732512	0.1184730439871228	60.0	0.129350429759053	2020	2017-2021	Kentucky	Casey County	15941	21045
21047	0.0652517036940293	0.0966870219049605	0.1060177492806058	3.1587301587301586	0.0923835238204896	0.958906700307442	0.0790892916500339	147.0	0.354893908281999	2020	2017-2021	Kentucky	Christian County	72748	21047
21049	0.0978386366950599	0.0858102450477548	-0.0323406289618641	2.880597014925373	0.1323691843595227	0.9289729581935396	0.1058662938311509	77.0	0.337019365703059	2020	2017-2021	Kentucky	Clark County	36972	21049
21051	0.0977291938804523	0.2810394581019508	0.2465647622583908	3.156862745098039	0.1691964863121931	0.6746389561640364	0.0856792331121085	62.0	0.110681939264784	2020	2017-2021	Kentucky	Clay County	20345	21051
21053	0.1222963756918041	0.3277642548242067	0.0807284996991252	3.185185185185185	0.220314700047649	0.6839963147185489	0.1316351521424887	27.0	0.123489657997133	2020	2017-2021	Kentucky	Clinton County	9253	21053
21055	0.1195527315466766	0.2537826355538525	-0.0717104664187368	2.7857142857142856	0.2477000431072052	0.8233293042744122	0.1940605780673464	18.0	0.178198433420366	2020	2017-2021	Kentucky	Crittenden County	8990	21055
21057	0.1296558353942608	0.3362733226288097	0.2808823288528091	3.1666666666666665	0.4243060812949608	0.7573038936310857	0.183673173184264	17.0	0.155019835215136	2020	2017-2021	Kentucky	Cumberland County	5888	21057
21059	0.0590967303824024	0.0402512675375938	0.0026888446360631	3.0136986301369864	0.0799911867136337	0.9878602140178429	0.0633712622761025	243.0	0.357806710687007	2020	2017-2021	Kentucky	Daviess County	103312	21059
21061	0.0726830419032932	0.3004751536967193	0.0450298799787519	3.095238095238096	0.2653987715429518	0.8289801420391029	0.169214862907977	24.0	0.202642444260941	2020	2017-2021	Kentucky	Edmonson County	12126	21061
21063	0.1028341529835136	0.3918377952085745	0.01471107962755	2.8	0.2666666666666666	0.5835410394026618	0.1506696484956716	15.0	0.240703177822853	2020	2017-2021	Kentucky	Elliott County	7354	21063
21065	0.1067740245313552	0.334932898844213	0.369783669634742	3.56	0.2162514875841388	0.6341709822226803	0.1087594261896248	34.0	0.207706904101591	2020	2017-2021	Kentucky	Estill County	14163	21065
21067	0.0445782160190311	-0.0714411927999127	-0.0400816767093396	2.960118168389956	0.0459812464738153	1.066914156621096	0.0395153391341146	729.0	0.606182256122039	2020	2017-2021	Kentucky	Fayette County	322570	21067
21069	0.0783134747943635	0.2902880475622672	0.2084678933175749	3.3529411764705883	0.1253629580624278	0.638394061544916	0.0876901683153037	53.0	0.210331050228311	2020	2017-2021	Kentucky	Fleming County	15082	21069
21071	0.057858255438439	0.2377960744917895	0.2505446061299727	3.0681818181818183	0.1166618261807347	0.7210859299185769	0.0717507317606137	101.0	0.240733853972976	2020	2017-2021	Kentucky	Floyd County	35942	21071
21073	0.0837031699954149	-0.0816398559104397	-0.2174089386414714	2.8703703703703702	0.1177814800945795	0.9163505649946372	0.0850810140277058	116.0	0.495147150907952	2020	2017-2021	Kentucky	Franklin County	51541	21073
21075	0.1082814158362453	0.2846870187698981	0.5317181316672941	3.6666666666666665	0.2461829819586654	0.8500846086490206	0.2125211521622551	16.0	0.330833333333333	2020	2017-2021	Kentucky	Fulton County	6515	21075
21077	0.0828584043259487	0.3224492080803035	0.3120769252394887	3.4444444444444446	0.2750988814314654	0.6557936529701636	0.1504493821638065	19.0	0.217633042096902	2020	2017-2021	Kentucky	Gallatin County	8690	21077
21079	0.1005064603898918	0.1138752733571389	-0.1518929431485905	2.6944444444444446	0.2324387613496892	0.827099539666093	0.1307759198510818	40.0	0.213187325256291	2020	2017-2021	Kentucky	Garrard County	16953	21079
21081	0.0763680531539072	0.165407427094717	-0.1409909964802902	2.6226415094339623	0.1531076968613702	0.928711903137388	0.1143165328474347	66.0	0.201738334858188	2020	2017-2021	Kentucky	Grant County	24941	21081
21083	0.0784654648756245	0.3612905890924177	0.6889602808317016	3.7901234567901234	0.1169798424279619	0.9453289962598496	0.100204673194398	89.0	0.212334486460694	2020	2017-2021	Kentucky	Graves County	36649	21083
21085	0.0843815338856916	0.3667778961181814	0.2587466750838614	3.631578947368421	0.1310662526095082	0.7396995282817589	0.0871744254147536	72.0	0.202480384712731	2020	2017-2021	Kentucky	Grayson County	26420	21085
21087	0.0957358022767506	0.4175014318667119	0.2611573895408859	3.484848484848485	0.2388467086429461	0.9684018589757636	0.1685771256336411	33.0	0.159777700590483	2020	2017-2021	Kentucky	Green County	11107	21087
21089	0.0620481540890625	0.2204348732386713	0.2959927955996745	3.217391304347826	0.1311166747937641	1.0821627375673664	0.1027143415067479	111.0	0.271673077995205	2020	2017-2021	Kentucky	Greenup County	35962	21089
21091	0.1014168393276265	0.3532047897382525	0.4277704038243238	3.875	0.2265817417937414	0.703767371637102	0.2488193404312139	8.0	0.300489323843416	2020	2017-2021	Kentucky	Hancock County	9095	21091
21093	0.0551078504851792	0.1764667443995984	0.2129716135261941	3.1941747572815533	0.0644562003898833	0.9563636091119244	0.0517899930560301	341.0	0.3776312769908	2020	2017-2021	Kentucky	Hardin County	110702	21093
21095	0.057266626490317	0.3031645988080818	0.4239431527091112	3.3666666666666667	0.1038834888305987	0.6751273062767883	0.0812757767076285	69.0	0.137556394438818	2020	2017-2021	Kentucky	Harlan County	26831	21095
21097	0.099623796671022	0.2195533874565159	0.1070156421070076	3.365853658536585	0.1981193484586817	1.1341992588684389	0.1729637654497367	43.0	0.274788184108083	2020	2017-2021	Kentucky	Harrison County	18692	21097
21099	0.0725467136361598	0.2777022674530649	0.1147698471780886	3.3846153846153846	0.2195566628575143	0.9046065828382744	0.1651578103627295	30.0	0.231188658669575	2020	2017-2021	Kentucky	Hart County	19288	21099
21101	0.0802088740789852	0.1801985376220407	0.1099425012951719	3.01980198019802	0.1132127548760863	0.98369249595618	0.0909424034220297	117.0	0.37503068388237	2020	2017-2021	Kentucky	Henderson County	44793	21101
21103	0.0641622416051382	0.3439153710540653	0.6509749144370637	3.25	0.2581988897471611	0.8546546282620047	0.186500929859761	21.0	0.268252974326863	2020	2017-2021	Kentucky	Henry County	15678	21103
21105	0.1061888164942883	0.28888300733665	-0.155784160989464	3.333333333333333	0.1946247360403807	0.5216601031905416	0.1304150257976354	16.0	0.210865561694291	2020	2017-2021	Kentucky	Hickman County	4521	21105
21107	0.0761692017277437	0.1962400436591217	0.3633494471190425	3.3714285714285714	0.1092653126526348	1.0496243539130636	0.0966257538540293	118.0	0.256605019815059	2020	2017-2021	Kentucky	Hopkins County	45423	21107
21109	0.0946749045455724	0.3627057212631583	0.389898283527917	3.5526315789473686	0.1685351713797744	0.5356318547162477	0.0781299359341869	47.0	0.0998679432155827	2020	2017-2021	Kentucky	Jackson County	12955	21109
21111	0.0406994263415253	-0.0820521812436773	-0.1136923314168805	2.883660130718954	0.0280237037709619	0.9466831664246802	0.0230624107128535	1685.0	0.602521345421157	2020	2017-2021	Kentucky	Jefferson County	782969	21111
21113	0.0829980640574666	0.0462752193525577	-0.0485766470953305	3.0096153846153846	0.1097652206276986	0.9710013419351092	0.0917510026239389	112.0	0.33382691033784	2020	2017-2021	Kentucky	Jessamine County	52991	21113
21115	0.0574328904715075	0.264283129365914	0.2981805101143259	3.5824175824175826	0.1086569567736638	0.8158656627163534	0.08241487752057	98.0	0.15987273811891	2020	2017-2021	Kentucky	Johnson County	22680	21115
21117	0.0528823181103833	0.0139494970768225	0.0337731635333021	3.072254335260116	0.0575212061411061	0.9547091655308478	0.0487833594972146	383.0	0.401380597014925	2020	2017-2021	Kentucky	Kenton County	169064	21117
21119	0.0554973257565794	0.3227354090472268	0.2001493585679494	3.4693877551020407	0.1583581499283577	0.8608572051119369	0.1160779618573917	55.0	0.228036175710594	2020	2017-2021	Kentucky	Knott County	14251	21119
21121	0.0625988054758175	0.3071034050652009	0.37885791196881	3.1818181818181817	0.1093609467374999	0.7999713815885025	0.0796001275784226	101.0	0.161054395855554	2020	2017-2021	Kentucky	Knox County	30193	21121
21123	0.0856203360210812	0.3104836334389133	0.506769943861164	3.225	0.1945873046070043	0.8277443908435097	0.1247871621249642	44.0	0.209208513005981	2020	2017-2021	Kentucky	Larue County	14867	21123
21125	0.0669748470618025	0.2693535176427358	0.3850210855707789	3.3706896551724137	0.0978923074637109	0.8398527649980484	0.0742331981660489	128.0	0.161482390300231	2020	2017-2021	Kentucky	Laurel County	62613	21125
21127	0.0938755208444823	0.403149061887328	0.2974913875571768	3.071428571428572	0.1485864128307904	0.964901094992847	0.1206126368741058	64.0	0.180177557851841	2020	2017-2021	Kentucky	Lawrence County	16293	21127
21129	0.1190306311210122	0.3306367899230209	0.2308902257883582	3.5142857142857142	0.1772810520855836	0.938612936797219	0.148407736078944	40.0	0.174655047204067	2020	2017-2021	Kentucky	Lee County	7395	21129
21131	0.0679778423727445	0.346608520388444	0.4437856971356984	3.2285714285714286	0.1673214324065861	0.6641515265129752	0.1077396044771001	38.0	0.0935598909167191	2020	2017-2021	Kentucky	Leslie County	10513	21131
21133	0.0677524580562141	0.2640684452005741	0.043213830344328	3.109090909090909	0.172992434715381	0.8058168566753253	0.1049084190205512	59.0	0.199335180055402	2020	2017-2021	Kentucky	Letcher County	21548	21133
21135	0.0878404594256309	0.2952123309266677	0.2348770072116997	3.088888888888889	0.1808592809854947	0.961192251934998	0.1402042996563406	47.0	0.141676708555689	2020	2017-2021	Kentucky	Lewis County	13080	21135
21137	0.0733247483658659	0.2893708597979528	0.2899831933051974	3.23728813559322	0.1300237594352321	0.8509139833544535	0.103188477402514	68.0	0.209811039746812	2020	2017-2021	Kentucky	Lincoln County	24275	21137
21139	0.0788066432132053	0.3115121300719522	0.2695495061761987	3.857142857142857	0.2666558929088429	0.9151719730813802	0.2219618065070266	17.0	0.189735300060618	2020	2017-2021	Kentucky	Livingston County	8888	21139
21141	0.0745632723340864	0.3017244278181764	0.3148896439163884	3.2711864406779663	0.1215080058153733	0.871836902780772	0.1081380588414906	65.0	0.254419866787271	2020	2017-2021	Kentucky	Logan County	27432	21141
21143	0.1123563241157382	0.2798721746518191	0.1635744348895674	2.5	0.3793934553196641	0.9737693320540844	0.2811029929950138	12.0	0.260496183206107	2020	2017-2021	Kentucky	Lyon County	8680	21143
21145	0.0694507245992075	0.2664366558949499	0.3497662339109735	3.464968152866242	0.0910315841851987	0.9213732857208572	0.0704591761707937	171.0	0.339088293200061	2020	2017-2021	Kentucky	McCracken County	67875	21145
21147	0.0808197930450852	0.3654629530626139	0.3941245050170598	3.32	0.2762178421034678	0.8924546926357603	0.1717529856776003	27.0	0.113476287368915	2020	2017-2021	Kentucky	McCreary County	16888	21147
21149	0.0853337548738892	0.3832120180950925	0.453244955959024	3.4615384615384617	0.1704694373189196	0.8077386184136198	0.2085572144803024	15.0	0.22817080943276	2020	2017-2021	Kentucky	McLean County	9152	21149
21151	0.0706745452025839	0.1381039180478441	0.1572877845634152	3.1027027027027025	0.0841266201767267	0.8916067660163174	0.0627332331433996	202.0	0.364659975082861	2020	2017-2021	Kentucky	Madison County	92701	21151
21153	0.1034075180815794	0.3802685505741066	0.5441401272915188	3.2777777777777777	0.1095515795728863	0.5505584707925675	0.0859827875233135	41.0	0.225315515961396	2020	2017-2021	Kentucky	Magoffin County	11637	21153
21155	0.0877519129296749	0.2637786689393374	0.2148337494094663	3.358974358974359	0.1726544718554139	0.9004567697076046	0.1342321698577384	45.0	0.308092812676853	2020	2017-2021	Kentucky	Marion County	19581	21155
21157	0.0786516488298323	0.4007229547888473	0.4772419318308135	3.571428571428572	0.1132864010355169	0.8752847857283209	0.0938403790332146	87.0	0.23439659143252	2020	2017-2021	Kentucky	Marshall County	31659	21157
21159	0.0760754118496758	0.3205047505412465	0.5912189021180629	3.830188679245283	0.1426306172776463	0.7622465546994179	0.0984056070684942	60.0	0.103359835855348	2020	2017-2021	Kentucky	Martin County	11287	21159
21161	0.107496940615018	0.1714722375942904	0.103039199138456	3.073170731707317	0.2194783171689565	0.8040896254147526	0.1212210720599161	44.0	0.301313943104988	2020	2017-2021	Kentucky	Mason County	17120	21161
21163	0.0708386478933074	0.2750872378235365	0.408942963334309	3.5072463768115942	0.1014107275813399	0.7340431511131781	0.0825863068075049	79.0	0.262864587102844	2020	2017-2021	Kentucky	Meade County	30003	21163
21165	0.0899691324705974	0.2678086416779296	-0.0247113955078414	3.0	0.1725163898355885	0.9668482240947468	0.1827171397499391	28.0	0.245017967984319	2020	2017-2021	Kentucky	Menifee County	6113	21165
21167	0.106762753058155	0.174282381993268	0.0040277729944032	3.03125	0.1695389666216549	1.061268217640226	0.1744714202394146	37.0	0.262847733772424	2020	2017-2021	Kentucky	Mercer County	22641	21167
21169	0.0998890694589921	0.3724602907386478	0.4165510858261483	3.5517241379310347	0.1608168802256692	0.8206508479624179	0.145071944895179	32.0	0.197608431293069	2020	2017-2021	Kentucky	Metcalfe County	10286	21169
21171	0.1112641372644024	0.3252247003233711	0.5922455986374953	4.1875	0.1966148707687376	0.6806316375954546	0.1604264154779502	18.0	0.124314096499527	2020	2017-2021	Kentucky	Monroe County	11338	21171
21173	0.0835414717265968	0.301401753828708	0.4223696524410787	3.232876712328767	0.1367370941003929	0.9016799192490932	0.1001866576943437	81.0	0.287570308167631	2020	2017-2021	Kentucky	Montgomery County	28114	21173
21175	0.100502489357827	0.3387606519236275	0.2614216616355834	3.741935483870968	0.174849958512614	0.6850306806873669	0.1126183501781027	37.0	0.214572680788897	2020	2017-2021	Kentucky	Morgan County	13726	21175
21177	0.0733778634136316	0.332766484196526	0.4054913369774494	3.4285714285714284	0.190982104223769	0.7685140705179344	0.1120992983621108	47.0	0.252456914969378	2020	2017-2021	Kentucky	Muhlenberg County	30928	21177
21179	0.0838889683839105	0.2778076430645364	0.2617817003762378	3.071428571428572	0.1268803990530178	0.968916571640432	0.1097081982070577	78.0	0.314009872875803	2020	2017-2021	Kentucky	Nelson County	46738	21179
21181	0.121506341968421	0.2132452146491713	-0.1535238943732615	2.9130434782608696	0.3132977301556542	1.066005135803449	0.2175973871587281	24.0	0.283972643473089	2020	2017-2021	Kentucky	Nicholas County	7537	21181
21183	0.0659084826437935	0.3874353094169778	0.5498833999269006	3.693877551020408	0.1561954914198507	0.6126845006157144	0.0826143612096949	55.0	0.218823957764427	2020	2017-2021	Kentucky	Ohio County	23772	21183
21185	0.0688254205785525	0.1448421052269528	0.1331870308016456	3.192	0.1015128121072201	1.0902577785620735	0.0952562643935935	131.0	0.39034957883689	2020	2017-2021	Kentucky	Oldham County	67607	21185
21187	0.0899131871415045	0.3316045330546918	0.2422390128978158	3.3225806451612905	0.1665067526926179	0.681343862203519	0.1120122409529794	37.0	0.203710575139147	2020	2017-2021	Kentucky	Owen County	11278	21187
21189	0.1336788520331906	0.3416306075576938	0.2966126091159939	3.4285714285714284	0.2488066757640596	0.7974763685032438	0.2521841704630014	10.0	0.114467408585056	2020	2017-2021	Kentucky	Owsley County	4051	21189
21191	0.0832471882427389	0.4224829849949175	0.847059616057449	3.863636363636364	0.2208879496294134	0.8600703806535971	0.1755611312902174	24.0	0.193359660669884	2020	2017-2021	Kentucky	Pendleton County	14644	21191
21193	0.0710023135966549	0.2377459310501052	0.3056684436567241	3.25	0.1176506298918063	0.7231838934690084	0.0775334517180924	87.0	0.224701955174058	2020	2017-2021	Kentucky	Perry County	28473	21193
21195	0.0531620881734387	0.2991740002474418	0.1641595074688715	3.1845238095238093	0.0859397099127289	0.8501934770418491	0.0610403343245778	194.0	0.193479125248509	2020	2017-2021	Kentucky	Pike County	58669	21195
21197	0.1020753597979303	0.2667088345450529	0.2806131815889601	3.4	0.2230712118365775	1.0078671352487742	0.2148779952263155	22.0	0.252773668639053	2020	2017-2021	Kentucky	Powell County	13129	21197
21199	0.0615809422780356	0.3032408369513479	0.373720978131051	3.449197860962567	0.0763889871054624	0.9397420769031204	0.0642394458803902	214.0	0.182139642535682	2020	2017-2021	Kentucky	Pulaski County	65034	21199
21201	0.1356178269602176	0.2796129511592482	0.562760057618398	3.5	0.5	1.242863564594084	0.8788372546141614	2.0	0.222515391380827	2020	2017-2021	Kentucky	Robertson County	2193	21201
21203	0.0700983823510821	0.3605457636450845	0.3900489110108885	2.768292682926829	0.1279455714600865	0.7889223086809101	0.078892230868091	100.0	0.14706263779017	2020	2017-2021	Kentucky	Rockcastle County	16037	21203
21205	0.0913514175982635	0.0336926414947111	0.061277033578787	3.012987012987013	0.1033397511974757	0.9876362835893076	0.1071241955786723	85.0	0.392951184930119	2020	2017-2021	Kentucky	Rowan County	24662	21205
21207	0.0915028854896714	0.231929931879709	0.2145943903009727	3.45	0.1599460864877618	0.8310848149273818	0.1252907500034583	44.0	0.150395480225989	2020	2017-2021	Kentucky	Russell County	17991	21207
21209	0.0863015115939021	0.1956599847335033	0.4121586754483213	3.3854166666666665	0.1108529530187737	0.9181968292251406	0.091819682922514	100.0	0.372944166019623	2020	2017-2021	Kentucky	Scott County	57155	21209
21211	0.0780698302611275	0.076873207814987	-0.0035241066547996	2.9545454545454546	0.1556709955285295	1.1189080941264524	0.1266913938297881	78.0	0.349169980978731	2020	2017-2021	Kentucky	Shelby County	48065	21211
21213	0.1183046610531129	0.3176635186569484	0.323595009910737	2.857142857142857	0.2173769703826678	1.1123376152148348	0.2181473540647579	26.0	0.312871980394445	2020	2017-2021	Kentucky	Simpson County	19594	21213
21215	0.0952073906556428	0.2645611462349073	0.2208043700873139	3.4166666666666665	0.2241810194904248	0.9445191893567852	0.16964065427451	31.0	0.224549569539363	2020	2017-2021	Kentucky	Spencer County	19490	21215
21217	0.095490151996272	0.2040630518577638	0.211765607920781	3.2	0.1465227851007218	0.8395909517079873	0.103346502058493	66.0	0.240132911905341	2020	2017-2021	Kentucky	Taylor County	26023	21217
21219	0.0820341054919918	0.3196537015900192	0.4546544540141533	3.2857142857142856	0.2404644032943352	0.7276830433642429	0.1587934584834512	21.0	0.228782988418455	2020	2017-2021	Kentucky	Todd County	12243	21219
21221	0.1080074162614676	0.1750024285291594	0.1055919054518328	2.921052631578948	0.2214473243459267	0.9861611350242484	0.1579121619057621	39.0	0.246084089035449	2020	2017-2021	Kentucky	Trigg County	14061	21221
21223	0.0936277793537749	0.3452999036151911	0.2940460699352479	3.1739130434782608	0.2103291951330743	0.7797657072374545	0.1529246368167023	26.0	0.238735550837462	2020	2017-2021	Kentucky	Trimble County	8474	21223
21225	0.0929977046918673	0.2580408885613303	-0.1779063343685774	3.076923076923077	0.2516911128538168	0.7524376787210566	0.1824929427094989	17.0	0.235448105943948	2020	2017-2021	Kentucky	Union County	13668	21225
21227	0.0610340288727126	0.0355547714105268	0.0469962207163807	3.162698412698413	0.0715468226187555	0.937173510212868	0.0558078703950516	282.0	0.41420674405749	2020	2017-2021	Kentucky	Warren County	134554	21227
21229	0.1031496257683412	0.1914569807556228	-0.0870442088454246	2.863636363636364	0.2164251067686622	0.9815463199943562	0.1963092639988712	25.0	0.268364348677767	2020	2017-2021	Kentucky	Washington County	12027	21229
21231	0.0982233151783538	0.2849245708752165	0.3077305029453355	3.2857142857142856	0.1419115530493866	0.6167605918235564	0.0796234500243221	60.0	0.186199342825849	2020	2017-2021	Kentucky	Wayne County	19555	21231
21233	0.076079308706657	0.3043916469255125	0.1773450405241858	3.2222222222222223	0.1764526314213849	0.7496566319233381	0.1416717869113883	28.0	0.240552325581395	2020	2017-2021	Kentucky	Webster County	13017	21233
21235	0.0720268158996429	0.2705623767677182	0.2576009932523453	3.171052631578948	0.1153280498839409	0.8987376945213011	0.0942133097357095	91.0	0.168794232422779	2020	2017-2021	Kentucky	Whitley County	36712	21235
21237	0.1180817663628757	0.326169861060018	0.0586487808449388	3.1666666666666665	0.3387013650970641	0.8721501990213046	0.2330919453246019	14.0	0.285762942779292	2020	2017-2021	Kentucky	Wolfe County	6562	21237
21239	0.1096938784361195	0.1135081494150722	-0.1155450932169937	3.111111111111111	0.1704694373189196	1.0751100105330444	0.1962873348561884	30.0	0.438490464679022	2020	2017-2021	Kentucky	Woodford County	26871	21239
22001	0.0634401428013387	0.3408495332846495	0.2930725600889302	3.2421052631578946	0.1230446163128782	0.8267133965781395	0.0806789664028135	105.0	0.194122472270766	2020	2017-2021	Louisiana	Acadia Parish	57576	22001
22003	0.0773156868570922	0.4051278290529623	0.2577943690133217	3.2413793103448274	0.2214433781507699	0.9840804940387377	0.1713064256739885	33.0	0.21772361082421	2020	2017-2021	Louisiana	Allen Parish	22750	22003
22005	0.0596383184755934	0.2352451831497688	0.2584279661169067	3.3109756097560976	0.0753675516106297	0.9131082095980054	0.0667730853923117	187.0	0.333939036767835	2020	2017-2021	Louisiana	Ascension Parish	126500	22005
22007	0.0736587053321376	0.3974650150459385	0.4905084709715281	3.9375	0.2188987589427283	0.6863602534193064	0.1617766631765696	18.0	0.345190922190202	2020	2017-2021	Louisiana	Assumption Parish	21039	22007
22009	0.0673478419582082	0.3421921931687222	0.1613804647496033	3.4857142857142858	0.1831159779075376	0.7735158853237003	0.1208028856915978	41.0	0.292761803963074	2020	2017-2021	Louisiana	Avoyelles Parish	39693	22009
22011	0.0798958287410915	0.4094004541019398	0.2068376688166197	3.4716981132075477	0.1477100820476657	0.9087620028677442	0.1163550514487554	61.0	0.157721660358628	2020	2017-2021	Louisiana	Beauregard Parish	36549	22011
22013	0.0743448480735325	0.3165035267954165	0.2319783350749605	2.9411764705882355	0.2831643918806382	0.63386018463332	0.1383196321952796	21.0	0.440787582638689	2020	2017-2021	Louisiana	Bienville Parish	12981	22013
22015	0.0570895258935603	0.3254428665706471	0.3689382671113185	3.3907563025210083	0.0697532152310376	0.9517371392639352	0.0591380683519082	259.0	0.309591206528932	2020	2017-2021	Louisiana	Bossier Parish	128746	22015
22017	0.0497905600976351	0.1115860939939781	0.1595818627060093	3.268292682926829	0.0501222509906077	0.9100514765584924	0.0427108320708138	454.0	0.526326576422709	2020	2017-2021	Louisiana	Caddo Parish	237848	22017
22019	0.0504749239234859	0.2357238835097097	0.1849310328831169	3.226950354609929	0.0677521870783702	0.8776243002572635	0.0491375273146913	319.0	0.32057546145494	2020	2017-2021	Louisiana	Calcasieu Parish	216785	22019
22019	0.0504749239234859	0.2357238835097097	0.1849310328831169	3.226950354609929	0.0677521870783702	0.8776243002572635	0.0491375273146913	319.0	0.633284241531664	2020	2017-2021	Louisiana	Calcasieu Parish	216785	22019
22021	0.1021234432301534	0.4809152926398504	0.4255063472781419	3.5625	0.2034852574512463	0.5420249208846126	0.1355062302211531	16.0	0.15780554967168	2020	2017-2021	Louisiana	Caldwell Parish	9645	22021
22023	0.0704086194250591	0.4957124306054954	-0.0088873001916919	2.875	0.5805631502503164	1.193398948883845	0.4219302447083324	8.0	0.0811013767209011	2020	2017-2021	Louisiana	Cameron Parish	5617	22023
22025	0.1167485886708277	0.4166339549541119	0.4257374058434212	3.4	0.3380617018914066	0.8911232955508034	0.3368129467891052	7.0	0.263825363825364	2020	2017-2021	Louisiana	Catahoula Parish	8906	22025
22027	0.1072306794256974	0.2075375482880253	-0.0484695760349504	2.9166666666666665	0.2662469640905711	1.0666419649983774	0.285072056241375	14.0	0.420089217043532	2020	2017-2021	Louisiana	Claiborne Parish	14170	22027
22029	0.0874245405147593	0.3416872509094928	0.3019133561503508	3.2666666666666666	0.2041028145306629	0.8937076971271942	0.1555745410254667	33.0	0.364042626332073	2020	2017-2021	Louisiana	Concordia Parish	18687	22029
22029	0.0874245405147593	0.3416872509094928	0.3019133561503508	3.2666666666666666	0.2041028145306629	0.8937076971271942	0.1555745410254667	33.0	0.665389527458493	2020	2017-2021	Louisiana	Concordia Parish	18687	22029
22031	0.0737641306292115	0.337666337632494	0.415128749786368	3.48	0.2447058486856257	1.0443916553347128	0.1973714708119096	28.0	0.374562427071179	2020	2017-2021	Louisiana	De Soto Parish	26812	22031
22033	0.0459807701711959	0.0295071663253388	0.0805864345953651	3.104054054054054	0.0396417494146778	0.9630516216017644	0.0337964864285258	812.0	0.566562253366471	2020	2017-2021	Louisiana	East Baton Rouge Parish	456781	22033
22035	0.1324178644245965	0.1066570152735329	0.1189805056274644	3.875	0.2950484221760411	0.7249143482107202	0.2562959256996132	8.0	0.639863713798978	2020	2017-2021	Louisiana	East Carroll Parish	7459	22035
22035	0.1324178644245965	0.1066570152735329	0.1189805056274644	3.875	0.2950484221760411	0.7249143482107202	0.2562959256996132	8.0	0.563380281690141	2020	2017-2021	Louisiana	East Carroll Parish	7459	22035
22037	0.081136495972228	0.2945465915012362	0.2269221861667076	3.588235294117647	0.2664054560396101	1.016062275780286	0.2118636300798242	23.0	0.413766434648105	2020	2017-2021	Louisiana	East Feliciana Parish	19539	22037
22039	0.079051893122347	0.3556385401554659	0.1879398503923012	3.3703703703703702	0.1585356242658613	0.6706224276891429	0.0873076035401658	59.0	0.273354809019788	2020	2017-2021	Louisiana	Evangeline Parish	32350	22039
22041	0.1004509781562051	0.3788314248844	0.5144556961188782	3.558139534883721	0.2526103417166789	0.7718768406985027	0.1150646057373085	45.0	0.276069796427088	2020	2017-2021	Louisiana	Franklin Parish	19774	22041
22043	0.0768458634479997	0.4434376285536219	0.4016500904439577	3.533333333333333	0.1508354161041854	0.6532564294463258	0.1539740170384028	18.0	0.124757386241104	2020	2017-2021	Louisiana	Grant Parish	22169	22043
22045	0.0723692984410005	0.3106207613397241	0.4047761868188763	3.421052631578948	0.1027381768279024	0.7271334846246018	0.0616746572058208	139.0	0.341625875209121	2020	2017-2021	Louisiana	Iberia Parish	69929	22045
22047	0.0867247919454418	0.1971719731381731	0.161181244125143	3.230769230769231	0.1927209079320741	0.9084583098723064	0.1339448702927445	46.0	0.518924849149753	2020	2017-2021	Louisiana	Iberville Parish	30241	22047
22049	0.0908735917084608	0.3828279182312218	0.6606668886515172	4.0	0.1929270423565773	0.8783252050657215	0.1577518637335579	31.0	0.284330635531379	2020	2017-2021	Louisiana	Jackson Parish	15031	22049
22051	0.0448096961044543	0.082013942325098	0.1184874771617494	3.066869300911854	0.0435170938141124	0.9445949842065332	0.0351785555223377	721.0	0.444822698025411	2020	2017-2021	Louisiana	Jefferson Parish	440781	22051
22053	0.0772050909597221	0.3464623712209401	0.3400740507455779	3.361111111111111	0.188118806578942	0.8856627601890693	0.1418195426829933	39.0	0.219260474335315	2020	2017-2021	Louisiana	Jefferson Davis Parish	32250	22053
22055	0.0499799162730576	0.1540326719578243	0.1244793435075991	3.137741046831956	0.0588853664076667	0.9509505880868608	0.0473115600599243	404.0	0.353686143096503	2020	2017-2021	Louisiana	Lafayette Parish	241753	22055
22057	0.0613511213501035	0.34600181053302	0.3411623853913199	3.316901408450704	0.0881403830683333	0.9725676583311016	0.0757142895136407	165.0	0.192654482925861	2020	2017-2021	Louisiana	Lafourche Parish	97557	22057
22059	0.0993872470433409	0.4503442049065773	0.907739939886532	4.0	0.4364357804719847	1.0472353284655866	0.3958177490401404	7.0	0.0909350057012543	2020	2017-2021	Louisiana	LaSalle Parish	14791	22059
22061	0.0729157542394005	0.2234381096672957	0.3809077338960418	3.2253521126760565	0.1221288943163559	1.014587705192222	0.1156229997525668	77.0	0.400582935877054	2020	2017-2021	Louisiana	Lincoln Parish	48396	22061
22063	0.0573322218046782	0.3606490968273627	0.3834752500943745	3.5024875621890548	0.0734579127308681	0.8734443453818295	0.0560314808809284	243.0	0.144231668901849	2020	2017-2021	Louisiana	Livingston Parish	142282	22063
22065	0.1373037602723295	0.3391141988728576	1.0618669623108912	3.2857142857142856	0.4738035414793428	1.1273371936928949	0.4260934083178361	7.0	0.578970331588133	2020	2017-2021	Louisiana	Madison Parish	10017	22065
22067	0.1008076533651573	0.3976603646482886	0.4061997355064819	3.59375	0.161973841182645	0.7292747205148782	0.1167774146127683	39.0	0.431738826815642	2020	2017-2021	Louisiana	Morehouse Parish	25629	22067
22069	0.083887006019141	0.0697556908413229	0.0411010552961814	3.142857142857143	0.189782285836471	1.0137738667026577	0.1308776434186563	60.0	0.42426479635782	2020	2017-2021	Louisiana	Natchitoches Parish	37515	22069
22071	0.046193162323525	-0.3458519273229331	-0.4363589291812785	2.4726989079563184	0.0405605697568192	0.8631898635321767	0.0323040687506963	714.0	0.84721346795173	2020	2017-2021	Louisiana	Orleans Parish	383997	22071
22073	0.0581652046639806	0.1961573699057322	0.26852344335769	3.168965517241379	0.0664207644594261	0.8552073682697516	0.0478824200808499	319.0	0.380134373899777	2020	2017-2021	Louisiana	Ouachita Parish	160368	22073
22075	0.0992819899843062	0.3015568025643351	0.1142216427571882	3.1578947368421053	0.3096876373840874	0.9419737860215338	0.210631741856699	20.0	0.315351930537595	2020	2017-2021	Louisiana	Plaquemines Parish	23515	22075
22077	0.0725433975145137	0.297618316087549	0.2184600192000023	2.7916666666666665	0.2599341342724288	1.167783274850016	0.2247399960299331	27.0	0.384293451501723	2020	2017-2021	Louisiana	Pointe Coupee Parish	20758	22077
22079	0.0550705644938015	0.2680062632108403	0.3469335502054393	3.486910994764398	0.0864363225382668	0.8557830479090205	0.057566197389164	221.0	0.336809518868251	2020	2017-2021	Louisiana	Rapides Parish	130023	22079
22081	0.1166510594607029	0.3618699823962744	0.4345924024644502	3.28125	0.1939171503311939	0.7388197356136498	0.1286120077494325	33.0	0.405225536110426	2020	2017-2021	Louisiana	Red River Parish	7620	22081
22083	0.1000783312192457	0.3010675642637592	0.1319761430149998	2.9375	0.2648374763678451	0.9081560162752756	0.2140544258278693	18.0	0.328010577705452	2020	2017-2021	Louisiana	Richland Parish	20043	22083
22085	0.0797578161885547	0.3610018310097915	0.2297500888275298	3.363636363636364	0.1979258476003711	0.7238669072431237	0.1174267184025094	38.0	0.165159676798769	2020	2017-2021	Louisiana	Sabine Parish	22155	22085
22087	0.0768553412463349	0.1573616914026654	0.0461145244759277	3.098360655737705	0.1341365232843654	1.0100863403736886	0.1224909609515973	68.0	0.354933641084824	2020	2017-2021	Louisiana	St. Bernard Parish	43764	22087
22089	0.0584676492336552	0.3099342229606229	0.6340497615983383	3.5643564356435644	0.1025932593400293	1.0534611652313255	0.0999901088194057	111.0	0.349587985588414	2020	2017-2021	Louisiana	St. Charles Parish	52549	22089
22091	0.0804332382042266	0.2718333033551805	0.1608125114733982	3.125	0.2558831578595795	0.6198206914391978	0.1600370143719186	15.0	0.552145214521452	2020	2017-2021	Louisiana	St. Helena Parish	10920	22091
22093	0.0687665041581748	0.1323365773718189	0.1928090081320233	3.235294117647059	0.1720971858635325	0.6733936196666935	0.1078292771013526	39.0	0.522304236200257	2020	2017-2021	Louisiana	St. James Parish	20192	22093
22095	0.0936584158852986	0.0462247728797656	0.0824237736142997	3.1052631578947367	0.1603694170622199	0.5625542331730549	0.079557182612373	50.0	0.643087121212121	2020	2017-2021	Louisiana	St. John the Baptist Parish	42477	22095
22097	0.0682383025102259	0.3072451611528484	0.4129353686552472	3.4945054945054945	0.1062826683035379	0.8139668995245923	0.0794350356623741	105.0	0.420286035982081	2020	2017-2021	Louisiana	St. Landry Parish	82540	22097
22099	0.0714863307832596	0.3371729542382056	0.3379204668998817	3.452380952380953	0.1131407055503551	1.0421072579706898	0.1080614887243583	93.0	0.324935146607971	2020	2017-2021	Louisiana	St. Martin Parish	51767	22099
22101	0.0693346572995683	0.3034972473947468	0.4134226966717944	3.3258426966292136	0.119950353621881	0.7734792832960395	0.0789428987787055	96.0	0.352269745473629	2020	2017-2021	Louisiana	St. Mary Parish	49406	22101
22103	0.0461685270622835	0.2977405324016213	0.3822925553220851	3.466216216216216	0.0518823679827172	1.0098262074193711	0.0468295690338337	465.0	0.274692166623002	2020	2017-2021	Louisiana	St. Tammany Parish	264570	22103
22105	0.0585927437190113	0.2398769369724772	0.3315807675955753	3.360169491525424	0.072395008291576	0.8942245042742742	0.0549317746328947	265.0	0.333145185472633	2020	2017-2021	Louisiana	Tangipahoa Parish	133157	22105
22107	0.0963339996735218	0.2749206296883165	0.7770352407891727	2.0	1.0	1.211501520786464	0.6994607291497061	3.0	0.472831267874166	2020	2017-2021	Louisiana	Tensas Parish	4147	22107
22109	0.0547416232092414	0.3051445956460842	0.260142138302789	3.278947368421053	0.0761712908538991	0.8163995381937418	0.0538317913974291	230.0	0.245909919406197	2020	2017-2021	Louisiana	Terrebonne Parish	109580	22109
22111	0.07816108335003	0.4390280596925174	0.691950157223131	3.5384615384615383	0.167462960655389	0.7928152278399728	0.1238169366143408	41.0	0.239942139047102	2020	2017-2021	Louisiana	Union Parish	21107	22111
22113	0.0663346403219757	0.3539310213817149	0.326642426215855	3.59375	0.1013748688536154	0.9555242810459496	0.0872270338287954	120.0	0.185938602026801	2020	2017-2021	Louisiana	Vermilion Parish	57359	22113
22115	0.0680307881896578	0.4440403062916758	0.4146579393922019	3.3417721518987342	0.1117514865110885	0.8709879866682304	0.0939210500293147	86.0	0.17013320869362	2020	2017-2021	Louisiana	Vernon Parish	48750	22115
22117	0.0805174134115835	0.3096055898443224	0.1804078156712057	3.020408163265306	0.1508305976201135	0.7766915242981155	0.0963367270740045	65.0	0.309695492037143	2020	2017-2021	Louisiana	Washington Parish	45463	22117
22119	0.070166080616229	0.3202331713573033	0.3397584036235636	3.125	0.1710418637320588	0.8064383435862014	0.1024177720532708	62.0	0.342850794356183	2020	2017-2021	Louisiana	Webster Parish	36967	22119
22121	0.0897850341122708	0.1148047624048207	0.0798912400032384	3.888888888888889	0.1601281538050871	0.955594289968782	0.1570987335456497	37.0	0.446557188130222	2020	2017-2021	Louisiana	West Baton Rouge Parish	27199	22121
22123	0.1095927930543041	0.5023918530323408	0.4532428168084169	3.85	0.2835396565598986	0.9183727140244	0.2053543817239532	20.0	0.141237318480207	2020	2017-2021	Louisiana	West Carroll Parish	9751	22123
22125	0.1078187808091708	0.3114706908124869	0.0522805170736971	3.176470588235294	0.2586053957292463	0.7558953053626314	0.1649498787755246	21.0	0.372991397500406	2020	2017-2021	Louisiana	West Feliciana Parish	15310	22125
22127	0.1225351794970419	0.3407152378526753	0.0830358009987686	3.5	0.1461763365511715	0.6579530141760171	0.1824833330352088	13.0	0.250405712431029	2020	2017-2021	Louisiana	Winn Parish	13755	22127
23001	0.0573492363378025	0.0650899659578463	0.0825508891858454	3.0789473684210527	0.0706238907594426	0.9748343959614496	0.0575426549725292	287.0	0.487554367761882	2020	2017-2021	Maine	Androscoggin County	111139	23001
23003	0.0514323900792916	0.0917644178510332	0.0267019417477516	3.163636363636364	0.0705006544210515	0.8104610324484797	0.0577429576921096	197.0	0.399141390050226	2020	2017-2021	Maine	Aroostook County	67105	23003
23005	0.0486691095675368	-0.2381505021009203	-0.308619669323655	2.768421052631579	0.052743154790831	1.061462379411987	0.0471411992683208	507.0	0.685439184206645	2020	2017-2021	Maine	Cumberland County	303069	23005
23007	0.0668176236741147	0.0496787193524182	-0.0284585607699569	2.9285714285714284	0.152196325594205	1.131182397492226	0.1448330648099175	61.0	0.481748375664501	2020	2017-2021	Maine	Franklin County	29456	23007
23009	0.0581777960572427	0.0269390520372052	0.024902468308015	3.070588235294118	0.1164216175191778	0.9940165236124036	0.1004108320654012	98.0	0.565927553409846	2020	2017-2021	Maine	Hancock County	55478	23009
23011	0.0511315324359875	-0.0614476274017303	-0.0296011702272614	2.932	0.0653466688631084	0.993948983309702	0.059188800617339	282.0	0.503389032377745	2020	2017-2021	Maine	Kennebec County	123642	23011
23013	0.0599211602107626	-0.0293223616514695	-0.1516675598370272	3.08955223880597	0.1173704301785398	1.0266236773642343	0.1209887606651534	72.0	0.604146061637061	2020	2017-2021	Maine	Knox County	40607	23013
23015	0.0580359568651263	0.0471332119385323	0.4104255159803452	3.2205882352941178	0.1590268764330392	1.03198840617293	0.120785106951586	73.0	0.554959089138058	2020	2017-2021	Maine	Lincoln County	35237	23015
23017	0.0507896944112302	0.0742996191783383	0.0178170258360287	3.1390728476821192	0.0819069671932868	0.8919883024085731	0.0682120503336731	171.0	0.456756094573074	2020	2017-2021	Maine	Oxford County	57777	23017
23019	0.0483703181149632	0.0122756722536963	0.0557146594907567	3.066666666666667	0.056402693252077	1.01256841197409	0.0495263399285376	418.0	0.459624248436385	2020	2017-2021	Maine	Penobscot County	152199	23019
23021	0.0685741591911713	0.1534542535519046	-0.0128656547377921	3.333333333333333	0.1999999999999999	0.7218774757128645	0.1141388507412766	40.0	0.366042009884679	2020	2017-2021	Maine	Piscataquis County	16800	23021
23023	0.0695588868797207	-0.1513313419342795	-0.3463070786804834	2.808219178082192	0.1327516607400528	1.136266553665888	0.1247214574141719	83.0	0.582970921804383	2020	2017-2021	Maine	Sagadahoc County	36699	23023
23025	0.0575849367791325	0.0588834580733994	0.0820705651151012	3.208	0.0893499308239734	0.8959397763997144	0.0757207314004734	140.0	0.381853882631891	2020	2017-2021	Maine	Somerset County	50477	23025
23027	0.0582976697499642	-0.0091661740650912	0.0282234610049249	3.1311475409836067	0.1138533981534633	1.0796028582413515	0.0946874344487367	130.0	0.526431253427836	2020	2017-2021	Maine	Waldo County	39607	23027
23029	0.0558088956522635	0.1009168773099759	0.0540958380706714	3.309090909090909	0.1547865857133035	0.8585074271526238	0.1137120866044311	57.0	0.400621664418509	2020	2017-2021	Maine	Washington County	31095	23029
23031	0.0478591429994947	-0.0400448553597402	0.0495499359037208	3.072192513368984	0.0574681634757138	1.0819727878201706	0.0543026576111671	397.0	0.567007628294036	2020	2017-2021	Maine	York County	211972	23031
24001	0.0647519683766095	0.1462385928312184	0.1441428059462085	3.208092485549133	0.0934701075912479	0.8913908942515937	0.0650113626056546	188.0	0.304819597923046	2020	2017-2021	Maryland	Allegany County	68106	24001
24003	0.0411785460209161	-0.0638047722426994	-0.0341269239150269	2.9782608695652173	0.0357853663277376	1.0270878004035289	0.0326925648906047	987.0	0.574842671066111	2020	2017-2021	Maryland	Anne Arundel County	588261	24003
24005	0.0386359837620004	-0.1481075026409183	-0.1053576948580653	2.940828402366864	0.0267357786809538	0.980125109769072	0.0240489821098037	1661.0	0.638660342897252	2020	2017-2021	Maryland	Baltimore County	854535	24005
24009	0.0571086503441819	0.0636276316162474	0.095689626309835	3.127388535031847	0.0714712548328063	0.9608190210019222	0.0726310909860466	175.0	0.471220244925208	2020	2017-2021	Maryland	Calvert County	92783	24009
24011	0.0638747370930544	0.1318899469991085	-0.0268240551766483	2.9655172413793105	0.151135199782094	0.9143218969757884	0.1125452455338016	66.0	0.3313174665106	2020	2017-2021	Maryland	Caroline County	33293	24011
24013	0.050809677122909	0.0983631492067648	0.1749573893261535	3.2777777777777777	0.0553934385015986	0.9405624564341384	0.0512357017603605	337.0	0.377102426712456	2020	2017-2021	Maryland	Carroll County	172891	24013
24015	0.0557492027027516	0.1045009822475828	0.1577831907148103	3.312	0.0662738699462857	0.9217260597137976	0.0556835076671275	274.0	0.363453554748313	2020	2017-2021	Maryland	Cecil County	103725	24015
24017	0.0539095376756328	-0.0190466822652678	0.0365833508652563	3.1043478260869564	0.0671822020014969	0.907052862401354	0.0570259248716957	253.0	0.708501424501425	2020	2017-2021	Maryland	Charles County	166617	24017
24019	0.0743143093909664	0.0357069813404779	0.2309425111978347	3.350515463917526	0.104457914129378	0.9435644092686084	0.091217814420478	107.0	0.438960373855707	2020	2017-2021	Maryland	Dorchester County	32531	24019
24021	0.0462592883599474	-0.0242291106896573	0.0029681340971917	2.9375	0.0540852879818558	1.1067348226776983	0.050410389821188	482.0	0.54949524961622	2020	2017-2021	Maryland	Frederick County	271717	24021
24023	0.0751110394094791	0.2544381872273805	0.4595496627393006	3.4444444444444446	0.1693719831816014	1.0135327357402435	0.1433351740792958	50.0	0.2146829810901	2020	2017-2021	Maryland	Garrett County	28806	24023
24025	0.0476021446692347	-0.0004986110105699	0.0137832568179104	3.0673076923076925	0.0450037551866681	0.9906375968708652	0.0418620789944722	560.0	0.438083666030203	2020	2017-2021	Maryland	Harford County	260924	24025
24027	0.0455906047733251	-0.2003082248802804	-0.1903454111823012	2.879496402877698	0.0451478747419138	1.072115520562024	0.0442886839342121	586.0	0.727875471676892	2020	2017-2021	Maryland	Howard County	332317	24027
24029	0.0814120741473322	0.1151334466341485	0.1986649023350331	3.1333333333333333	0.2062249636493698	0.9535594425300006	0.1685670870193568	32.0	0.506366400608134	2020	2017-2021	Maryland	Kent County	19198	24029
24031	0.0403595495437025	-0.3658274127541099	-0.413645895836902	2.6229813664596278	0.0259501746430901	0.9748724439830108	0.0236302337016127	1702.0	0.805637962253572	2020	2017-2021	Maryland	Montgomery County	1062061	24031
24033	0.0410221406692239	-0.2991074918242367	-0.3048793768714318	2.731951393852752	0.0292245176852863	0.8963842981218247	0.0230069132349467	1518.0	0.910905168893437	2020	2017-2021	Maryland	Prince George's County	967201	24033
24035	0.0643451647315485	0.0813316830535854	0.148383554053271	3.16	0.1255027522177579	0.8754617990314533	0.0984971477813218	79.0	0.363633276740238	2020	2017-2021	Maryland	Queen Anne's County	49874	24035
24037	0.0546563165187712	0.0594223414693769	-0.0509708912007728	2.9411764705882355	0.0776035139143382	0.9592829983160236	0.0692302871633484	192.0	0.428767326365725	2020	2017-2021	Maryland	St. Mary's County	113777	24037
24039	0.0747923254230286	0.0984549183826818	0.3159415113260291	3.4047619047619047	0.1470431726475657	0.7824291965249551	0.1193193338565442	43.0	0.424949899799599	2020	2017-2021	Maryland	Somerset County	24620	24039
24041	0.0791935082949401	0.0043727321383469	0.0137790378644971	3.2264150943396226	0.1558784243537894	1.0967033245363484	0.1440042014502665	58.0	0.502635405307161	2020	2017-2021	Maryland	Talbot County	37526	24041
24043	0.0516865830385292	0.0861616739652558	0.1344945059336386	3.1884984025559104	0.0597874454261735	0.95585524043228	0.0513870960799631	346.0	0.393010201001992	2020	2017-2021	Maryland	Washington County	154705	24043
24045	0.0580989194189959	0.0581452714399465	0.1090954345571024	3.015873015873016	0.0810146445070748	0.8813593747320183	0.0615568088773374	205.0	0.490110671585404	2020	2017-2021	Maryland	Wicomico County	103588	24045
24047	0.0693624393681849	0.1912238744961825	0.2831066102241762	3.466019417475728	0.0932819447088234	0.800952071569691	0.0763677836020458	110.0	0.403456361825833	2020	2017-2021	Maryland	Worcester County	52460	24047
24510	0.0400347775602827	-0.3415231897922213	-0.3186625054975812	2.72991452991453	0.0312560705481833	0.9015485524354492	0.0249374089064491	1307.0	0.890927379488811	2020	2017-2021	Maryland	Baltimore city	585708	24510
25001	0.0450093090499559	-0.2076364572970057	-0.2417517620810135	2.804289544235925	0.0546974533443658	1.1442501677311163	0.0581655048939461	387.0	0.624513763959132	2020	2017-2021	Massachusetts	Barnstable County	228996	25001
25003	0.0509952121536994	-0.2599071509448766	-0.3478536388189519	2.5542168674698797	0.0634446000748036	0.95863400884079	0.0577029864756646	276.0	0.741088449024638	2020	2017-2021	Massachusetts	Berkshire County	129026	25003
25005	0.043196077707333	-0.1479175729509795	-0.1215017956014635	2.8987463837994216	0.0322039159864326	0.9104766374649488	0.0268835797297181	1147.0	0.561649633263531	2020	2017-2021	Massachusetts	Bristol County	579200	25005
25007	0.0821714280482933	-0.1691052543377818	-0.1517694585460751	2.958333333333333	0.1717345440591042	0.7221633261248881	0.1444326652249776	25.0	0.790275009964129	2020	2017-2021	Massachusetts	Dukes County	20600	25007
25009	0.0402229895452098	-0.2697465304861691	-0.2886685549519753	2.7536764705882355	0.031405038922306	0.9695424741546652	0.028236439759137	1179.0	0.648483745312898	2020	2017-2021	Massachusetts	Essex County	809829	25009
25011	0.0525144127965026	-0.2152076044334137	-0.4788670940530845	2.4227642276422765	0.1012268820002921	1.0332833595771376	0.0886033171093886	136.0	0.728335475734278	2020	2017-2021	Massachusetts	Franklin County	71029	25011
25013	0.0447403752151643	-0.2148462835805769	-0.2183575582118025	2.8208588957055216	0.0363315006983996	0.9518582104327248	0.0310792722726589	938.0	0.590567647913873	2020	2017-2021	Massachusetts	Hampden County	465825	25013
25015	0.0496047026546421	-0.3618385612601602	-0.52573191247938	2.368794326241135	0.0628288722376784	0.9712553005005308	0.0553424069672596	308.0	0.739838632462665	2020	2017-2021	Massachusetts	Hampshire County	162308	25015
25017	0.0370472793064912	-0.3664009778870324	-0.3476762593096278	2.670391061452514	0.0220104026846123	1.04634009303024	0.0210577672769544	2469.0	0.731143206436755	2020	2017-2021	Massachusetts	Middlesex County	1632002	25017
25019	0.1456034938508882	-0.073744045718274	0.5175423918619168	3.4285714285714284	0.4940117600296768	0.8646870698094647	0.305713045333299	8.0	0.732494758909853	2020	2017-2021	Massachusetts	Nantucket County	14255	25019
25021	0.0413832415738911	-0.3209529515264853	-0.3094106805062299	2.763986013986014	0.0313587081544527	0.9850724378977735	0.0282954664631027	1212.0	0.685669558411063	2020	2017-2021	Massachusetts	Norfolk County	725981	25021
25023	0.0426267696213837	-0.1947964489720495	-0.1763401787527487	2.9569313593539706	0.0389058908071975	0.976597399811544	0.0343353360908702	809.0	0.588861719409748	2020	2017-2021	Massachusetts	Plymouth County	530819	25023
25025	0.0413963608630898	-0.4702507132147927	-0.4204883250603521	2.5417024935511607	0.0295881824229972	0.9332609749047128	0.0263230050430209	1257.0	0.821918057939751	2020	2017-2021	Massachusetts	Suffolk County	797936	25025
25027	0.0397042428427894	-0.1873795971175073	-0.1569631259115799	2.8552631578947367	0.0279777951656113	0.9254649199207936	0.0245852730588653	1417.0	0.591674277451148	2020	2017-2021	Massachusetts	Worcester County	862111	25027
26001	0.0663520189238672	0.3210836015894032	0.8585387589081005	3.7916666666666665	0.1803696553203628	0.9075906828414818	0.1852611723554825	24.0	0.306437768240343	2020	2017-2021	Michigan	Alcona County	10167	26001
26003	0.0863878049829282	0.2298829395500325	0.0998242369751583	2.6875	0.246047181829572	1.4597208417879906	0.3540343067416124	17.0	0.405170712453128	2020	2017-2021	Michigan	Alger County	8842	26003
26005	0.050700437612678	0.0865322783478207	-0.0580454187148398	3.11219512195122	0.0747876274231599	0.989804030639464	0.0642946808658202	237.0	0.371385615356579	2020	2017-2021	Michigan	Allegan County	120502	26005
26007	0.0921316412642782	0.1875080692001184	0.1269689999384576	3.333333333333333	0.1447984654389032	0.8514481344849514	0.1040209454882391	67.0	0.359582883854729	2020	2017-2021	Michigan	Alpena County	28907	26007
26009	0.0605649489353439	0.1459201939514492	0.0625899623776702	3.1818181818181817	0.2017912212404121	1.135578612753583	0.1892631021255971	36.0	0.379424497071556	2020	2017-2021	Michigan	Antrim County	23431	26009
26011	0.0706201970281707	0.2765126386318341	0.4900222713504117	3.414634146341464	0.1824946501371686	1.001018359273807	0.1544604862095052	42.0	0.318777292576419	2020	2017-2021	Michigan	Arenac County	15002	26011
26013	0.0934081695126498	0.2740731449082695	0.372106780496907	2.8947368421052637	0.2637420417258405	1.302168282307304	0.2987378921084989	19.0	0.370426065162907	2020	2017-2021	Michigan	Baraga County	8158	26013
26015	0.0625611697158829	0.1889783844743384	0.2552749257759524	3.333333333333333	0.1091951631836964	1.0364917729624652	0.0988256129580546	110.0	0.334495860269933	2020	2017-2021	Michigan	Barry County	62423	26015
26017	0.0571931212316665	0.0684134448964786	0.0597991187249871	3.0829268292682928	0.0780467213714242	1.0238787182960958	0.0682585812197397	225.0	0.441265187132433	2020	2017-2021	Michigan	Bay County	103856	26017
26019	0.0661199422462554	0.1353676840632025	0.0890478693736908	2.810810810810811	0.2495491430054905	1.0720004036018556	0.1694981464000817	40.0	0.453604834036917	2020	2017-2021	Michigan	Benzie County	17970	26019
26021	0.0512145204475454	0.0215785657120016	0.0414164671969339	3.075601374570447	0.0628976711256945	0.9805960230879132	0.053575683961363	335.0	0.462443025309732	2020	2017-2021	Michigan	Berrien County	154316	26021
26023	0.0707758197159835	0.1691238048993157	0.0907061917549766	3.144578313253012	0.1088954715775706	0.9752002761364914	0.0980113154968399	99.0	0.304554220442071	2020	2017-2021	Michigan	Branch County	44862	26023
26025	0.0499090946772739	0.0781611847678147	0.0219831440849776	3.021978021978022	0.0650424462269784	1.0168404075552857	0.0576597296161906	311.0	0.443537979351032	2020	2017-2021	Michigan	Calhoun County	134310	26025
26027	0.0646906598345461	0.1057188535913434	0.0354418930877029	3.253012048192771	0.1005219095973522	0.7593352097986878	0.0755566773585598	101.0	0.353478648031283	2020	2017-2021	Michigan	Cass County	51589	26027
26029	0.0778758713486989	0.1977561931583781	0.3121168506666685	3.636363636363636	0.1333421935741201	0.9892009362184626	0.1310228647660388	57.0	0.413528009535161	2020	2017-2021	Michigan	Charlevoix County	26054	26029
26031	0.074572161982603	0.2346090042979092	0.200344323929699	3.163636363636364	0.1238850471192698	0.680600254092475	0.0831485548712378	67.0	0.348012545605838	2020	2017-2021	Michigan	Cheboygan County	25579	26031
26033	0.0711170255092266	0.1645121702894472	0.1007289939074125	2.909090909090909	0.0994305571488606	0.9722238352640548	0.1067154298220976	83.0	0.383634370130994	2020	2017-2021	Michigan	Chippewa County	36785	26033
26035	0.0711568888442295	0.1666349100184587	0.0983615831442271	3.223684210526316	0.1112134032058707	0.9520880555880734	0.0982003848842762	94.0	0.323769724942306	2020	2017-2021	Michigan	Clare County	30856	26035
26037	0.0567938238994687	0.0856588094504351	0.1014068857080203	3.105691056910569	0.1017670322417295	0.980553690732202	0.0831694785435891	139.0	0.471109175377468	2020	2017-2021	Michigan	Clinton County	79128	26037
26039	0.0920018846795062	0.2292956155658983	0.3112831786152801	3.275	0.1416084541688268	0.8153534914389063	0.1202173137354775	46.0	0.344374275035443	2020	2017-2021	Michigan	Crawford County	12988	26039
26041	0.0703722523077857	0.232416207976818	0.2592028628582078	3.1818181818181817	0.123244115329315	0.9116596711310708	0.0945347040996746	93.0	0.365444674001826	2020	2017-2021	Michigan	Delta County	36903	26041
26043	0.0758628930213973	0.1935351947896147	0.0461280142444537	2.914285714285714	0.1256199352529644	0.950146924725244	0.111206286074718	73.0	0.330339112875148	2020	2017-2021	Michigan	Dickinson County	25947	26043
26045	0.0522139558205829	0.0148117724401463	-0.024314100030066	3.088372093023256	0.0755564438004641	1.0357702947028566	0.0687464890057058	227.0	0.496045770797344	2020	2017-2021	Michigan	Eaton County	109175	26045
26047	0.079466015731878	0.100350718524333	0.0451802322731116	2.888888888888889	0.1315878478594274	0.9890977402382116	0.1173843056275697	71.0	0.443272009909621	2020	2017-2021	Michigan	Emmet County	34112	26047
26049	0.0421994609386472	0.0229944816624841	0.0329518646204107	2.980482204362801	0.0383637605911326	0.9543372871072084	0.0308332381989322	958.0	0.547399405788064	2020	2017-2021	Michigan	Genesee County	406211	26049
26051	0.0862549483465262	0.176541187425088	0.3242025826481866	3.740740740740741	0.146669963236689	0.93104666321476	0.1082319761590278	74.0	0.313796212804328	2020	2017-2021	Michigan	Gladwin County	25386	26051
26053	0.081346537509363	0.2456086063272547	0.1594658421593001	2.6666666666666665	0.1958358832963318	0.8317118938219666	0.126834874736473	43.0	0.436964504283966	2020	2017-2021	Michigan	Gogebic County	14380	26053
26055	0.0643191003821353	-0.0111108560836673	-0.1366565824065943	2.9879518072289155	0.0855133976366673	0.9386730975667624	0.070159721374356	179.0	0.48463293064121	2020	2017-2021	Michigan	Grand Traverse County	95238	26055
26057	0.0622128332425345	0.1877961886878816	0.1053569738686682	3.1547619047619047	0.0980377167414817	0.9706103487299482	0.1001108135518725	94.0	0.3561053471668	2020	2017-2021	Michigan	Gratiot County	41761	26057
26059	0.060395877688019	0.2021783221884326	0.0318614776463102	2.970149253731343	0.1179440122693518	0.9010689611396736	0.1047471390778333	74.0	0.256675392670157	2020	2017-2021	Michigan	Hillsdale County	45746	26059
26061	0.0644884313642448	0.0920628422255363	0.0054204747170396	2.914285714285714	0.1293318740100296	1.2682237471575648	0.1409137496841738	81.0	0.427515445719329	2020	2017-2021	Michigan	Houghton County	37361	26061
26063	0.058195438836481	0.256728237902537	0.232740793453172	3.098765432098765	0.090663166987274	0.9117033789837576	0.0977448620662459	87.0	0.301300696997969	2020	2017-2021	Michigan	Huron County	31407	26063
26065	0.0442590534666239	-0.2063948806264251	-0.3415823738906625	2.716393442622951	0.0450166587774256	1.0538223832995337	0.0408347879046516	666.0	0.664297441948071	2020	2017-2021	Michigan	Ingham County	284900	26065
26067	0.059991740993469	0.1586098644849236	-0.0571244907362316	3.054054054054054	0.1258188944514225	0.940323538357451	0.0964751594310858	95.0	0.345427466886368	2020	2017-2021	Michigan	Ionia County	66804	26067
26069	0.0684775895149483	0.2051636752381249	0.0749757063227324	2.9166666666666665	0.1353139281631036	0.9392418205679895	0.1084543035878165	75.0	0.3550753370341	2020	2017-2021	Michigan	Iosco County	25237	26069
26071	0.0919045943182969	0.3187404609459928	0.4627820471795045	3.333333333333333	0.1736229464564862	1.2117792340727755	0.2423558468145551	25.0	0.371590400953942	2020	2017-2021	Michigan	Iron County	11631	26071
26073	0.0640595127110421	-0.1570069922025068	-0.322423072835773	2.827067669172932	0.0890798801104278	0.9837107781942404	0.080860527868249	148.0	0.486995918932005	2020	2017-2021	Michigan	Isabella County	64394	26073
26075	0.0546786549803375	0.0868371258454391	0.1585684517195583	3.246376811594203	0.0584737729985066	1.092022489982187	0.0616263943428746	314.0	0.403127244320687	2020	2017-2021	Michigan	Jackson County	160366	26075
26077	0.0464381338467703	-0.1575959052751764	-0.2515037850612523	2.7680311890838207	0.0491702343412922	1.068625130943364	0.0449573971486146	565.0	0.595591741454284	2020	2017-2021	Michigan	Kalamazoo County	261670	26077
26079	0.0822715949185377	0.2446852141765943	0.0206663776698403	3.0526315789473686	0.1860118003341394	0.8481046260723706	0.1731186318642695	24.0	0.287671232876712	2020	2017-2021	Michigan	Kalkaska County	17939	26079
26081	0.0417864838900839	-0.0443695243334104	-0.0402131913447178	2.9584592145015107	0.0302448927284249	0.9888021627088448	0.0260572249121696	1440.0	0.53134967312869	2020	2017-2021	Michigan	Kent County	657974	26081
26083	0.0948312896713072	0.2328838554674169	0.4431214167230432	3.6666666666666665	0.3333333333333333	0.8674241062561725	0.5008075412485717	3.0	0.438070404172099	2020	2017-2021	Michigan	Keweenaw County	2046	26083
26085	0.0796387422600568	0.2326085737414257	0.0168954586092106	3.9	0.2018223611154727	0.6456427087434519	0.1346258111038634	23.0	0.367019570099455	2020	2017-2021	Michigan	Lake County	12096	26085
26087	0.0599237978719895	0.1660256295605972	0.0556004685662551	3.180790960451977	0.0822645899717823	1.0330358526088592	0.0730466656588551	200.0	0.315654471466317	2020	2017-2021	Michigan	Lapeer County	88619	26087
26089	0.0640459662036032	0.0231901432899234	0.0966591881423546	3.4782608695652173	0.2339595996380271	1.1675547319990065	0.20324519094637	33.0	0.526300041888576	2020	2017-2021	Michigan	Leelanau County	22301	26089
26091	0.0560570867948296	0.1389303821129707	0.0083703274197198	3.02	0.0730386047972134	0.8781237226424667	0.0584119211476297	226.0	0.398749499609219	2020	2017-2021	Michigan	Lenawee County	99423	26091
26093	0.0492559780607442	0.1820038284422671	0.2781461554491258	3.3026706231454006	0.0614488275257072	1.07225912708667	0.0569899296194028	354.0	0.385137617609942	2020	2017-2021	Michigan	Livingston County	193866	26093
26095	0.117383764354964	0.4491046292117278	1.5272672088719892	3.842105263157895	0.18203956042425	1.1609262803211198	0.253334883611193	21.0	0.285327007793968	2020	2017-2021	Michigan	Luce County	5339	26095
26097	0.0724289062718817	0.2604220875515297	0.19906424641679	3.6	0.4654746681256314	1.2199004077629092	0.4980222560053771	6.0	0.379469434832757	2020	2017-2021	Michigan	Mackinac County	10834	26097
26099	0.0413506263827694	0.0417627282495529	0.1000884371649333	3.0871345029239765	0.0257849319586213	0.974975222663776	0.0226249499481267	1857.0	0.459092073839468	2020	2017-2021	Michigan	Macomb County	881217	26099
26101	0.0776640366942716	0.174771252761832	0.1063284307427773	3.1052631578947367	0.1128724226408531	0.8775427330842498	0.1034194028908082	72.0	0.423274189076795	2020	2017-2021	Michigan	Manistee County	25032	26101
26103	0.0603251137448016	0.0811536843040329	-0.0391212294687419	2.89937106918239	0.0830991750255697	0.9494104071802596	0.0730315697830969	169.0	0.556855595766102	2020	2017-2021	Michigan	Marquette County	66017	26103
26105	0.0813120955111261	0.2785863523616608	0.4566850840211985	3.5	0.1457457720325343	0.9933280844654496	0.1282381042818267	60.0	0.399905932153566	2020	2017-2021	Michigan	Mason County	29052	26105
26107	0.0641523508183048	0.1552519661372627	0.114131788879575	3.3661971830985915	0.1099578381709699	0.9273650424404216	0.0988574456857244	88.0	0.357281271194652	2020	2017-2021	Michigan	Mecosta County	39714	26107
26109	0.0799447971610436	0.3729938147129764	0.7036484597945774	3.9	0.1899134054887726	0.5927424356213692	0.097446256149064	37.0	0.347140674012708	2020	2017-2021	Michigan	Menominee County	23502	26109
26111	0.0623938100403799	0.1040131519266423	0.2067916219474884	3.1559139784946235	0.0757155136597188	1.1393400715205282	0.0793815842333724	206.0	0.425313403047754	2020	2017-2021	Michigan	Midland County	83494	26111
26113	0.0835927851466564	0.2624015358124048	0.151108211610819	3.232558139534884	0.1603477371006454	1.0757037893879962	0.1586038709506016	46.0	0.228322692977365	2020	2017-2021	Michigan	Missaukee County	15052	26113
26115	0.0491181499707484	0.1394712610034267	0.1288610219997449	3.04885993485342	0.0618868162601929	1.0398577407005416	0.0569838531709352	333.0	0.384821824461506	2020	2017-2021	Michigan	Monroe County	154809	26115
26117	0.0569638348242364	0.179546224201249	0.0930375206914386	2.9609375	0.0925968928991919	0.8225964611448433	0.0685497050954036	144.0	0.307855828415509	2020	2017-2021	Michigan	Montcalm County	66614	26117
26119	0.0830149761107627	0.3555820249563824	0.5154574169425508	3.565217391304348	0.154490895883593	0.9710680889383512	0.1904421205586118	26.0	0.280738058285911	2020	2017-2021	Michigan	Montmorency County	9153	26119
26121	0.0509643946444364	0.0440538417612651	-0.0358866617612477	3.034031413612565	0.0538831936913876	0.9408677620535976	0.0454255236077585	429.0	0.50280911254076	2020	2017-2021	Michigan	Muskegon County	175824	26121
26123	0.0636055184789171	0.2227132015005991	0.1702315021716075	3.210526315789474	0.0914437452579972	0.7959304955440196	0.0703509813440431	128.0	0.29453797231575	2020	2017-2021	Michigan	Newaygo County	49978	26123
26125	0.037954639872762	-0.1128367613407617	-0.1151178940664294	2.89622641509434	0.0228009833123585	1.0076909685184217	0.0205736923931619	2399.0	0.571157937112478	2020	2017-2021	Michigan	Oakland County	1274395	26125
26127	0.0643147430620342	0.2365307809538528	0.2077858762454146	3.259259259259259	0.1536949493259459	1.3824290700177555	0.1770019048536084	61.0	0.357328707718994	2020	2017-2021	Michigan	Oceana County	26659	26127
26129	0.0793619528601092	0.310673397748924	-0.024286300832475	3.180327868852459	0.1473571218808112	1.0241042871566275	0.1174728182990131	76.0	0.296299454297408	2020	2017-2021	Michigan	Ogemaw County	20770	26129
26131	0.0804938518437364	0.4271256036606081	0.2115086430058084	3.375	0.3354101966249684	0.5954268488222833	0.1882905022295161	10.0	0.371032275273406	2020	2017-2021	Michigan	Ontonagon County	5816	26131
26133	0.0675861692227714	0.2061848300755179	0.0337608568314064	3.085714285714286	0.1747881203671326	1.0216002894177072	0.1522911795314301	45.0	0.26470103772031	2020	2017-2021	Michigan	Osceola County	22891	26133
26135	0.0829357662929125	0.3229814454422416	0.5082667547110673	3.2777777777777777	0.2335028132838863	0.7449028982122377	0.1708924450556688	19.0	0.279118136439268	2020	2017-2021	Michigan	Oscoda County	8219	26135
26137	0.1006015739176652	0.149257848624788	0.1863455325614741	3.260869565217391	0.1473764118279619	1.0038409166931563	0.1419645438852501	50.0	0.326607905247211	2020	2017-2021	Michigan	Otsego County	25091	26137
26139	0.047715979835048	0.0890398399745554	0.1446694849691758	3.26530612244898	0.0478395825306757	1.0171466232254924	0.0425662613809252	571.0	0.390688210218696	2020	2017-2021	Michigan	Ottawa County	296200	26139
26141	0.0743198104658887	0.3598493491637128	0.8259333493664314	3.857142857142857	0.1966989481173608	0.8774971310032561	0.1791183518095118	24.0	0.352720222949231	2020	2017-2021	Michigan	Presque Isle County	12982	26141
26143	0.0783328139451826	0.2274442418757213	0.2814401699956289	3.4098360655737703	0.1348623742603498	0.8722942493235222	0.1014021467736718	74.0	0.348207063898625	2020	2017-2021	Michigan	Roscommon County	23459	26143
26145	0.0468841321827785	0.0316704892437453	0.0006569529479603	3.082474226804124	0.0550815024627167	0.8187544288324708	0.039622303903071	427.0	0.501487145759917	2020	2017-2021	Michigan	Saginaw County	190124	26145
26147	0.0473169489072251	0.0824503612885752	0.0826428283394299	3.029177718832891	0.0599776966169873	1.0975263217949502	0.0538106551107131	416.0	0.346357301410255	2020	2017-2021	Michigan	St. Clair County	160383	26147
26149	0.0666558425717405	0.1756332910725764	0.0825591584587541	3.275	0.1089059033321459	0.9152178279971585	0.0934090284204724	96.0	0.338164956734455	2020	2017-2021	Michigan	St. Joseph County	60939	26149
26151	0.0539121244270211	0.2404666426277739	0.1868375510748382	3.33	0.1127341772001495	0.8735114647317189	0.0852459902153064	105.0	0.269248127087282	2020	2017-2021	Michigan	Sanilac County	40611	26151
26153	0.1125724387758001	0.220374036541619	-0.1178753882810146	2.5	0.273861278752583	1.221994536409314	0.3054986341023285	16.0	0.339602479162214	2020	2017-2021	Michigan	Schoolcraft County	8047	26153
26155	0.0594615065937695	0.1262541453907383	0.1825543485058472	3.061728395061728	0.0879443773944694	0.9875784802608832	0.0734061303337587	181.0	0.398664796342477	2020	2017-2021	Michigan	Shiawassee County	68094	26155
26157	0.0534540779274477	0.2620240002862462	0.257063251263211	3.0074074074074075	0.0654573895046262	0.7853167093649573	0.0630781560272039	155.0	0.300320590161674	2020	2017-2021	Michigan	Tuscola County	53323	26157
26159	0.0550653127843529	0.1303727002689555	0.1823096062494069	3.3615384615384616	0.0877628064326389	0.8962525835569388	0.0719887398691735	155.0	0.437570010680699	2020	2017-2021	Michigan	Van Buren County	75587	26159
26161	0.0453437693359241	-0.3718037927589798	-0.4853336848307991	2.4761904761904763	0.0410087614644643	1.024784921284484	0.0373204656325351	754.0	0.736424263158635	2020	2017-2021	Michigan	Washtenaw County	372258	26161
26163	0.0381531797885171	-0.1370061307039622	-0.1299271788664329	2.778482925355092	0.0181537959346498	0.9001232006471794	0.0148887509418451	3655.0	0.692995312878965	2020	2017-2021	Michigan	Wayne County	1793561	26163
26165	0.0736130931944442	0.219989477707871	0.184401868419461	3.596774193548387	0.1421566265045969	0.8157104588885254	0.0929588341190921	77.0	0.325418060200669	2020	2017-2021	Michigan	Wexford County	33673	26165
27001	0.0822304059413693	0.339269712857464	0.3540812559418002	3.090909090909091	0.2125375709969006	0.9922316027057736	0.2068945912471066	23.0	0.365636087176888	2020	2017-2021	Minnesota	Aitkin County	15697	27001
27003	0.0459016436007618	0.0391119653468908	0.1380118515746427	3.2547660311958406	0.0446186342233858	0.97608111105075	0.0390745165691437	624.0	0.490259724483102	2020	2017-2021	Minnesota	Anoka County	363887	27003
27005	0.0698013308956433	0.1508484262306922	0.0043463243287138	3.1875	0.1282813977990441	1.0107389105541489	0.1350656682419563	56.0	0.346297366899669	2020	2017-2021	Minnesota	Becker County	35183	27005
27007	0.0804781475539496	-0.0388206782733106	-0.0764084557486713	2.761904761904762	0.1442206692702635	1.1023033155705788	0.1281401576145628	74.0	0.483865503514864	2020	2017-2021	Minnesota	Beltrami County	46228	27007
27009	0.0720365592900465	0.1299377140959428	0.2246290910087227	3.370967741935484	0.1625726429006168	1.041794068622847	0.1236382092256743	71.0	0.336072384821346	2020	2017-2021	Minnesota	Benton County	41379	27009
27011	0.0938040386852693	0.2540784892558679	0.1155411964318465	3.125	0.3120391338480344	0.99207540520733	0.2275977071405745	19.0	0.361111111111111	2020	2017-2021	Minnesota	Big Stone County	5166	27011
27013	0.0668381745282798	0.022296828394918	0.0852004767182022	3.1012658227848102	0.0805670435257552	0.925671404281724	0.0695777234264158	177.0	0.522803114571746	2020	2017-2021	Minnesota	Blue Earth County	69112	27013
27015	0.080100178918808	0.192666531247946	0.1965611363156213	3.388059701492537	0.1319698191225363	0.99122517234232	0.1160141313006273	73.0	0.332261447046487	2020	2017-2021	Minnesota	Brown County	25912	27015
27017	0.0708130412387748	0.1079679205617558	0.262914467041148	3.227272727272727	0.1553353017810499	1.2252683056370377	0.1806559557977212	46.0	0.507717833978581	2020	2017-2021	Minnesota	Carlton County	36207	27017
27019	0.0609853065648622	-0.0376609555844831	0.1643034970482055	3.2578125	0.0914251809150632	1.0213541343631702	0.0869434377094097	138.0	0.475032030007872	2020	2017-2021	Minnesota	Carver County	106922	27019
27021	0.0547484174941345	0.2068850834743643	0.3211823163966662	3.242424242424242	0.1602797185846924	0.9151920684031218	0.1465480162904509	39.0	0.353078721745908	2020	2017-2021	Minnesota	Cass County	30066	27021
27023	0.0941970651975136	0.2387382559276219	0.08033270020865	3.1538461538461537	0.2638125652751771	0.8797202811102813	0.2351151348650809	14.0	0.343730697961705	2020	2017-2021	Minnesota	Chippewa County	12598	27023
27025	0.0578773088582404	0.2073315798346933	0.4345396184033909	3.4814814814814814	0.1010647273756395	0.9375612317173876	0.0863095072644515	118.0	0.350097858964474	2020	2017-2021	Minnesota	Chisago County	56621	27025
27027	0.0746260334735797	-0.0267155349793644	0.0305346609281962	3.1818181818181817	0.088814642444071	0.9424116079465328	0.0823388844907337	131.0	0.520923566878981	2020	2017-2021	Minnesota	Clay County	65318	27027
27029	0.0973591340444626	0.3007278788158786	0.6645713789433413	3.375	0.5568347466393733	1.046912213158917	0.3156559090444273	11.0	0.272020725388601	2020	2017-2021	Minnesota	Clearwater County	8524	27029
27031	0.1085649934644252	0.0145484373369465	-0.9435840590738204	2.0	0.5	1.2536402955831702	0.5117965075284412	6.0	0.67477696674777	2020	2017-2021	Minnesota	Cook County	5600	27031
27033	0.0921711529559011	0.2594518988000361	0.0632958731697632	2.782608695652174	0.220905018186316	0.9567547635099964	0.1876350464946277	26.0	0.305717619603267	2020	2017-2021	Minnesota	Cottonwood County	11517	27033
27035	0.0604255735118501	0.1632223823136766	0.2976716912880699	3.298245614035088	0.0976833960906782	0.8821858154403451	0.0785913588773704	126.0	0.348357951373027	2020	2017-2021	Minnesota	Crow Wing County	66123	27035
27037	0.0466426950305882	-0.0142028587229717	0.0580919027248622	3.049935979513444	0.0384134237022242	1.1020202010979123	0.03813698165317	835.0	0.571379983033156	2020	2017-2021	Minnesota	Dakota County	439882	27037
27039	0.0796141655797326	0.1955569070185073	0.2741286382783345	3.236842105263158	0.122779341419426	0.8515675333224738	0.1329925051811716	41.0	0.343871185297589	2020	2017-2021	Minnesota	Dodge County	20867	27039
27041	0.0807916611220249	0.2347839153332526	0.2261853234166875	3.196428571428572	0.1241954140548758	0.936781862910461	0.1144461196748355	67.0	0.332446021887016	2020	2017-2021	Minnesota	Douglas County	39006	27041
27043	0.0678120077390408	0.30257442715862	0.2364443536509429	3.566666666666667	0.151738015300571	0.6245372064690452	0.1104036234493912	32.0	0.327764827764828	2020	2017-2021	Minnesota	Faribault County	13921	27043
27045	0.0608937070548614	0.2842110731734775	0.3468479780039596	3.631578947368421	0.18127307466022	0.9735890124083744	0.2124545402446988	21.0	0.383985825177185	2020	2017-2021	Minnesota	Fillmore County	21228	27045
27047	0.0801491175785853	0.2521822617004915	0.3329994380984818	3.727272727272727	0.1301816050007972	0.9463098876069046	0.1221680811684318	60.0	0.418351855225603	2020	2017-2021	Minnesota	Freeborn County	30895	27047
27049	0.0667728282317113	0.093656181665649	-0.0703046865728367	3.0793650793650795	0.144968731990807	1.2144716020742603	0.1472763145489787	68.0	0.423792088448561	2020	2017-2021	Minnesota	Goodhue County	47582	27049
27051	0.0757184198999554	0.3501373754902258	-0.3273032222086	3.0	0.0	0.9009123752255562	0.3677959370435716	6.0	0.364247688428131	2020	2017-2021	Minnesota	Grant County	6074	27051
27053	0.0389496847023172	-0.3062527888942239	-0.3569510240446736	2.611864406779661	0.0229330214383848	1.054317876990646	0.0211244157714929	2491.0	0.721129006926655	2020	2017-2021	Minnesota	Hennepin County	1281565	27053
27055	0.0754758172664218	0.1896115067058758	0.3176622234643715	3.1785714285714284	0.1495142045241767	1.1919841615877442	0.2176255378301634	30.0	0.433807097523912	2020	2017-2021	Minnesota	Houston County	18843	27055
27057	0.0811078739148945	0.1597112130151218	0.138924598256092	2.7142857142857144	0.2206292108430991	0.9557002973156832	0.1839246079732716	27.0	0.352337334175616	2020	2017-2021	Minnesota	Hubbard County	21344	27057
27059	0.0767747045421209	0.2444037976909321	0.2606666492694946	3.2253521126760565	0.1425639453602124	1.0609010375986456	0.1193606921482101	79.0	0.302086419230606	2020	2017-2021	Minnesota	Isanti County	41135	27059
27061	0.0696129047681793	0.1542454360865718	0.0293973273513746	3.1923076923076925	0.1423540710868647	0.9675109786737396	0.1228740171656435	62.0	0.414447646493756	2020	2017-2021	Minnesota	Itasca County	45014	27061
27063	0.0862794908711537	0.2278601478510877	0.6899401867023602	3.9	0.1057391755677089	1.0042654173815777	0.1748201698151555	33.0	0.306516774986826	2020	2017-2021	Minnesota	Jackson County	9989	27063
27065	0.0930400612030958	0.2799717532708755	0.5353368337451402	3.380952380952381	0.2420581180319635	0.9691433616055072	0.2020803601824761	23.0	0.306451612903226	2020	2017-2021	Minnesota	Kanabec County	16032	27065
27067	0.0774896580053509	0.1145772189377806	0.0549379106631917	2.8596491228070176	0.1417388701378433	0.8950036699608276	0.1127598634860228	63.0	0.368929492503388	2020	2017-2021	Minnesota	Kandiyohi County	43732	27067
27069	0.0807006629865279	0.3483695372860971	-0.2135776098769266	2.0	0.408248290463863	0.7329718881686705	0.3664859440843352	4.0	0.394200626959248	2020	2017-2021	Minnesota	Kittson County	4207	27069
27071	0.1076470453276607	0.3515737274660567	0.7360297250905996	3.6875	0.2987547254269164	0.8812912551104328	0.2021820800448684	19.0	0.39160530191458	2020	2017-2021	Minnesota	Koochiching County	12062	27071
27073	0.0857292559812537	0.3313029690286847	1.2507837484494075	3.8	0.38873012632302	0.9071397986614446	0.2868627919956728	10.0	0.363865123301459	2020	2017-2021	Minnesota	Lac qui Parle County	6719	27073
27075	0.0922562962451465	0.2495198796712062	0.2195308469580718	3.419354838709677	0.1840849252212448	1.102386570649584	0.1919008701757198	33.0	0.518039772727273	2020	2017-2021	Minnesota	Lake County	10905	27075
27077	0.1251758210495563	0.2771832912356234	0.1373379546108095	2.5	0.5	0.2288747025746361	0.1618388542325793	2.0	0.282526315789474	2020	2017-2021	Minnesota	Lake of the Woods County	3763	27077
27079	0.0633037947757109	0.1955415547565709	0.2447487009228716	3.333333333333333	0.1899742760583911	0.9208149037547776	0.1493759022854863	38.0	0.34486532498328	2020	2017-2021	Minnesota	Le Sueur County	28674	27079
27081	0.0785053964087403	0.3869016498649061	0.5503098638650776	3.5	0.2930163576638442	0.791959700993335	0.2387848342979041	11.0	0.306409417920209	2020	2017-2021	Minnesota	Lincoln County	5640	27081
27083	0.0864776398874034	0.1321849656763687	0.3040016800710415	3.65625	0.1627927687852277	0.910429329778626	0.1476911397158163	38.0	0.367398715610878	2020	2017-2021	Minnesota	Lyon County	25269	27083
27085	0.0754864998149295	0.1508035578234954	0.0893114726424588	3.458333333333333	0.1215184156912551	0.9024707328750664	0.1008992953206351	80.0	0.314378155791951	2020	2017-2021	Minnesota	McLeod County	36771	27085
27087	0.0932400125051031	0.1363817648824836	0.4291893832199453	2.8	0.58309518948453	0.9138619194639064	0.4086914747939465	5.0	0.493345164152618	2020	2017-2021	Minnesota	Mahnomen County	5411	27087
27089	0.0656065122828142	0.3424258131512996	0.4332326605167966	3.0	0.632455532033676	0.659695888868352	0.2693197188565432	6.0	0.258173843700159	2020	2017-2021	Minnesota	Marshall County	9040	27089
27091	0.0934068453735516	0.1864594641726916	0.2692035559893897	3.388888888888889	0.1702619731926519	0.8074320623293599	0.1309827766176112	38.0	0.306444135373204	2020	2017-2021	Minnesota	Martin County	20025	27091
27093	0.0742998254100064	0.1993396624180135	0.1785782002673637	3.3684210526315788	0.2513123449750173	0.9357813858174772	0.1871562771634954	25.0	0.292378648117345	2020	2017-2021	Minnesota	Meeker County	23400	27093
27095	0.0735820316696321	0.2515310225031143	0.1702566262422176	3.328125	0.1405251736694334	1.0061012976349784	0.1238425088021309	66.0	0.306770688213987	2020	2017-2021	Minnesota	Mille Lacs County	26459	27095
27097	0.0731258270703236	0.272967267327892	0.5652228496008815	3.1346153846153846	0.1202818789843376	0.9919121231330188	0.1313819702454769	57.0	0.22759016051699	2020	2017-2021	Minnesota	Morrison County	34010	27097
27099	0.0805588111567459	0.0749539945311067	-0.1661812915341539	2.65	0.1244778374657744	0.8606515256349392	0.1000487076363273	74.0	0.470249418727542	2020	2017-2021	Minnesota	Mower County	40029	27099
27101	0.0783256168382043	0.3416666525780654	0.0379811733567225	3.125	0.4154744849194083	0.5981021659502815	0.1993673886500938	9.0	0.301122194513716	2020	2017-2021	Minnesota	Murray County	8179	27101
27103	0.0815188563289491	-0.0150564748798722	-0.0691014057157839	2.761904761904762	0.1200376393232015	1.0029652641440292	0.1190300779291687	71.0	0.516201716738197	2020	2017-2021	Minnesota	Nicollet County	34454	27103
27105	0.0985336910551127	0.1122698053234849	-0.2375139538697461	3.0	0.25	1.1457701875627029	0.2562020025982887	20.0	0.343724364232978	2020	2017-2021	Minnesota	Nobles County	22290	27105
27107	0.0768348701602296	0.3686061553625451	0.4128619135473741	3.083333333333333	0.219927939035263	0.8494672055141683	0.2355998127928031	13.0	0.418230563002681	2020	2017-2021	Minnesota	Norman County	6441	27107
27109	0.0548707062117438	-0.081594648477385	-0.0857411083219557	3.0	0.0679965508769645	1.063841029274921	0.0624708962739567	290.0	0.554937600215288	2020	2017-2021	Minnesota	Olmsted County	162847	27109
27111	0.0572334202796438	0.225759154609587	0.505104212595611	3.462962962962963	0.0846858226922402	0.9032551171035892	0.0821141015548717	121.0	0.334414676436042	2020	2017-2021	Minnesota	Otter Tail County	60081	27111
27113	0.1109744442681061	0.2107434350083752	0.0878220088261892	2.9285714285714284	0.1886198541261042	0.8326795230109472	0.154624705618624	29.0	0.36169014084507	2020	2017-2021	Minnesota	Pennington County	13992	27113
27115	0.0687228829288651	0.2396882929600566	0.3093999134981053	3.456140350877193	0.1480872194397731	0.8370921788447783	0.106310813024153	62.0	0.345709728867624	2020	2017-2021	Minnesota	Pine County	28876	27115
27117	0.0905979639475801	0.1981344464574736	0.551576867075157	3.727272727272727	0.241746889207614	0.8770098416559021	0.234390739450375	14.0	0.2687795842766	2020	2017-2021	Minnesota	Pipestone County	9424	27117
27119	0.0661894762085863	0.1979496278687175	0.086891991429643	3.0128205128205128	0.1160177448438544	0.7140828039704582	0.0788572537862631	82.0	0.355397281756404	2020	2017-2021	Minnesota	Polk County	31192	27119
27121	0.0913315096361852	0.2397613353151399	0.3454324750039443	3.2222222222222223	0.3154949081000152	0.7964094527926424	0.2299036059774973	12.0	0.359297940237888	2020	2017-2021	Minnesota	Pope County	11308	27121
27123	0.0434841421221413	-0.2999341123850909	-0.3406237911442283	2.6392785571142285	0.0336838953336214	1.0365657119866578	0.0313822778817459	1091.0	0.732259270024499	2020	2017-2021	Minnesota	Ramsey County	552352	27123
27125	0.1000292665216406	0.283121734137814	0.2364942673645389	3.0		0.251468004507578	0.1778147312387576	2.0	0.322144522144522	2020	2017-2021	Minnesota	Red Lake County	3935	27125
27127	0.0771208440301945	0.2446041721879518	-0.0125153182434685	3.3793103448275863	0.1621698567870788	1.012696963453578	0.1818857439826777	31.0	0.289810484863401	2020	2017-2021	Minnesota	Redwood County	15425	27127
27129	0.0621168795035557	0.2997340263204582	0.4021937945555016	3.571428571428572	0.1219875091185666	0.7553590811934388	0.1541870267917878	24.0	0.313449704885094	2020	2017-2021	Minnesota	Renville County	14723	27129
27131	0.0698781864461321	0.0472097203311537	0.0802674567612234	3.090909090909091	0.1183209309395284	1.1198626025125866	0.1161243423540651	93.0	0.499110881661217	2020	2017-2021	Minnesota	Rice County	67097	27131
27133	0.0933849362237868	0.2958936040642691	0.1117626873995337	3.4761904761904763	0.2480968121897072	0.9882344214107132	0.1901858030746431	27.0	0.302782642537459	2020	2017-2021	Minnesota	Rock County	9704	27133
27135	0.0805655141678115	0.3305423866327547	0.5410472200763823	4.133333333333334	0.2370453040886408	1.059337681537137	0.2368751067044062	20.0	0.265115715497395	2020	2017-2021	Minnesota	Roseau County	15331	27135
27137	0.0445438345119083	0.0148752798343609	0.0360741938037601	3.017199017199017	0.0581073316987766	1.1089578296691744	0.0522767734272659	450.0	0.580049862492611	2020	2017-2021	Minnesota	St. Louis County	200231	27137
27139	0.058465177732225	0.0389714980507809	0.1864232562795335	3.155172413793104	0.0778743523180858	0.984709628685542	0.0631691521328015	243.0	0.466058292205978	2020	2017-2021	Minnesota	Scott County	150928	27139
27141	0.058936119037664	0.1360348439994985	0.2903681365930813	3.437086092715232	0.0902512552537588	1.0460775065136936	0.0819351138474196	163.0	0.333800586189947	2020	2017-2021	Minnesota	Sherburne County	97183	27141
27143	0.0680791359054832	0.2382151576532912	0.1541219636231985	3.588235294117647	0.312459147656535	0.6660598383746792	0.1569918094635838	18.0	0.291872962202633	2020	2017-2021	Minnesota	Sibley County	14836	27143
27145	0.050002320336814	0.1114770042475723	0.1818233986531702	3.22992700729927	0.0653734221403937	1.0363250791165977	0.0601336801935734	297.0	0.384835461986045	2020	2017-2021	Minnesota	Stearns County	158292	27145
27147	0.0879993898717697	0.0617896541169059	0.1424155580024577	3.267857142857143	0.1467428585433258	1.0168232607133227	0.1261214032667105	65.0	0.384824770330044	2020	2017-2021	Minnesota	Steele County	37406	27147
27149	0.1087583076387488	0.0544924689549243	-0.3157946947216853	2.111111111111111	0.4314059701848261	1.2561103855164133	0.3972169810824044	10.0	0.387031816351188	2020	2017-2021	Minnesota	Stevens County	9671	27149
27151	0.0857017496898433	0.2883750214874581	0.242646535119111	3.071428571428572	0.2766889527190714	0.9658390466652196	0.2493785695234162	15.0	0.349803921568627	2020	2017-2021	Minnesota	Swift County	9838	27151
27153	0.0664273169207356	0.2752220630559646	0.5256728556288964	3.6	0.1307166199604838	0.8970447981179871	0.1384170174156738	42.0	0.252013191195644	2020	2017-2021	Minnesota	Todd County	25262	27153
27155	0.1033414073619077	0.2490520212577402	-0.4445468466832731	2.333333333333333	0.2886751345948128	0.5044547693764017	0.2522273846882008	4.0	0.360611020185488	2020	2017-2021	Minnesota	Traverse County	3360	27155
27157	0.075316678080718	0.1800539062648828	0.2901009412716469	3.423076923076923	0.2120312829684925	0.8633107057881139	0.1661442227936844	27.0	0.365475912522375	2020	2017-2021	Minnesota	Wabasha County	21387	27157
27159	0.0777304250350363	0.2671640238930523	0.3471787655586709	3.294117647058824	0.220293921306753	0.8752295718106161	0.1957072818486571	20.0	0.268195678112157	2020	2017-2021	Minnesota	Wadena County	14065	27159
27161	0.1011984095140606	0.1793428261154745	0.0522856788622943	3.037037037037037	0.1509702712192794	0.8028735216149935	0.1419293278922715	32.0	0.345454545454545	2020	2017-2021	Minnesota	Waseca County	18968	27161
27163	0.0499440223831807	-0.0649866108990458	-0.06404629031846	3.0116822429906542	0.0548702089908708	1.076504985981106	0.0504673321569286	455.0	0.547262918203635	2020	2017-2021	Minnesota	Washington County	267568	27163
27165	0.0913372442097244	0.1353621908360699	-0.2615811949923644	3.333333333333333	0.3426722084211709	1.0833183685707315	0.2708295921426829	16.0	0.390373280943026	2020	2017-2021	Minnesota	Watonwan County	11253	27165
27167	0.0989549740120801	0.2553261212241552	0.0391011475838569	4.0	0.5	0.5456709577058121	0.272835478852906	4.0	0.305903398926655	2020	2017-2021	Minnesota	Wilkin County	6506	27167
27169	0.0781822696544375	-0.0106247813892992	-0.1589727734567381	2.891891891891892	0.0991571441899369	1.083528453825303	0.0993268905108956	119.0	0.501995481927711	2020	2017-2021	Minnesota	Winona County	49671	27169
27171	0.0548920414657516	0.0934426266336574	0.1831127783406105	3.299492385786802	0.0843058631574964	1.0701817031654823	0.0735003811371895	212.0	0.353051066337341	2020	2017-2021	Minnesota	Wright County	141337	27171
27173	0.0759957305926196	0.2754453783925278	0.5626137913592933	3.5	0.3535533905932738	0.2496896792180129	0.1248448396090064	4.0	0.311324234599779	2020	2017-2021	Minnesota	Yellow Medicine County	9528	27173
28001	0.1077658977940173	0.2066811130416875	0.2585546747721218	3.3529411764705883	0.1253126130817191	0.9589713143956556	0.1479724863288001	42.0	0.576461418550273	2020	2017-2021	Mississippi	Adams County	29538	28001
28003	0.0841329427959407	0.3472666080261103	0.3040009783652743	3.235294117647059	0.1509329276967143	0.8198149571438068	0.1009122454019889	66.0	0.178333333333333	2020	2017-2021	Mississippi	Alcorn County	34740	28003
28005	0.083084525379446	0.3383783315352878	0.6708869800594985	3.6	0.3380617018914066	0.3348819276756385	0.1265734713142368	7.0	0.36782254667977	2020	2017-2021	Mississippi	Amite County	12720	28005
28007	0.0940934163797693	0.2328250649426667	0.0151206482642479	3.333333333333333	0.2301597559161425	0.8373406922815928	0.1554902630226371	29.0	0.406192660550459	2020	2017-2021	Mississippi	Attala County	17889	28007
28009	0.0798660554464084	0.3439842661389872	-0.3137600578085738	2.6	0.3437758254761643	0.7115843330681998	0.2145507490438641	11.0	0.395151800423629	2020	2017-2021	Mississippi	Benton County	7646	28009
28011	0.0856438093052245	0.0740773595561483	-0.0437200497456779	2.8974358974358974	0.1887850597841193	0.6481621151052751	0.0977141154148793	44.0	0.652604325312214	2020	2017-2021	Mississippi	Bolivar County	30985	28011
28013	0.0783898553755554	0.3380728528334606	0.3543310289921791	3.764705882352941	0.2153032715060958	0.7198754279078797	0.1501044030442975	23.0	0.291404933353761	2020	2017-2021	Mississippi	Calhoun County	13266	28013
28015	0.0793171815025967	0.3313105874572509	-0.1957476828062449	3.083333333333333	0.3637092001646127	0.6660890090513532	0.184739852012127	13.0	0.30585529807182	2020	2017-2021	Mississippi	Carroll County	9998	28015
28017	0.0938632027508131	0.3779861880116187	0.6002217397558142	4.133333333333334	0.2111604711794908	0.7214642839866761	0.1538167021709469	22.0	0.477144646211647	2020	2017-2021	Mississippi	Chickasaw County	17106	28017
28019	0.0894679617274282	0.3734599237208562	0.3244729164996699	3.333333333333333	0.4630898556999651	0.6153948945983804	0.1706798343948629	13.0	0.283086478738653	2020	2017-2021	Mississippi	Choctaw County	8246	28019
28021	0.0980489423589331	7.20916974289e-05	0.1331522703996954	2.888888888888889	0.3689323936863109	0.5996733474126584	0.1896333629921441	10.0	0.862171428571429	2020	2017-2021	Mississippi	Claiborne County	9135	28021
28021	0.0980489423589331	7.20916974289e-05	0.1331522703996954	2.888888888888889	0.3689323936863109	0.5996733474126584	0.1896333629921441	10.0	0.144736842105263	2020	2017-2021	Mississippi	Claiborne County	9135	28021
28023	0.0794171462780717	0.3116922627781985	0.065087044322779	2.7333333333333334	0.165695033137895	0.9178963470062584	0.1551528006144204	35.0	0.343791641429437	2020	2017-2021	Mississippi	Clarke County	15615	28023
28025	0.1037205875767725	0.2046070103524377	0.1846705029973523	3.3181818181818183	0.2004084333643177	0.8350977813064233	0.1607146429456409	27.0	0.582942643391521	2020	2017-2021	Mississippi	Clay County	18636	28025
28027	0.1026235885152444	-0.0928909229120934	-0.3834163073010744	2.5384615384615383	0.2013528902830534	0.7667461326301374	0.1314958769095589	34.0	0.7170935080405	2020	2017-2021	Mississippi	Coahoma County	21390	28027
28029	0.0780444823358492	0.2398093383573779	0.226948565459244	3.1627906976744184	0.1364147865342719	0.8019941889955822	0.1123016490356709	51.0	0.508647798742138	2020	2017-2021	Mississippi	Copiah County	28368	28029
28031	0.0932424758517018	0.3229134644356661	0.2599412522787053	3.375	0.2326940863928217	1.0861351140789597	0.209026800163264	27.0	0.368500539374326	2020	2017-2021	Mississippi	Covington County	18340	28031
28033	0.0570896782882656	0.2144059926679645	0.2728864366552024	3.3854545454545453	0.0669431357302783	0.9339083275219988	0.054009313089359	299.0	0.378243472908052	2020	2017-2021	Mississippi	DeSoto County	185314	28033
28035	0.0677897267454767	0.1168197228430495	0.1137370189425359	3.093959731543624	0.08964686302366	0.9794873615528618	0.0769557950489498	162.0	0.443066516347238	2020	2017-2021	Mississippi	Forrest County	78158	28035
28037	0.0803732727013225	0.4097751193924838	0.0626488947877078	3.1052631578947367	0.2344584403128156	0.5610331751023429	0.1254508317161381	20.0	0.336134453781513	2020	2017-2021	Mississippi	Franklin County	7675	28037
28039	0.1173571717234834	0.4510710928141614	0.4590808352678759	3.583333333333333	0.20789290920501	0.8609867414325425	0.1627111999967413	28.0	0.111426219010155	2020	2017-2021	Mississippi	George County	24350	28039
28041	0.0867748952529434	0.4426161741482287	0.3427763056725907	3.090909090909091	0.3149183286488868	0.3833566257199126	0.1155863716736053	11.0	0.167708333333333	2020	2017-2021	Mississippi	Greene County	13530	28041
28043	0.0991871211455737	0.2161235505397806	0.1318796375707689	3.117647058823529	0.1834413007985366	0.797399781853154	0.1245329236611609	41.0	0.437725381414702	2020	2017-2021	Mississippi	Grenada County	21629	28043
28045	0.0686027606463705	0.2630668243502074	0.1565066103264923	3.27710843373494	0.1167691222735883	1.010717701698284	0.106539000293907	90.0	0.218259352587711	2020	2017-2021	Mississippi	Hancock County	46053	28045
28047	0.0508274771105547	0.2508675920529555	0.2510705406231056	3.1083123425692696	0.0533915332594698	0.875267484927969	0.0414916580264042	445.0	0.371938296445339	2020	2017-2021	Mississippi	Harrison County	208621	28047
28049	0.0468883332360065	-0.0156589193118505	0.0520394784181603	2.9885844748858448	0.0551392620098219	0.8302106969220502	0.0368346433050334	508.0	0.745255393095622	2020	2017-2021	Mississippi	Hinds County	227742	28049
28051	0.0791343487746267	0.0660586914723278	0.1796332868540265	3.65	0.1830355820366575	0.6763221663310779	0.132637689369135	26.0	0.827950232499686	2020	2017-2021	Mississippi	Holmes County	17000	28051
28053	0.0981690153410868	0.1089725364332122	-0.1699993134926234	3.0	0.184637236468999	0.6802632167886764	0.1450326051297177	22.0	0.729559748427673	2020	2017-2021	Mississippi	Humphreys County	7785	28053
28055	0.0980761846849084	0.2398829473115104							0.527831094049904	2020	2017-2021	Mississippi	Issaquena County	1338	28055
28055	0.0980761846849084	0.2398829473115104							0.488888888888889	2020	2017-2021	Mississippi	Issaquena County	1338	28055
28057	0.0835137599153282	0.4158703990541499	0.4911917679552141	3.46875	0.1870674734723715	0.9421678489575436	0.1592554332429764	35.0	0.116870964723496	2020	2017-2021	Mississippi	Itawamba County	23863	28057
28059	0.0550973080632173	0.2586734962618473	0.2749083019224506	3.2549019607843137	0.0702891094034178	0.8367444889871686	0.0489667674505491	292.0	0.323737656046208	2020	2017-2021	Mississippi	Jackson County	143252	28059
28061	0.068256224399207	0.2948818933613267	0.0504868379069614	2.8	0.1889822365046136	0.9317343394173656	0.1760812392912425	28.0	0.502256161055189	2020	2017-2021	Mississippi	Jasper County	16367	28061
28063	0.1194671335749054	-0.020861040177793	-0.2251257071336707	3.2	0.3415650255319866	0.7906620666617115	0.3227864370492686	6.0	0.926136363636364	2020	2017-2021	Mississippi	Jefferson County	7260	28063
28063	0.1194671335749054	-0.020861040177793	-0.2251257071336707	3.2	0.3415650255319866	0.7906620666617115	0.3227864370492686	6.0	0.862363919129082	2020	2017-2021	Mississippi	Jefferson County	7260	28063
28065	0.0818373023234254	0.2182213901350492	0.5616985536549993	3.4545454545454546	0.2021529145617269	0.762614367052841	0.1525228734105682	25.0	0.586825370944073	2020	2017-2021	Mississippi	Jefferson Davis County	11321	28065
28067	0.0629866470831866	0.3133754906927228	0.3663582460341803	3.288659793814433	0.132227204410448	0.764394748165577	0.0742445812153366	106.0	0.28635309148371	2020	2017-2021	Mississippi	Jones County	67246	28067
28069	0.086858032174561	0.2266197458066903	0.271596080373158	3.1818181818181817	0.2959785562927219	0.9266187862852094	0.2793860761638689	11.0	0.617672229353872	2020	2017-2021	Mississippi	Kemper County	8988	28069
28071	0.0776987251550158	0.1515066721774775	0.1566466461037473	3.2564102564102564	0.1344218447833038	1.1400845240853943	0.1243934197683101	84.0	0.437464703071376	2020	2017-2021	Mississippi	Lafayette County	55813	28071
28073	0.0642359258406429	0.3004764962026136	0.3356145373636982	3.490566037735849	0.1155022465955334	0.9679459215744802	0.0898715226219356	116.0	0.261731564684068	2020	2017-2021	Mississippi	Lamar County	64222	28073
28075	0.0643020822544518	0.1978842917489588	0.1041446491356215	3.227272727272727	0.1041703040128982	0.9491702435020368	0.0757520322465914	157.0	0.419051314385488	2020	2017-2021	Mississippi	Lauderdale County	72984	28075
28077	0.0844469680648697	0.2317339077815497	0.0144063064410168	2.933333333333333	0.3719883736624789	0.9659648853819364	0.2342808972392576	17.0	0.345301757066463	2020	2017-2021	Mississippi	Lawrence County	12016	28077
28079	0.0976820866088777	0.2068684937573467	0.0932246641049995	2.8947368421052637	0.2254599936284608	0.8639396367057275	0.169432502543414	26.0	0.427068493150685	2020	2017-2021	Mississippi	Leake County	21275	28079
28081	0.0615670522025247	0.2518734478381642	0.2746649009095646	3.421052631578948	0.0906176629754916	0.8299102280005104	0.068218200518821	148.0	0.334899439498846	2020	2017-2021	Mississippi	Lee County	83343	28081
28083	0.0930016412654184	0.0303923444023498	0.0167021335383468	3.107142857142857	0.1331250454357771	0.8533145492742998	0.1058406436403478	65.0	0.708691674290942	2020	2017-2021	Mississippi	Leflore County	28339	28083
28085	0.0933187628436315	0.3863903842206037	0.4688880505085007	3.2711864406779663	0.1288846978578346	0.8507467333665185	0.1063433416708148	64.0	0.302957441692715	2020	2017-2021	Mississippi	Lincoln County	34907	28085
28087	0.0717633381994421	0.156182969363794	0.073546179364372	3.1931818181818183	0.1174990990906865	0.7318642799014062	0.0721127302629482	103.0	0.486740804106074	2020	2017-2021	Mississippi	Lowndes County	58879	28087
28089	0.0700076371078251	0.0964393455807488	0.1037750315566638	3.114754098360656	0.092044572926052	0.8282712462447732	0.0712862387299659	135.0	0.440114530622535	2020	2017-2021	Mississippi	Madison County	109145	28089
28091	0.0924819069747944	0.3190072304353288	0.3570413964958679	3.5135135135135136	0.1863267143319551	0.7914638689598985	0.1236058898143781	41.0	0.314013266998342	2020	2017-2021	Mississippi	Marion County	24441	28091
28093	0.0845251681052873	0.2202788616033181	0.1613564533472168	3.357142857142857	0.1965715441606574	0.8200278529916621	0.1427485264671721	33.0	0.515714011393458	2020	2017-2021	Mississippi	Marshall County	33752	28093
28095	0.0705470052320994	0.3075423661065929	0.1721086081112021	3.3943661971830985	0.1202736123151586	0.7786941386318729	0.089322343637468	76.0	0.344495923992728	2020	2017-2021	Mississippi	Monroe County	34180	28095
28097	0.0877926090927172	0.2991865900885866	0.394938235527681	3.0357142857142856	0.2287293059941023	0.7217648769592329	0.134028372911263	29.0	0.42100039698293	2020	2017-2021	Mississippi	Montgomery County	9822	28097
28099	0.0973115937632734	0.3740554051492536	0.538200989896318	3.62	0.1914676577011852	0.8264083278442746	0.1066888563635998	60.0	0.281519861830743	2020	2017-2021	Mississippi	Neshoba County	29087	28099
28101	0.0682753363047262	0.3980506188934272	0.5549756531290824	3.9210526315789473	0.1309995632891125	0.6542952062441105	0.1047710834193881	39.0	0.305301826846704	2020	2017-2021	Mississippi	Newton County	21291	28101
28103	0.1066520525676101	0.1871309249877779	0.1927729492886478	3.0	0.6123724356957945	0.9762882831523724	0.3451700327050073	8.0	0.765151515151515	2020	2017-2021	Mississippi	Noxubee County	10285	28103
28105	0.0854152786180912	0.0520570841651831	0.0748256989780233	2.9846153846153847	0.1298914734376158	0.9179784646673366	0.1059990227371932	75.0	0.53354400870331	2020	2017-2021	Mississippi	Oktibbeha County	51788	28105
28107	0.083407270221739	0.191244019338041	-0.0022482641786919	2.75	0.2390457218668787	0.8872284263499552	0.1499689758891502	35.0	0.478755739507211	2020	2017-2021	Mississippi	Panola County	33208	28107
28109	0.0721080996102159	0.3014699766043834	0.2897021097147444	3.508771929824561	0.0924134744616211	0.9638598125342008	0.0848631245516583	129.0	0.174704123320558	2020	2017-2021	Mississippi	Pearl River County	56145	28109
28111	0.079873083309152	0.4645027185386844	0.7095402141955266	3.7058823529411766	0.2410876382142392	0.6780911506972124	0.147971620292842	21.0	0.232343909928352	2020	2017-2021	Mississippi	Perry County	11511	28111
28113	0.085696873020452	0.1754166992772656	0.2727453192514084	3.345454545454545	0.1410239928325433	0.6909920206571432	0.0892066862789108	60.0	0.504875912408759	2020	2017-2021	Mississippi	Pike County	40324	28113
28115	0.0859128625416509	0.3589151047661888	0.3936674210234048	3.083333333333333	0.1815338686155987	0.7123884415806921	0.107396598441326	44.0	0.184552386331545	2020	2017-2021	Mississippi	Pontotoc County	31184	28115
28117	0.0842437693915821	0.3734261668840669	0.3618845370946023	3.6666666666666665	0.1378616986447518	0.6990944764983692	0.1009055960488285	48.0	0.20459944882638	2020	2017-2021	Mississippi	Prentiss County	25008	28117
28119	0.086378703797606	0.2028451578718167	0.8040466223136205	4.0	0.2236067977499789	0.6899841868909682	0.2181921580074752	10.0	0.676952141057935	2020	2017-2021	Mississippi	Quitman County	6176	28119
28121	0.0559889070336471	0.3488957419049092	0.4839901677203361	3.772357723577236	0.0680565767083896	0.9274680269406016	0.0565487236369717	269.0	0.270238880445069	2020	2017-2021	Mississippi	Rankin County	157031	28121
28123	0.0895547770661957	0.2525162244814288	0.2957074063670996	3.409090909090909	0.2727894639744559	0.7493470169132872	0.1391502477176778	29.0	0.407913330193123	2020	2017-2021	Mississippi	Scott County	27990	28123
28125	0.1059864040857527	0.1993691577265534	-0.5240424487444549	3.0	0.0	0.4755384849507069	0.2126672756534082	5.0	0.680445889456572	2020	2017-2021	Mississippi	Sharkey County	3800	28125
28127	0.0729548522094044	0.4074763757839229	0.4539325651008297	3.82089552238806	0.116483994742658	0.8668950432004504	0.0981565348429657	78.0	0.345870459218643	2020	2017-2021	Mississippi	Simpson County	25949	28127
28129	0.0714533107425263	0.3466887354914905	0.9052182612320364	3.6666666666666665	0.2182178902359924	0.9461060889548782	0.211555752882957	20.0	0.217117226330464	2020	2017-2021	Mississippi	Smith County	14209	28129
28131	0.0890945225298702	0.4472384390057131	0.4070502748568513	3.68	0.2456284456925405	0.6003290539313294	0.1096045882546415	30.0	0.232037084728303	2020	2017-2021	Mississippi	Stone County	18333	28131
28133	0.0766870554478172	0.0484355445370436	-0.2203985471092117	2.6875	0.1748889723102057	0.8423790058327729	0.1315574982768881	41.0	0.707828810020877	2020	2017-2021	Mississippi	Sunflower County	25971	28133
28135	0.0802182849288484	0.2565270175360227	-0.1044475182840362	2.142857142857143	0.2080625946441197	0.5114594921357326	0.1542108391709048	11.0	0.552757352941176	2020	2017-2021	Mississippi	Tallahatchie County	12715	28135
28137	0.096696536717467	0.2383621521605501	0.1572702784401939	3.076923076923077	0.2679456508228334	1.0465390506778842	0.1910710151221064	30.0	0.324515128006206	2020	2017-2021	Mississippi	Tate County	28064	28137
28139	0.0859617933735823	0.41986412772512	0.5587994378059924	4.25	0.2125899997863336	0.9654634763178394	0.2013130510579207	23.0	0.193874487038335	2020	2017-2021	Mississippi	Tippah County	21815	28139
28141	0.0831843995181471	0.4162806399524245	0.1899205539422551	3.473684210526316	0.1846972128345468	0.7382629177984484	0.15069728705204	24.0	0.117771352313167	2020	2017-2021	Mississippi	Tishomingo County	18850	28141
28143	0.1067616764351798	0.0924557550519447	0.1187783370164954	2.2857142857142856	0.4879500364742666	0.8767650673706875	0.3099832623226466	8.0	0.750365390236773	2020	2017-2021	Mississippi	Tunica County	9782	28143
28145	0.0903257161325738	0.3571151667350207	0.3148823511004663	3.761904761904762	0.1524099856197375	0.7604141203732526	0.1075387962051861	50.0	0.172345009175776	2020	2017-2021	Mississippi	Union County	27777	28145
28147	0.1135538251069003	0.328880871397621	0.5423753497312315	3.4615384615384617	0.3554906839477321	0.6853117745524528	0.1831572759640959	14.0	0.401842664776754	2020	2017-2021	Mississippi	Walthall County	13884	28147
28149	0.0897846083307813	0.1847255901824918	0.3655005968482665	3.593220338983051	0.1378363369657941	0.8058130927895818	0.0956324198455137	71.0	0.501850338828279	2020	2017-2021	Mississippi	Warren County	44722	28149
28151	0.0734980069380362	0.009153521249858	0.012825183275499	2.989010989010989	0.1038417867020286	0.7547327167711747	0.0747296745115088	102.0	0.702297365612537	2020	2017-2021	Mississippi	Washington County	44922	28151
28153	0.0960370291106808	0.1510196597926387	0.1279350549668209	2.952380952380953	0.2567192277659815	0.7724981807299753	0.154499636145995	25.0	0.364917933742825	2020	2017-2021	Mississippi	Wayne County	19779	28153
28155	0.0886416947190881	0.393571176322414	0.1691141632360841	3.5	0.2927700218845599	0.84935128944734	0.268588460825453	10.0	0.195538057742782	2020	2017-2021	Mississippi	Webster County	9926	28155
28157	0.1060669035611046	0.3008792006625386	0.7317752426875597	3.933333333333333	0.1484042099261659	0.8926623951275342	0.2231655987818835	16.0	0.674932482199853	2020	2017-2021	Mississippi	Wilkinson County	8587	28157
28159	0.1126980068277967	0.2822897355179179	0.2577881839540717	3.523809523809524	0.3412480277601856	1.0433765540636677	0.2224486287550222	22.0	0.441433566433566	2020	2017-2021	Mississippi	Winston County	17714	28159
28161	0.0884696777856848	0.2301311436308822	-0.2502726801472476	2.583333333333333	0.2832788618662658	0.7730778491612645	0.1487789014392643	27.0	0.43138166047088	2020	2017-2021	Mississippi	Yalobusha County	12481	28161
28163	0.1042700858106399	0.2349988427762089	0.1685733146910913	3.3043478260869565	0.229107220700429	0.6886586038425768	0.1377317207685153	25.0	0.532145623547638	2020	2017-2021	Mississippi	Yazoo County	26743	28163
29001	0.0909998327400215	0.0553436289546962	0.1032959466099466	3.333333333333333	0.1371005993864721	1.1842679269976597	0.1315853252219621	81.0	0.366492146596859	2020	2017-2021	Missouri	Adair County	25314	29001
29003	0.0749421992321182	0.4447785702913132	0.848111898586412	3.555555555555556	0.1802340466007435	1.3837851903670482	0.211025263178406	43.0	0.244742869040183	2020	2017-2021	Missouri	Andrew County	18135	29003
29005	0.0923442241105978	0.4017483495649733	0.4897282455641947	3.142857142857143	0.230021853114118	0.6298070504817694	0.2099356834939231	9.0	0.204125950054289	2020	2017-2021	Missouri	Atchison County	5305	29005
29007	0.0803822788893224	0.2878943843002201	0.2852753416257597	3.423076923076923	0.1315170901469836	0.8175635143161397	0.1038306701488718	62.0	0.259103104637792	2020	2017-2021	Missouri	Audrain County	24962	29007
29009	0.0637555251936997	0.3869600865905498	0.5195505269170831	3.653061224489796	0.1289654083831681	0.9284436953151896	0.1208730736000963	59.0	0.19176478241072	2020	2017-2021	Missouri	Barry County	34534	29009
29011	0.0945437163569952	0.3203030004099815	0.1874214669242299	3.1818181818181817	0.1778623952245995	0.8678880279220336	0.1702068457687695	26.0	0.140385894876913	2020	2017-2021	Missouri	Barton County	11637	29011
29013	0.0754539100169671	0.298142146068838	0.2402138041482102	3.3947368421052637	0.2311530254936739	1.102266180072858	0.1742835858401767	40.0	0.202200991655581	2020	2017-2021	Missouri	Bates County	16042	29013
29015	0.0856059752410131	0.4124633898887778	0.4031523822318474	3.3666666666666667	0.236906721613137	0.8435768580105664	0.1425905141476287	35.0	0.211876761590048	2020	2017-2021	Missouri	Benton County	19394	29015
29017	0.0785379341256566	0.4424810838052324	0.2595573730802589	3.217391304347826	0.2299252327349509	0.6851344031518231	0.1398524744123554	24.0	0.126753422342403	2020	2017-2021	Missouri	Bollinger County	10567	29017
29019	0.0530899272916756	-0.0893635195396675	-0.1704713177905944	2.9347826086956523	0.0539845370534332	1.0806054360044508	0.0507712723242865	453.0	0.564355765979033	2020	2017-2021	Missouri	Boone County	183610	29019
29021	0.0580746292226467	0.1354630017541228	0.1586292981041817	2.9494949494949494	0.0754981972049403	0.9453087563329716	0.0610194178383607	240.0	0.37456470260482	2020	2017-2021	Missouri	Buchanan County	84793	29021
29023	0.0762661949444713	0.1875578885358543	0.1807945267825308	3.307017543859649	0.1015838076428948	0.964339224576386	0.0833062207661152	134.0	0.184382505725297	2020	2017-2021	Missouri	Butler County	42130	29023
29025	0.0666139389116122	0.3514188674065202	0.10671594990199	3.294117647058824	0.1742238782880362	1.231524848387957	0.2081656930837946	35.0	0.19407183037646	2020	2017-2021	Missouri	Caldwell County	8815	29025
29027	0.0685508482255631	0.2289230158861653	0.1150715010155167	3.2403846153846154	0.0896481817093705	0.728708836983803	0.0659741982041046	122.0	0.283780517283055	2020	2017-2021	Missouri	Callaway County	44283	29027
29029	0.0639867833836469	0.3239238923889109	0.408627026453509	3.402439024390244	0.1183158360592275	0.9404267606056236	0.0964857498102937	95.0	0.230675046934944	2020	2017-2021	Missouri	Camden County	42745	29029
29031	0.0617689165972616	0.2229226077675595	0.2982189306159209	3.392857142857143	0.0766107231366068	0.993086998123434	0.0639703570433719	241.0	0.271258224720801	2020	2017-2021	Missouri	Cape Girardeau County	81710	29031
29033	0.0932008445208758	0.3578573816300366	0.305976259345963	3.25	0.2383322135995692	0.6623641144506979	0.1189641068276149	31.0	0.174977738201247	2020	2017-2021	Missouri	Carroll County	8495	29033
29035	0.1007132599764115	0.4235542745758845	0.8450831990824176	4.055555555555555	0.2546438321502211	0.8163597942682235	0.1872857813044653	19.0	0.145695364238411	2020	2017-2021	Missouri	Carter County	5202	29035
29037	0.0562374708090025	0.2511396000306004	0.2712422694936815	3.287735849056604	0.0671441069476484	0.9148123291786276	0.0594234463954025	237.0	0.33870824370211	2020	2017-2021	Missouri	Cass County	107824	29037
29039	0.0862542207998708	0.3976133217146985	0.3650967071850428	3.7	0.2206449875395219	0.7724347252449031	0.1576725780380777	24.0	0.165152170777441	2020	2017-2021	Missouri	Cedar County	14188	29039
29041	0.0852876328801457	0.526876999859881	-0.0484337896946346	2.6666666666666665	0.6666666666666666	1.4165526875664756	0.8178470754877926	3.0	0.227464613856469	2020	2017-2021	Missouri	Chariton County	7408	29041
29043	0.061393644237857	0.2379534881643179	0.3015248087726109	3.35	0.0789007163705779	0.9671572594546112	0.064620912571614	224.0	0.241710277735554	2020	2017-2021	Missouri	Christian County	88842	29043
29045	0.0875235515081404	0.4973619097289303	0.5438485018080629	3.636363636363636	0.3119714781972162	0.7976541139246235	0.1934595390835109	17.0	0.202388059701493	2020	2017-2021	Missouri	Clark County	6634	29045
29047	0.0476638679656915	0.0472848340398812	-0.0111647395661773	3.044354838709677	0.0494932543667117	0.9793120382033192	0.0413834867897195	560.0	0.476189300208266	2020	2017-2021	Missouri	Clay County	253335	29047
29049	0.0685359316487755	0.2778057772844785	0.0113811308043908	2.915254237288136	0.1454928744130373	1.2201394502330776	0.1525174312791347	64.0	0.270780738662927	2020	2017-2021	Missouri	Clinton County	21184	29049
29051	0.0704117487210491	0.0607586954748006	0.1324048020445633	3.2049689440993787	0.0726848910236406	0.970637914238246	0.073796234084593	173.0	0.327333677153172	2020	2017-2021	Missouri	Cole County	77279	29051
29053	0.0886309489911967	0.3176602026475654	0.2650992031216524	3.1714285714285717	0.1669788070372077	0.882097167344507	0.1412485908835729	39.0	0.263936157727966	2020	2017-2021	Missouri	Cooper County	17103	29053
29055	0.0695072205352181	0.3309428780851479	0.2307009120461455	3.425925925925926	0.1331576827100903	0.9228402836821452	0.1162669471645359	63.0	0.194962170142093	2020	2017-2021	Missouri	Crawford County	23056	29055
29057	0.0775022261731931	0.5183003909251493	0.8360035772946155	3.9375	0.1872138339115011	1.0364589074974189	0.2513782089543613	17.0	0.161179361179361	2020	2017-2021	Missouri	Dade County	7569	29057
29059	0.0783362948649119	0.402255840343632	0.2285529986553794	3.375	0.214818419612979	0.8268891495407978	0.1378148582567996	36.0	0.172521565195649	2020	2017-2021	Missouri	Dallas County	17071	29059
29061	0.0796521838093765	0.3455837940026237	-0.0690759413961615	3.235294117647059	0.2572478777137633	1.137654753566438	0.268147796965313	18.0	0.193866943866944	2020	2017-2021	Missouri	Daviess County	8430	29061
29063	0.0784378872978942	0.4029291219835412	0.4874307323849779	4.0	0.2742042485535408	0.8854342605947602	0.1932175962896544	21.0	0.195460277427491	2020	2017-2021	Missouri	DeKalb County	11029	29063
29065	0.1059372126260507	0.5060732605278022	0.5969894827031884	3.5789473684210527	0.2159014011869021	0.7438976602437298	0.1191189589547524	39.0	0.149936106772682	2020	2017-2021	Missouri	Dent County	14421	29065
29067	0.0968265989088494	0.3425749355147333	0.308929262138067	2.7	0.2257152374587339	0.8007955630252857	0.1601591126050571	25.0	0.146948221000868	2020	2017-2021	Missouri	Douglas County	11578	29067
29069	0.0677117996336101	0.2559963486504673	0.2071207690630744	3.2564102564102564	0.1334349659771218	0.8849185360722019	0.0912723779313097	94.0	0.212868892114175	2020	2017-2021	Missouri	Dunklin County	28283	29069
29071	0.0549767867264213	0.2434392794686503	0.2659095344907294	3.3073394495412844	0.07371215507749	0.9294115784254554	0.0590176942477401	248.0	0.276835084652365	2020	2017-2021	Missouri	Franklin County	104682	29071
29073	0.0776453304387631	0.3350582811088894	0.3540048779432452	3.6666666666666665	0.1731463970076997	1.1586204520583985	0.1809461145990374	41.0	0.204652946439985	2020	2017-2021	Missouri	Gasconade County	14794	29073
29075	0.0893104781602215	0.4569373962700704	1.162529864655144	4.2	0.2770698048645445	0.8259025072041727	0.2490189754372762	11.0	0.191922354414527	2020	2017-2021	Missouri	Gentry County	6162	29075
29077	0.0422252672199394	0.1133983220957152	0.1441524144723895	3.244803695150116	0.0382188016546532	1.0540310241679676	0.0341434139716218	953.0	0.397035285296111	2020	2017-2021	Missouri	Greene County	298915	29077
29079	0.1174303415305399	0.383807768003668	0.5272940968440442	3.5	0.2695358466875466	0.9280494805156708	0.2573946144743823	13.0	0.182253649635036	2020	2017-2021	Missouri	Grundy County	9808	29079
29081	0.0906843619037581	0.4329961898006308	0.9860004964253438	3.857142857142857	0.2522312231591866	1.0329967326269491	0.236985703501504	19.0	0.157312252964427	2020	2017-2021	Missouri	Harrison County	8157	29081
29083	0.0849662140130239	0.3756621128937653	0.3482271196984986	3.515151515151515	0.2226988663192997	0.9358634187270096	0.1427178333824527	43.0	0.246007890287432	2020	2017-2021	Missouri	Henry County	21946	29083
29085	0.066740547619855	0.4801103949619661	0.5899219562112502	3.35	0.1865706633964498	0.9138256612465137	0.194828285601896	22.0	0.210274790919952	2020	2017-2021	Missouri	Hickory County	8279	29085
29087	0.0908242446014186	0.4444370719905113	1.0204143408808986	4.125	0.2136233148205518	1.1461149864431892	0.3820383288143964	9.0	0.146067415730337	2020	2017-2021	Missouri	Holt County	4223	29087
29089	0.0808062740186197	0.3319201342934408	0.5408180312407321	3.421052631578948	0.2629798533243813	1.2209480034196891	0.2545852575272118	23.0	0.284534836890858	2020	2017-2021	Missouri	Howard County	10151	29089
29091	0.073880496254676	0.2891507596369369	0.2483343182752735	3.269230769230769	0.1002898783422177	0.960529741192475	0.0862581171362872	124.0	0.174900809826621	2020	2017-2021	Missouri	Howell County	39750	29091
29093	0.0759889291681103	0.4854655697121015	0.385638470462261	3.2857142857142856	0.2760262237369417	0.663348211479662	0.1712757717198137	15.0	0.208103941863026	2020	2017-2021	Missouri	Iron County	9537	29093
29095	0.0389127631507298	-0.0547310375554904	-0.0955795800902039	2.8908517350157727	0.0282904282372231	1.016793173179809	0.0241888012953721	1767.0	0.612304175845724	2020	2017-2021	Missouri	Jackson County	717204	29095
29097	0.0551493211662373	0.187299239076596	0.2592616435893893	3.4131944444444446	0.0672105777249044	1.084260268731202	0.0596865633919611	330.0	0.26423152680539	2020	2017-2021	Missouri	Jasper County	122761	29097
29099	0.046546172796195	0.2364114358665557	0.2331289272603613	3.267094017094017	0.0465143689307351	0.9105104571660196	0.0391821315239077	540.0	0.327514423622446	2020	2017-2021	Missouri	Jefferson County	226739	29099
29101	0.0703166703349274	0.1928982533524701	0.0995534867339908	3.097826086956522	0.1053858700351997	0.9740216319076312	0.0950547781632106	105.0	0.310466099808574	2020	2017-2021	Missouri	Johnson County	54013	29101
29103	0.0893441962745327	0.4873673395828849	0.3243485470923557	3.5	0.5773502691896257	0.4468662458285489	0.1998446605045534	5.0	0.186199342825849	2020	2017-2021	Missouri	Knox County	3744	29103
29105	0.0795471477171673	0.2509361642053824	0.1680785332294453	3.4239130434782608	0.1027045489765061	0.892865631877566	0.0839937332569733	113.0	0.168057066860114	2020	2017-2021	Missouri	Laclede County	36039	29105
29107	0.0651000035096412	0.3292976108950384	0.2918439822472855	3.2816901408450705	0.1224520825863072	0.8462005470784272	0.090205281408815	88.0	0.267064795461332	2020	2017-2021	Missouri	Lafayette County	32984	29107
29109	0.0624342390840813	0.4068637954160681	0.4282949051287031	3.493827160493827	0.0962947479127342	1.0084575004685714	0.1051389624058331	92.0	0.182199546485261	2020	2017-2021	Missouri	Lawrence County	38001	29109
29111	0.0776914417722041	0.4060344587816281	0.4851853751502786	3.125	0.2495610180985523	0.6391441706072409	0.1466297289489517	19.0	0.216883403129821	2020	2017-2021	Missouri	Lewis County	10032	29111
29113	0.0712651933120838	0.3268064490017897	0.2793130064797045	3.0689655172413794	0.1076048769855989	0.9485117488765522	0.0958141556665316	98.0	0.232191179054648	2020	2017-2021	Missouri	Lincoln County	59574	29113
29115	0.0857803582695671	0.3617126715438182	0.4240970618108312	3.1666666666666665	0.3081387592457251	1.0581853185872692	0.2732222744059788	15.0	0.226144022703086	2020	2017-2021	Missouri	Linn County	11874	29115
29117	0.1045758371491188	0.4180233507365247	0.5380566131577724	3.4444444444444446	0.2132888704699235	0.7030780250168766	0.1262765410315445	31.0	0.211172682342369	2020	2017-2021	Missouri	Livingston County	14557	29117
29119	0.0728294317739691	0.3203236431547872	0.2798778087473275	3.947368421052632	0.135602702194763	0.8582565359625185	0.1340371518867502	41.0	0.161612758310872	2020	2017-2021	Missouri	McDonald County	23303	29119
29121	0.0978835990117199	0.3855374077995003	0.4490018928862918	3.5416666666666665	0.2636147826340329	1.274287667622895	0.2548575335245789	25.0	0.214784181959163	2020	2017-2021	Missouri	Macon County	15209	29121
29123	0.1143697937218533	0.3212548896860753	0.4251562758503334	3.903225806451613	0.1716629775323573	0.882866035061909	0.1451422820904739	37.0	0.181866857040871	2020	2017-2021	Missouri	Madison County	12626	29123
29125	0.0752475675741522	0.4267441074338431	0.2112696504549346	3.2222222222222223	0.4957080751072104	1.197394951021088	0.332097607145248	13.0	0.172970675733107	2020	2017-2021	Missouri	Maries County	8432	29125
29127	0.078156968231694	0.1944122290048021	0.1686407900000375	3.033333333333333	0.1391197972913481	0.8351056508180517	0.0998142165674553	70.0	0.244110696043303	2020	2017-2021	Missouri	Marion County	28525	29127
29129	0.1170616102333963	0.4587479730700031	1.0412512246783374	4.333333333333333	0.4216370213557839	0.5828307743353704	0.2379396672521445	6.0	0.125921724333522	2020	2017-2021	Missouri	Mercer County	3538	29129
29131	0.0698316118814198	0.3739236532691525	0.2040162972140748	3.1621621621621623	0.1686921114250114	0.900027496562913	0.1388772577776526	42.0	0.166857704273784	2020	2017-2021	Missouri	Miller County	24722	29131
29133	0.0906333436440827	0.2594029306043702	0.2709817243832247	3.5	0.2289752552551947	0.705002943194794	0.1470032756087756	23.0	0.249840933191941	2020	2017-2021	Missouri	Mississippi County	12577	29133
29135	0.0861310573847536	0.3097319212836631	0.4491970254132102	3.59375	0.2019425457620466	1.047554327546295	0.1823558018255063	33.0	0.185479296653432	2020	2017-2021	Missouri	Moniteau County	15473	29135
29137	0.0733408369111736	0.4048826580146142	0.6461899779118113	3.7857142857142856	0.3068211109737955	0.837803120342025	0.216319835499018	15.0	0.212100611828688	2020	2017-2021	Missouri	Monroe County	8666	29137
29139	0.0787579368800493	0.4183986346347472	0.2108274707109142	3.1	0.2112144143330543	0.8727727650014124	0.1904546314340418	21.0	0.21293848052177	2020	2017-2021	Missouri	Montgomery County	11322	29139
29141	0.0760510488737384	0.3984949525984214	0.4301820934530259	3.5789473684210527	0.1193917332352298	1.0363446812885313	0.1337915230520371	60.0	0.205423873585309	2020	2017-2021	Missouri	Morgan County	21006	29141
29143	0.0652249214120519	0.2989106421475124	0.4121457760244353	3.5	0.2326210525996177	1.069523428288345	0.1861801313861369	33.0	0.242946490618485	2020	2017-2021	Missouri	New Madrid County	16434	29143
29145	0.0620905782179276	0.2092953914421321	0.2069310185744783	3.2628205128205128	0.0954104922310102	0.991630895632946	0.0769654840952152	166.0	0.208246832271458	2020	2017-2021	Missouri	Newton County	58648	29145
29147	0.1011452158297772	0.0883540508679564	-0.1575474158645738	2.8076923076923075	0.2290564199085593	1.21935390107412	0.2264283350174662	29.0	0.293578925704878	2020	2017-2021	Missouri	Nodaway County	21241	29147
29149	0.0843759346116969	0.3873522725988526	0.4697294228597178	3.64	0.1570562531918632	0.783217282483188	0.1429952576813126	30.0	0.176231263383298	2020	2017-2021	Missouri	Oregon County	8635	29149
29151	0.0707674723730331	0.4017512318141488	0.3651773432157341	3.3684210526315788	0.2036352244215115	0.7850419896162694	0.1673715145554223	22.0	0.138970785312249	2020	2017-2021	Missouri	Osage County	13274	29151
29153	0.070118753932154	0.4722319633001066	0.5429829550214464	3.8	0.3585685828003181	1.136897118951086	0.2679692207739206	18.0	0.156146179401993	2020	2017-2021	Missouri	Ozark County	8553	29153
29155	0.0828209078176336	0.2655053055025693	0.3879149527409877	4.147058823529412	0.1787093093018236	0.7065180703222537	0.1090181050594765	42.0	0.274647887323944	2020	2017-2021	Missouri	Pemiscot County	15661	29155
29157	0.1152251921589694	0.2598321528303254	0.1866579228458116	3.333333333333333	0.2955610289586238	0.9375238672007712	0.1740938115689047	29.0	0.178521617852162	2020	2017-2021	Missouri	Perry County	18956	29157
29159	0.0834210964773926	0.1264586204570896	-0.086555940973826	2.718309859154929	0.1247139219890174	1.023494521707019	0.112343118778673	83.0	0.256640017170145	2020	2017-2021	Missouri	Pettis County	42980	29159
29161	0.0719100831405897	0.2021517717861409	0.2882818253450859	3.2127659574468086	0.0943304155102952	0.9379504719984174	0.0768398966527004	149.0	0.294868441701104	2020	2017-2021	Missouri	Phelps County	44638	29161
29163	0.0815655790967068	0.3140561531675629	0.125620248564207	3.357142857142857	0.2182178902359923	0.8267294576583389	0.1439151260986889	33.0	0.226517150395778	2020	2017-2021	Missouri	Pike County	17587	29163
29165	0.0548304339988683	0.1419908480207527	0.2293532084008956	3.2107843137254903	0.0772357540207639	1.0865361848483417	0.0744482326677163	213.0	0.484508699372504	2020	2017-2021	Missouri	Platte County	106718	29165
29167	0.0785211013579416	0.39738332494308	0.4785813044410904	3.422535211267605	0.1289695007592487	0.7971100183191974	0.0920423367300672	75.0	0.195792331184255	2020	2017-2021	Missouri	Polk County	31519	29167
29169	0.0661295308824638	0.2748758150137821	0.3076201378411969	3.3529411764705883	0.0963345610519917	0.9145667855176356	0.0884145083229097	107.0	0.265832681782643	2020	2017-2021	Missouri	Pulaski County	53955	29169
29171	0.1160711171099664	0.5334099387832028	0.5006167212371048	3.3	0.2860387767736776	0.4331435694918776	0.130597700032708	11.0	0.153944562899787	2020	2017-2021	Missouri	Putnam County	4681	29171
29173	0.078651123624393	0.3106315640469169	-0.1158661621337632	3.0	0.3034884893334419	1.086511963915538	0.2492629395608284	19.0	0.21514015354401	2020	2017-2021	Missouri	Ralls County	10355	29173
29175	0.0786257932083876	0.2748592580214394	0.3345866410648302	3.380952380952381	0.135997992556232	0.917620906382427	0.1066712636289203	74.0	0.236599066933257	2020	2017-2021	Missouri	Randolph County	24716	29175
29177	0.0709355182792049	0.4034927641614528	0.6604638913571013	3.830188679245283	0.1629580077579513	0.94140885357943	0.1225609934352118	59.0	0.27143356032827	2020	2017-2021	Missouri	Ray County	23158	29177
29179	0.0875784218682854	0.4501642629666439	0.0173883703145011	3.6	0.2070196678027062	0.5894827983043383	0.2228035552091037	7.0	0.162170447578173	2020	2017-2021	Missouri	Reynolds County	6096	29179
29181	0.0900151188616833	0.288437207288903	0.0425957583225411	3.409090909090909	0.1972085604393763	0.8330338722788871	0.1496173002291833	31.0	0.146861777150917	2020	2017-2021	Missouri	Ripley County	10679	29181
29183	0.0437026446779154	0.1578865963856028	0.1899471658673443	3.2876901798063622	0.0420157711782292	1.0366059793905704	0.03711644801799	780.0	0.410840725223592	2020	2017-2021	Missouri	St. Charles County	405262	29183
29185	0.0790599581217034	0.4775775192176316	1.06794279966383	4.2727272727272725	0.2370619056437326	0.6673632276113075	0.2012175840788414	11.0	0.200813008130081	2020	2017-2021	Missouri	St. Clair County	9284	29185
29186	0.0861010155299379	0.3144936191240051	0.2186813304074085	3.3142857142857145	0.1372558325624296	0.8013635207769972	0.1222067912351946	43.0	0.290377822969068	2020	2017-2021	Missouri	Ste. Genevieve County	18479	29186
29187	0.0669539987954433	0.3179884076880668	0.3069809925576816	3.26	0.0927683539475484	0.839215158781995	0.0651357286669369	166.0	0.255634186173108	2020	2017-2021	Missouri	St. Francois County	66922	29187
29189	0.0373953029113725	-0.0831084349999736	-0.0961744473171944	2.929550827423168	0.0242823516664482	1.014471136679133	0.0212737702652702	2274.0	0.621917429175732	2020	2017-2021	Missouri	St. Louis County	1004125	29189
29195	0.0996974387565238	0.1997577337026361	-0.1230780991820274	2.685714285714285	0.1590480190228595	1.0726465655857524	0.1717609142326138	39.0	0.310422234099412	2020	2017-2021	Missouri	Saline County	23333	29195
29197	0.0801207743588276	0.4474903311027649	0.4861098079228952	3.4444444444444446	0.2939723678960656	0.894955386893297	0.2983184622977656	9.0	0.188479029813037	2020	2017-2021	Missouri	Schuyler County	4032	29197
29199	0.1146599824620385	0.430699525412696	-0.6778177257609764	3.0	0.816496580927726	1.2907949925967666	0.6453974962983833	4.0	0.19917864476386	2020	2017-2021	Missouri	Scotland County	4716	29199
29201	0.069881525483316	0.3092912440720461	0.4813374248483628	3.4166666666666665	0.1057656929068889	0.7639247964278953	0.076013358296935	101.0	0.214187878096108	2020	2017-2021	Missouri	Scott County	38059	29201
29203	0.0827519235966817	0.4296093010060668	0.5730808904928035	3.4489795918367347	0.1168653234191121	0.5546778963626914	0.0792396994803844	49.0	0.182381813484888	2020	2017-2021	Missouri	Shannon County	7031	29203
29205	0.0803283702715404	0.4622192905294167	0.2031516271955644	3.466666666666667	0.3255032733358928	1.044440287402712	0.261110071850678	16.0	0.179829890643985	2020	2017-2021	Missouri	Shelby County	6103	29205
29207	0.0710579869473607	0.4039064059020196	0.398240956577628	3.613333333333333	0.1181829946831627	0.7416477831013861	0.081406420085118	83.0	0.136736074569646	2020	2017-2021	Missouri	Stoddard County	28672	29207
29209	0.0608752569022057	0.36618619468524	0.6004083698841258	4.0	0.0964995819274327	0.7778145955053067	0.0898142932189217	75.0	0.191521905386212	2020	2017-2021	Missouri	Stone County	31076	29209
29211	0.098223801728562	0.3429211229826545	0.948863178621026	4.0	1.0	1.0377862587478843	0.7338257009828459	2.0	0.194942903752039	2020	2017-2021	Missouri	Sullivan County	5999	29211
29213	0.0625957303640954	0.3099623148909438	0.4066101051942922	3.445026178010471	0.0784971211533198	1.022367042982895	0.071231687156988	206.0	0.206561689944674	2020	2017-2021	Missouri	Taney County	56066	29213
29215	0.0634658309428088	0.480134183387281	0.5186210181190609	3.583333333333333	0.1348263680964585	0.8874321357086177	0.1011322777541617	77.0	0.153296408790423	2020	2017-2021	Missouri	Texas County	24487	29215
29217	0.0867039331589102	0.3344930500787378	0.5806196815609553	3.372093023255814	0.1191971446161945	0.6249388201150793	0.0911566956827902	47.0	0.210090527710311	2020	2017-2021	Missouri	Vernon County	19707	29217
29219	0.081369259573	0.2293971465235444	0.2109243485472753	3.1875	0.1619240247872188	0.9223458065265572	0.1266939401401963	53.0	0.265076982935912	2020	2017-2021	Missouri	Warren County	35532	29219
29221	0.0684143940961383	0.2957584382101417	0.209990801735228	3.484375	0.1392727829433413	0.9155679201248976	0.1079007141595297	72.0	0.183128616384123	2020	2017-2021	Missouri	Washington County	23514	29221
29223	0.0762841726500836	0.453782433306111	0.5623703668704203	3.7058823529411766	0.1650476692446338	0.9699866047017476	0.1553221642265556	39.0	0.144890260631001	2020	2017-2021	Missouri	Wayne County	10974	29223
29225	0.0726724309298103	0.3551840621969918	0.6120356032772977	3.6103896103896105	0.1098700339133747	0.9033574050139952	0.100373045001555	81.0	0.193627052511787	2020	2017-2021	Missouri	Webster County	39085	29225
29227	0.1166959708611179	0.4860208592450094							0.196886446886447	2020	2017-2021	Missouri	Worth County	1973	29227
29229	0.0720400171908463	0.4654712557404414	0.7977908583774935	3.72093023255814	0.1443798722860431	0.8643648313401335	0.1210352858659818	51.0	0.135483122607586	2020	2017-2021	Missouri	Wright County	18188	29229
29510	0.0437988404312711	-0.3078517402189623	-0.3529856561325162	2.5597579425113466	0.0414410259314419	0.9765742863820576	0.036244071175131	726.0	0.836777817471478	2020	2017-2021	Missouri	St. Louis city	301578	29510
30001	0.1150927249688427	0.3699814729691409	0.2802757480481329	3.3157894736842106	0.2891811387247655	1.1144429826707605	0.249197026629944	20.0	0.290725004519978	2020	2017-2021	Montana	Beaverhead County	9371	30001
30003	0.0860454406854408	0.1951019399701082	0.5288880957210942	3.44	0.1930905244109196	0.711282229981917	0.1368863289832857	27.0	0.530225627926777	2020	2017-2021	Montana	Big Horn County	13124	30003
30005	0.0968263067725568	0.3158568312049503	1.0172881599346613	4.0	0.5773502691896258	1.1107936486406504	0.6413170120568061	3.0	0.519620667102682	2020	2017-2021	Montana	Blaine County	7044	30005
30007	0.0962760984569805	0.4790197209862027	0.5056495774837005	3.2142857142857144	0.1948893517112488	0.9374470139512084	0.177160833301071	28.0	0.208333333333333	2020	2017-2021	Montana	Broadwater County	6774	30007
30009	0.0834982368144381	0.3407762839401188	0.3870488718008024	2.95	0.2443133136268079	0.8552519007381257	0.1823403179018658	22.0	0.351429815648135	2020	2017-2021	Montana	Carbon County	10473	30009
30011	0.1295253651062849	0.5166302922433075	0.3335241714670925	4.0	0.3651483716701107	0.3481598979679747	0.1421356831534986	6.0	0.0871613663133098	2020	2017-2021	Montana	Carter County	1415	30011
30013	0.065554328903788	0.1835776089701795	0.1502832084050351	3.2598870056497176	0.0717724699473642	0.9678749085174164	0.0679315012331622	203.0	0.398648474375177	2020	2017-2021	Montana	Cascade County	84414	30013
30015	0.0822321575502522	0.2827500294362887	-0.8510911342641655	2.6666666666666665	0.273861278752583	0.7732971665822498	0.2445380354554554	10.0	0.343858431644691	2020	2017-2021	Montana	Chouteau County	5895	30015
30017	0.1242125727046851	0.3323620266933446	0.4228289790558973	3.238095238095238	0.2545649477626478	1.094810117703014	0.228283690196601	23.0	0.264731596432943	2020	2017-2021	Montana	Custer County	11867	30017
30019	0.141433653926853	0.4164172631039775	0.8175749882399094	4.0				1.0	0.196177062374245	2020	2017-2021	Montana	Daniels County	1661	30019
30021	0.1267686996081509	0.4424036915185221	0.4494194671544713	3.2857142857142856	0.2486225790494234	0.7891717956484753	0.1972929489121188	16.0	0.203813559322034	2020	2017-2021	Montana	Dawson County	8940	30021
30023	0.1214196442803536	0.2490347024347327	0.0157201136091591	3.1153846153846154	0.1687840740724001	0.9749760259929112	0.1810485028612717	29.0	0.539595619208088	2020	2017-2021	Montana	Deer Lodge County	9421	30023
30025	0.1427800771773794	0.4652457772291637	1.4570497900428143	3.5	0.5	0.3749935060248532	0.2651604510110922	2.0	0.111182934712346	2020	2017-2021	Montana	Fallon County	3049	30025
30027	0.1062390785330173	0.2793150760703029	-0.1451061976900595	3.0416666666666665	0.2320357293826641	0.8514985853379885	0.1702997170675977	25.0	0.23503534956795	2020	2017-2021	Montana	Fergus County	11446	30027
30029	0.0655886175315779	0.2867139904792652	0.3706827688976819	3.2245989304812834	0.0937187547299822	1.3869835541156008	0.0993239553150258	195.0	0.346002218619336	2020	2017-2021	Montana	Flathead County	104357	30029
30031	0.0697542980450353	0.1236739321382677	0.2309029410955512	3.0851063829787235	0.1074811235415295	1.2376489678662386	0.1013921540873466	149.0	0.538900203665988	2020	2017-2021	Montana	Gallatin County	118960	30031
30033	0.1316361652941837	0.5217040086756517	1.660270339011202	3.0				1.0	0.0509316770186335	2020	2017-2021	Montana	Garfield County	1173	30033
30035	0.1131723077423146	0.2090889997333273	0.4350825983700414	3.4615384615384617	0.2546698095878965	1.038799448557511	0.2519458735432939	17.0	0.657080451401529	2020	2017-2021	Montana	Glacier County	13778	30035
30037	0.1181718013349562	0.7394117892129252							0.158536585365854	2020	2017-2021	Montana	Golden Valley County	823	30037
30039	0.0980223187455264	0.4861051581501298	-0.0083951808356756	3.0	0.0	0.8407948872463434	0.4203974436231717	4.0	0.310160427807487	2020	2017-2021	Montana	Granite County	3309	30039
30041	0.1111284678267691	0.2091879836660648	-0.2216125661636021	2.55	0.1891178210514134	0.8317104999895415	0.1773212743982531	22.0	0.429662727010666	2020	2017-2021	Montana	Hill County	16309	30041
30043	0.0895345790026158	0.2346848020030546	-0.0792742153891475	3.0	0.2369395511036369	0.984912156722319	0.2259543452324885	19.0	0.344639264156367	2020	2017-2021	Montana	Jefferson County	12085	30043
30045	0.092720342396954	0.5726825937125122	0.8473809210792186	3.0				1.0	0.209125475285171	2020	2017-2021	Montana	Judith Basin County	2023	30045
30047	0.0726176928442723	0.2855686004300855	0.4139447531163933	3.431372549019608	0.1527637827032754	1.132137086028119	0.1499552203077575	57.0	0.425914521492795	2020	2017-2021	Montana	Lake County	31134	30047
30049	0.0691550627769133	0.1803283646422762	0.0971662221668793	2.9263803680981595	0.0859660274079662	1.1612892576131026	0.088291187308499	173.0	0.479757970451011	2020	2017-2021	Montana	Lewis and Clark County	70973	30049
30051	0.120428907292798	0.5898078031289988	0.1283408602855618	3.571428571428572	0.161164592805076	0.5045276775539899	0.1521208184359998	11.0	0.232710280373832	2020	2017-2021	Montana	Liberty County	1959	30051
30053	0.0885242439672864	0.4493030095836194	0.4836134291947757	3.386363636363636	0.149986785887302	1.0792571180153183	0.1557773469027409	48.0	0.246371773702963	2020	2017-2021	Montana	Lincoln County	19677	30053
30055	0.1106993437308798	0.7903127041981907	0.2361339650907983	3.0				1.0	0.13951395139514	2020	2017-2021	Montana	McCone County	1729	30055
30057	0.0725509389462552	0.4000393945890118	0.8633472419623655	3.8461538461538463	0.1840727679011316	0.7756858096961317	0.2073107528332326	14.0	0.286492687123602	2020	2017-2021	Montana	Madison County	8623	30057
30059	0.141086821737976	0.4988224397032404	0.3810546259988469	3.0	1.0	0.7875918256896606	0.5569115207522523	2.0	0.236480293308891	2020	2017-2021	Montana	Meagher County	1927	30059
30061	0.1049201834274594	0.400941682019394	0.2797563684041548	3.2222222222222223	0.1329540058695776	0.844735308317023	0.2546972786229773	11.0	0.272871917263325	2020	2017-2021	Montana	Mineral County	4535	30061
30063	0.0566989926562738	-0.0499118385177639	-0.1100529468677593	2.9558232931726907	0.0784444162792395	1.2605813759865392	0.0768590029865704	269.0	0.622015953173419	2020	2017-2021	Montana	Missoula County	117922	30063
30065	0.1262002805940242	0.5490621136489562	1.1711260072504992	4.083333333333333	0.2599047999758855	1.0404304791534151	0.3003464086061578	12.0	0.145627644569817	2020	2017-2021	Montana	Musselshell County	4730	30065
30067	0.0985262793579191	0.1102256506072858	-0.3382909785034345	2.6944444444444446	0.1660550438086045	0.9783836007139955	0.1566667596955056	39.0	0.467049977885891	2020	2017-2021	Montana	Park County	17191	30067
30069	0.1450528765005201	0.7304412173171568							0.115727002967359	2020	2017-2021	Montana	Petroleum County	496	30069
30071	0.1118708695147655	0.4479862464758898	0.1936846396517311	3.0	0.2696799449852968	0.6748278923156297	0.2034682651706638	11.0	0.17687074829932	2020	2017-2021	Montana	Phillips County	4217	30071
30073	0.1097756726315352	0.4523119283414567	0.5560775679912051	4.166666666666667	0.3073181485764296	0.5763388273187552	0.2352893409808293	6.0	0.307770961145194	2020	2017-2021	Montana	Pondera County	5898	30073
30075	0.117125031558085	0.4668111013959489							0.137010676156584	2020	2017-2021	Montana	Powder River County	1694	30075
30077	0.1197965827231418	0.4880273814067649	0.5242414764396108	3.6666666666666665	0.2159167585437652	0.7665933958016323	0.2126147535380651	13.0	0.242034116511104	2020	2017-2021	Montana	Powell County	6946	30077
30079	0.1272952681438058	0.4279645816926097	-0.0812598136661515	3.0	0.0	0.9377235166835328	0.4688617583417664	4.0	0.172839506172839	2020	2017-2021	Montana	Prairie County	1088	30079
30081	0.0684286229656325	0.2325678942572769	0.0560236017543039	3.1780821917808217	0.1444398014506781	1.066444723319106	0.1143348755582037	87.0	0.314345159091724	2020	2017-2021	Montana	Ravalli County	44174	30081
30083	0.1292438502888151	0.385853221268968	0.8346399214750163	2.6666666666666665	0.6666666666666666	2.0298148461162198	1.171914147810298	3.0	0.154185022026432	2020	2017-2021	Montana	Richland County	11491	30083
30085	0.0929110045844361	0.3773125330873302	0.8707497908731962	3.75	0.2714483570153184	1.0497622896230598	0.2408319860635154	19.0	0.488991295442908	2020	2017-2021	Montana	Roosevelt County	10794	30085
30087	0.0857958700924523	0.3934489442947361	0.7215561562464287	3.769230769230769	0.2570504827661977	0.9457035938514818	0.2622909845401607	13.0	0.325373134328358	2020	2017-2021	Montana	Rosebud County	8329	30087
30089	0.073027659658572	0.4363884153201004	0.5245757377607235	3.8947368421052633	0.2451008537224649	1.1168055858418513	0.2381037509314298	22.0	0.24331550802139	2020	2017-2021	Montana	Sanders County	12400	30089
30091	0.1116389957382944	0.452069663311281	0.5279746553729348	4.5	0.4082482904638631	0.5089652333032505	0.2938512144557924	3.0	0.29033889731917	2020	2017-2021	Montana	Sheridan County	3539	30091
30093	0.0888108862433641	0.1916215866523974	0.1227990475040561	2.952380952380953	0.1149545721668258	1.047265105071365	0.1097832129674298	91.0	0.572972376909081	2020	2017-2021	Montana	Silver Bow County	35133	30093
30095	0.0955223259214257	0.3698979406328729	0.9962825679378644	3.4	0.2449489742783177	1.1207103418609483	0.5011969014976216	5.0	0.205767176931292	2020	2017-2021	Montana	Stillwater County	8963	30095
30097	0.1485257225428981	0.3534212171726075	-0.2053317437352615	3.2	0.3741657386773941	1.1794017849105551	0.5274445127689174	5.0	0.22980326496442	2020	2017-2021	Montana	Sweet Grass County	3678	30097
30099	0.0961313198367376	0.4077274915117386	0.0620894962852784	2.636363636363636	0.2439346884545225	0.7860392855045236	0.2369997618634135	11.0	0.278561549100968	2020	2017-2021	Montana	Teton County	6226	30099
30101	0.1109761583417039	0.5036308458475918	0.5851027415613659	4.0	0.3202563076101742	1.10241327913895	0.3057544311298369	13.0	0.226369365002424	2020	2017-2021	Montana	Toole County	4971	30101
30103	0.1390124670422802	0.7948876721850293	-0.2753599916192423					1.0	0.172949002217295	2020	2017-2021	Montana	Treasure County	762	30103
30105	0.0990048197853346	0.5087672297745353	0.8028704367452778	3.7	0.2860387767736776	1.1502585619788732	0.3468160056343349	11.0	0.247298919567827	2020	2017-2021	Montana	Valley County	7578	30105
30107	0.1316771986740017	0.4633866014530261	-0.1297790738577544	3.0				1.0	0.21469465648855	2020	2017-2021	Montana	Wheatland County	2069	30107
30109	0.1578682795525105	0.7005524921244364							0.129848229342327	2020	2017-2021	Montana	Wibaux County	937	30109
30111	0.0561561632998529	0.0669852963696407	-0.06201097760954	2.9735973597359737	0.0619785706242898	1.0527367286389706	0.0574314969743841	336.0	0.376655903549373	2020	2017-2021	Montana	Yellowstone County	164731	30111
31001	0.0980800899189054	0.2406586147849742	0.4721207048659966	3.76	0.1202858429963155	1.0442575863091108	0.1371177386449532	58.0	0.294656595328018	2020	2017-2021	Nebraska	Adams County	31205	31001
31003	0.0724656389611564	0.4870856446522933	0.5515922648783138	3.6	0.4654746681256314	0.7609766678804099	0.3106674237450642	6.0	0.127503526093089	2020	2017-2021	Nebraska	Antelope County	6295	31003
31005	0.126337737389937	0.6620130332183367							0.0747330960854092	2020	2017-2021	Nebraska	Arthur County	434	31005
31007	0.1044574601404771	0.5881454637950074							0.106172839506173	2020	2017-2021	Nebraska	Banner County	674	31007
31009	0.110004854425693	0.6521026930164736	-0.5986812117577979	2.6666666666666665	0.3333333333333333	0.3606863239826203	0.2082423462443824	3.0	0.111111111111111	2020	2017-2021	Nebraska	Blaine County	431	31009
31011	0.0996826069395636	0.470495587450365	0.4226449913496929	3.25	0.2236067977499789	0.6689494708281913	0.2991632980568696	5.0	0.158312182741117	2020	2017-2021	Nebraska	Boone County	5379	31011
31013	0.1336294217586273	0.4289222831432145	0.572671963223173	4.176470588235294	0.1974096964064686	0.8555380996386033	0.1913041348132905	20.0	0.207995250346329	2020	2017-2021	Nebraska	Box Butte County	10842	31013
31015	0.087508308231602	0.6332421644019748	0.7035395277249975	4.0				1.0	0.117903930131004	2020	2017-2021	Nebraska	Boyd County	1810	31015
31017	0.1213262366507786	0.4267417960126025	0.5971396460475057	3.583333333333333	0.3128154973039785	0.8478105973621347	0.2447418383044229	12.0	0.114990969295605	2020	2017-2021	Nebraska	Brown County	2903	31017
31019	0.0726336689772805	0.1145031488739372	0.1573016093564285	3.0	0.1154700538379251	0.984678881149808	0.0947507695161968	108.0	0.276207046541975	2020	2017-2021	Nebraska	Buffalo County	50084	31019
31021	0.0887339707720469	0.3917019721233187	0.4603125210591913	3.272727272727273	0.3437758254761643	0.780090129505994	0.2251926231312278	12.0	0.291792478726324	2020	2017-2021	Nebraska	Burt County	6722	31021
31023	0.0830972408406022	0.3673353329651767	0.5032796647921118	3.055555555555556	0.2422145982575949	0.8756277627509483	0.191077643019574	21.0	0.197734994337486	2020	2017-2021	Nebraska	Butler County	8369	31023
31025	0.0736136009905421	0.3285973174034243	0.2974638356467877	3.523809523809524	0.1449302222388757	0.8907606577955218	0.1299307957760027	47.0	0.318818145107013	2020	2017-2021	Nebraska	Cass County	26598	31025
31027	0.0761867230707676	0.4457879856913699	0.2381389968111485	3.4444444444444446	0.2721655269759087	0.911510224342594	0.198907838084577	21.0	0.147989385588896	2020	2017-2021	Nebraska	Cedar County	8380	31027
31029	0.1213066497268587	0.3870923717011835	0.9876580917728184	4.0	0.5	0.7465305957276396	0.3732652978638198	4.0	0.114954221770092	2020	2017-2021	Nebraska	Chase County	3893	31029
31031	0.1131711308526488	0.3219233872772238	-0.5874789748630317	2.7	0.3	1.1234977314111183	0.3552811777291233	10.0	0.115946534037924	2020	2017-2021	Nebraska	Cherry County	5455	31031
31033	0.1063674149400154	0.2149284484500181	-0.2551609114059113	2.8666666666666667	0.2987022893184956	1.0685093396840724	0.2451328543111708	19.0	0.183161953727506	2020	2017-2021	Nebraska	Cheyenne County	9468	31033
31035	0.0753521389470873	0.326573113216339	-0.1804088215743523	2.727272727272727	0.2611164839335468	0.9817195765531702	0.2833980308958491	12.0	0.181609195402299	2020	2017-2021	Nebraska	Clay County	6104	31035
31037	0.1062950606516315	0.2744909297269016	0.4234151519650703	3.421052631578948	0.147637788298791	0.9586361096758084	0.2043819053072378	22.0	0.279978148046982	2020	2017-2021	Nebraska	Colfax County	10582	31037
31039	0.0969908116076525	0.3107266508235708	-0.0910108264963626	3.2857142857142856	0.420560041253707	1.2520319052843203	0.4732235792715268	7.0	0.19876627827279	2020	2017-2021	Nebraska	Cuming County	9013	31039
31041	0.0786412477856614	0.3783083797051826	0.3445879960343452	3.8947368421052633	0.2971600470575603	0.7707348236618502	0.172341545833421	20.0	0.133764465622873	2020	2017-2021	Nebraska	Custer County	10545	31041
31043	0.1049211677792249	0.0277641053969808	0.1471061715056563	3.36	0.2349940897601942	1.1367400097217664	0.2075393817810844	30.0	0.411394302848576	2020	2017-2021	Nebraska	Dakota County	21582	31043
31045	0.1239589101995145	0.1514648575469912	0.1855242520119984	3.6	0.3999999999999999	0.663241095147784	0.2966104348443701	5.0	0.269623722900573	2020	2017-2021	Nebraska	Dawes County	8199	31045
31047	0.0955594678274495	0.2886296061903665	0.6567227407654856	3.8260869565217392	0.2460759226007178	0.9289804912167516	0.1857960982433503	25.0	0.276798581088571	2020	2017-2021	Nebraska	Dawson County	24111	31047
31049	0.1243068392266719	0.5488190340955645	0.489589747904649	4.0		0.8169865982892722	0.5776967637888741	2.0	0.139328063241107	2020	2017-2021	Nebraska	Deuel County	1838	31049
31051	0.0772618271725347	0.3321095141588893	0.031152134853481	2.333333333333333	0.6666666666666666	1.19998534985688	0.692811864763477	3.0	0.218017414601474	2020	2017-2021	Nebraska	Dixon County	5606	31051
31053	0.085562953184834	0.1996237556934709	0.2046663352834512	3.442857142857143	0.1397964041209444	0.9296916162010912	0.101437671528746	84.0	0.338389584123372	2020	2017-2021	Nebraska	Dodge County	37167	31053
31055	0.0418770710156648	-0.0661923805713571	-0.0834094121788805	2.9585492227979278	0.0335079400960059	1.0327454136884524	0.0290482342419429	1264.0	0.557866342125866	2020	2017-2021	Nebraska	Douglas County	584526	31055
31057	0.1165164491374447	0.3544685568990479	0.5160399922109671	3.571428571428572	0.2973808570665904	0.4621253553763	0.1746669664090051	7.0	0.106275303643725	2020	2017-2021	Nebraska	Dundy County	1654	31057
31059	0.0902723489471777	0.4412739240204613	-0.1481966796204797	3.0	0.7745966692414833	1.306061403143581	0.5840884160435611	5.0	0.227064220183486	2020	2017-2021	Nebraska	Fillmore County	5551	31059
31061	0.0810261053884441	0.3920284824188642	0.2588287343133737	3.875	0.2950484221760411	0.5379343121107779	0.1901884999632259	8.0	0.161120840630473	2020	2017-2021	Nebraska	Franklin County	2889	31061
31063	0.0890783965415626	0.53181093491251	1.284803832234546	4.0				1.0	0.133286318758815	2020	2017-2021	Nebraska	Frontier County	2519	31063
31065	0.078568792631625	0.5392587994188152	0.7571535128651721	3.571428571428572	0.5714285714285714	1.130331698857057	0.4272252248841321	7.0	0.155737704918033	2020	2017-2021	Nebraska	Furnas County	4636	31065
31067	0.0840123234681284	0.1780462593368036	0.217915145286369	3.111111111111111	0.21629522817435	1.2356608290447804	0.1636672750427629	57.0	0.312557710064635	2020	2017-2021	Nebraska	Gage County	21704	31067
31069	0.1015149187929084	0.4911012265457007	0.891549002965144	4.166666666666667	0.2176823854036717	0.5364165821658317	0.1264346009301235	18.0	0.13678844519966	2020	2017-2021	Nebraska	Garden County	1874	31069
31071	0.157775197860335	0.4662272955659835	0.8609483380738849	3.0				1.0	0.124765478424015	2020	2017-2021	Nebraska	Garfield County	1813	31071
31073	0.117835100528329	0.549331750499319	1.487865744839772	4.5	0.5	0.4259404903544395	0.3011854091115474	2.0	0.194043321299639	2020	2017-2021	Nebraska	Gosper County	1893	31073
31075	0.1007733888957558	0.6305496181766549							0.0506329113924051	2020	2017-2021	Nebraska	Grant County	611	31075
31077	0.0835652753021079	0.5194378721525275	0.2901181013147392	3.0	0.0	0.2809659117986659	0.1256517756284054	5.0	0.183935742971888	2020	2017-2021	Nebraska	Greeley County	2188	31077
31079	0.0804904578244253	0.0846554797007985	0.0456019368908057	2.9125	0.1260100161324793	0.9590367845170178	0.1022336647352046	88.0	0.321784666945957	2020	2017-2021	Nebraska	Hall County	62895	31079
31081	0.0931558824581086	0.3192870498241537	0.4694250341269757	3.0434782608695654	0.242135862732228	0.9647681785255796	0.1969324797885014	24.0	0.206007002026903	2020	2017-2021	Nebraska	Hamilton County	9429	31081
31083	0.0854244764695943	0.4212005982245454	0.450944438596728	4.090909090909091	0.2724746304565331	0.413963772456648	0.1195010477312993	12.0	0.148655772272008	2020	2017-2021	Nebraska	Harlan County	3073	31083
31085	0.0933734497567466	0.4748182549786057							0.0643939393939394	2020	2017-2021	Nebraska	Hayes County	856	31085
31087	0.091057991601694	0.4095625376103452	1.4238028005047467	4.0	1.0	0.1247648848833944	0.0882220961550071	2.0	0.121612230715775	2020	2017-2021	Nebraska	Hitchcock County	2616	31087
31089	0.0886081867768296	0.4006611357851142	1.0074765819774034	3.4166666666666665	0.2119278648819449	0.7212089011986144	0.1927511866126366	14.0	0.125756186984418	2020	2017-2021	Nebraska	Holt County	10127	31089
31091	0.1567479882776923	0.547655525779237	1.822572415547468	4.5	0.5	0.2223362199080165	0.1572154488003419	2.0	0.135632183908046	2020	2017-2021	Nebraska	Hooker County	711	31091
31093	0.0953707155364417	0.3916894020495147	-1.4707446886671245	2.0	0.0	0.2415651057196629	0.1708123243524188	2.0	0.188701223063483	2020	2017-2021	Nebraska	Howard County	6475	31093
31095	0.1015906804823486	0.2830943513121353	-0.4552655427350659	2.764705882352941	0.291161615782696	1.1481166093020925	0.2784591794516782	17.0	0.279735682819383	2020	2017-2021	Nebraska	Jefferson County	7240	31095
31097	0.101619116936307	0.3298421743147811	0.4742808766935574	3.333333333333333	0.6666666666666666	0.2231903465100569	0.1288590066381072	3.0	0.298845265588915	2020	2017-2021	Nebraska	Johnson County	5290	31097
31099	0.0980657844952305	0.3112211678451333	0.1841490893652384	3.6666666666666665	0.2132007163556104	0.436922503762836	0.1317370915858156	11.0	0.19897814362759	2020	2017-2021	Nebraska	Kearney County	6688	31099
31101	0.1124430250647324	0.3522909801002715	0.1686185615885249	3.25	0.1360827634879543	0.8109507022120273	0.1911429135807056	18.0	0.177153471093569	2020	2017-2021	Nebraska	Keith County	8335	31101
31103	0.1364652708952874	0.6244259211383528	-0.0227306862780231	3.0	0.0	0.9118414659342878	0.6447692839292172	2.0	0.0933333333333333	2020	2017-2021	Nebraska	Keya Paha County	769	31103
31105	0.1356091371186983	0.3017663002173813	-0.7276826732362143	1.5	0.4082482904638631	1.0083657717555268	0.5821802497646581	3.0	0.146368104860732	2020	2017-2021	Nebraska	Kimball County	3434	31105
31107	0.0712102529909932	0.3520370630713827	0.7761169226231647	3.5	0.2581988897471611	0.998543322787057	0.2578227773080592	15.0	0.195633376567229	2020	2017-2021	Nebraska	Knox County	8391	31107
31109	0.0453869695696422	-0.0387912300555099	-0.0622585632258842	2.9830246913580245	0.0444410402807803	1.026076546378101	0.0389493330642351	694.0	0.54003346786101	2020	2017-2021	Nebraska	Lancaster County	322608	31109
31111	0.0941041596642761	0.3105804164389505	0.3352554665452439	3.577777777777778	0.1402074165588955	1.007385090970747	0.1396991769089609	52.0	0.220246972498956	2020	2017-2021	Nebraska	Lincoln County	34676	31111
31113	0.1502605687524491	0.67346450198846							0.0853932584269663	2020	2017-2021	Nebraska	Logan County	716	31113
31115	0.1044052593270431	0.4505915806161307							0.168539325842697	2020	2017-2021	Nebraska	Loup County	607	31115
31117	0.1276828040239987	0.6208428972513381	0.9365043217080916	4.0				1.0	0.0582191780821918	2020	2017-2021	Nebraska	McPherson County	399	31117
31119	0.0863411352874174	0.207303106699661	0.1799524943394534	2.980392156862745	0.1607958570371062	0.9276751792124458	0.1218097186348901	58.0	0.225580490335971	2020	2017-2021	Nebraska	Madison County	35585	31119
31121	0.0814525264472267	0.4155095699816398	0.985705645522156	3.947368421052632	0.1896441728097695	0.8427919612546144	0.1884540116255686	20.0	0.178519942335416	2020	2017-2021	Nebraska	Merrick County	7668	31121
31123	0.1091190870658091	0.2820472907831767	-0.1402221795350472	2.875	0.6105471784742413	0.9328786856872712	0.3298224223369316	8.0	0.154461784713886	2020	2017-2021	Nebraska	Morrill County	4555	31123
31125	0.1047177912389503	0.4017532769109507	0.4287380258044124	3.6666666666666665	0.881917103688197	1.6023318843895216	0.9251067447834106	3.0	0.19988864142539	2020	2017-2021	Nebraska	Nance County	3380	31125
31127	0.1073971456030917	0.2819969109678044	0.026594575741193	2.7142857142857144	0.4178554470186724	0.6274508356334938	0.2091502785444979	9.0	0.2750074649149	2020	2017-2021	Nebraska	Nemaha County	7074	31127
31129	0.0950570574735863	0.3476326307758253	0.6528233537892134	3.8333333333333335	0.4013864859597432	1.1404042823661422	0.4655680987136461	6.0	0.180494263018535	2020	2017-2021	Nebraska	Nuckolls County	4095	31129
31131	0.0834107367318876	0.2771795252981831	0.2277420195558278	3.185185185185185	0.1514794472726348	0.7234562977601547	0.1189354827114524	37.0	0.30932545014781	2020	2017-2021	Nebraska	Otoe County	15912	31131
31133	0.0936300944191982	0.3963126097209611	0.3083742146273383	2.5	0.5	0.4164147972464818	0.2944497269194085	2.0	0.231155778894472	2020	2017-2021	Nebraska	Pawnee County	2544	31133
31135	0.1016333488477555	0.3633350883405636	-0.2502841865621218	3.5	0.6454972243679028	1.2562870219917708	0.6281435109958854	4.0	0.130921052631579	2020	2017-2021	Nebraska	Perkins County	2858	31135
31137	0.1065327819646693	0.4034235074103769	0.9759352457493046	3.6	0.2434322477800738	0.9463221323361154	0.2731796689221784	12.0	0.153188022000407	2020	2017-2021	Nebraska	Phelps County	8968	31137
31139	0.0902603605125357	0.4573854361398639	0.0760917692269274	3.111111111111111	0.2472066162365221	1.0306787914381306	0.3259292516974144	10.0	0.121765601217656	2020	2017-2021	Nebraska	Pierce County	7317	31139
31141	0.0953906137480248	0.25880399215643	0.2626731787334301	3.217391304347826	0.1829482370074063	0.7975011563102192	0.1095452085805033	53.0	0.21105787906254	2020	2017-2021	Nebraska	Platte County	34296	31141
31143	0.0796434934456078	0.3763480778314925	0.8534582827634271	3.6	0.2449489742783177	0.3469708050804671	0.1551700612735507	5.0	0.187876639489543	2020	2017-2021	Nebraska	Polk County	5214	31143
31145	0.1172888644592428	0.3270690971667274	0.2559874934002137	3.0	0.2357022603955158	0.6718112249210446	0.1583474242729705	18.0	0.151986506746627	2020	2017-2021	Nebraska	Red Willow County	10702	31145
31147	0.0927155626899394	0.2893042300937063	0.2768623810698494	3.4	0.2750155054994304	1.2992790119756643	0.2500463624388603	27.0	0.244777586630622	2020	2017-2021	Nebraska	Richardson County	7871	31147
31149	0.1367369904096622	0.3708198666686376							0.101449275362319	2020	2017-2021	Nebraska	Rock County	1262	31149
31151	0.0927197853384396	0.282245244252407	0.5415795222290922	4.166666666666667	0.1736229464564862	0.6106014405709701	0.122120288114194	25.0	0.353569521096671	2020	2017-2021	Nebraska	Saline County	14292	31151
31153	0.0495539606675594	0.1086583565992326	0.1899082306492777	3.349633251833741	0.0533086387163282	0.9823782483454634	0.0468863556710753	439.0	0.442195632344261	2020	2017-2021	Nebraska	Sarpy County	190604	31153
31155	0.0674201470123738	0.3131947342894859	0.3339497915384492	3.6666666666666665	0.2061404971442295	0.985958457571016	0.1716333371636578	33.0	0.267858501331305	2020	2017-2021	Nebraska	Saunders County	22278	31155
31157	0.0769030331699622	0.2260773226826322	0.3833345888841425	3.9672131147540974	0.1354313436679533	0.8595710917582108	0.1034801991691782	69.0	0.277000264061262	2020	2017-2021	Nebraska	Scotts Bluff County	36084	31157
31159	0.0882296818840462	0.1967422904979608	0.0552062992089841	3.4347826086956523	0.275193069128644	0.9486550048926522	0.1897310009785304	25.0	0.273073476702509	2020	2017-2021	Nebraska	Seward County	17609	31159
31161	0.0931030380927434	0.403935632655238	0.4132149259248362	3.5	0.4629100498862756	0.8639697692936215	0.3054594413038483	8.0	0.129179331306991	2020	2017-2021	Nebraska	Sheridan County	5127	31161
31163	0.1009016687215006	0.4434947516088593	0.2129054624302694	3.0				1.0	0.206006006006006	2020	2017-2021	Nebraska	Sherman County	2959	31163
31165	0.0953283290811479	0.3340155295709531	0.9457421974229586	4.2	0.7999999999999999	1.2528941110171803	0.5603112801687167	5.0	0.100840336134454	2020	2017-2021	Nebraska	Sioux County	1135	31165
31167	0.0806732343306651	0.2914797765653574	0.2905876319769274	3.857142857142857	0.3400680204068023	0.8667569235785664	0.3276033238474719	7.0	0.172001293242806	2020	2017-2021	Nebraska	Stanton County	5842	31167
31169	0.0779593661698102	0.3801547913569594	0.5084972775530243	3.25	0.3450327796711771	0.5372378070626617	0.1790792690208872	9.0	0.212824010914052	2020	2017-2021	Nebraska	Thayer County	5034	31169
31171	0.1285677977506068	0.492091977146079	1.2083936340118842	5.0				1.0	0.106635071090047	2020	2017-2021	Nebraska	Thomas County	669	31171
31173	0.0807164629418143	0.1953031495238479	0.5936167234051615	2.5	1.4999999999999998	0.6122077378050935	0.4328962428968575	2.0	0.4874022589053	2020	2017-2021	Nebraska	Thurston County	6773	31173
31175	0.1138287925959082	0.4004546125556862	0.5729174496550387	3.6666666666666665	0.5690426379538917	0.7547743758634077	0.2852778992140812	7.0	0.17812364894077	2020	2017-2021	Nebraska	Valley County	4059	31175
31177	0.088931284914075	0.1727847702089094	0.3480224249229935	3.2142857142857144	0.2362447289160209	1.297704114935254	0.2330745395043349	31.0	0.292823597264563	2020	2017-2021	Nebraska	Washington County	20865	31177
31179	0.1082513621564435	0.2550530460105426	0.0997017155767194	3.363636363636364	0.158910431540932	0.9967965000848152	0.2349471882243299	18.0	0.250674515575178	2020	2017-2021	Nebraska	Wayne County	9697	31179
31181	0.0932690617913764	0.369357613634223	0.2759816480768207	3.6	0.1632993161855452	0.8405950504202936	0.2658194949192207	10.0	0.181473456121343	2020	2017-2021	Nebraska	Webster County	3395	31181
31183	0.091386457599815	0.5561733819047964							0.118712273641851	2020	2017-2021	Nebraska	Wheeler County	774	31183
31185	0.0922201498323832	0.3401677902436388	0.5740500858059367	3.581395348837209	0.1550814857589112	0.9064904468937922	0.1336547247257476	46.0	0.233960097602986	2020	2017-2021	Nebraska	York County	14125	31185
32001	0.1089263548201033	0.3307778091872431	0.311513619590145	3.116279069767442	0.1215757504431007	0.638719209304012	0.0912456013291445	49.0	0.245592851968124	2020	2017-2021	Nevada	Churchill County	25516	32001
32003	0.0372536970491443	-0.0817643526759635	-0.0679497227730543	2.922515140719629	0.0147683231383852	1.00302636968506	0.0128256272071824	6116.0	0.547713957652433	2020	2017-2021	Nevada	Clark County	2265461	32003
32005	0.0690015391154167	0.1845219619951364	0.3749183715071809	3.5591397849462365	0.1251276974259827	1.171375910029446	0.1159834979217721	102.0	0.348513598987982	2020	2017-2021	Nevada	Douglas County	49488	32005
32007	0.0766093793032601	0.1986860452049505	-0.0414972469174008	3.060606060606061	0.1238466605847543	1.0797521244675026	0.1207199574579574	80.0	0.21396375246502	2020	2017-2021	Nevada	Elko County	53702	32007
32009	0.0930385942662918	0.5395870651487573	-0.1210099459678921	3.333333333333333	0.881917103688197	1.4069203775283647	0.8122858586943713	3.0	0.156118143459916	2020	2017-2021	Nevada	Esmeralda County	729	32009
32011	0.120421838224488	0.7596162059029244	0.5884064364332918	3.333333333333333	0.881917103688197	0.8963772457613748	0.5175236441357851	3.0	0.105	2020	2017-2021	Nevada	Eureka County	1855	32011
32013	0.1162074703488936	0.3747241396943338	0.5544196916359965	3.7058823529411766	0.2418756629285707	0.9960920257822896	0.2076995451029187	23.0	0.223235527359239	2020	2017-2021	Nevada	Humboldt County	17285	32013
32015	0.1292165190046865	0.3397148804722845	0.1442598629105904	3.076923076923077	0.3662270988996333	1.2098397191320054	0.3355491648017997	13.0	0.184112843355605	2020	2017-2021	Nevada	Lander County	5734	32015
32017	0.0874130887803876	0.4628852382913874	0.2023732331238313	3.1666666666666665	0.6540472290116196	1.1833228527170472	0.4830895316885561	6.0	0.137672090112641	2020	2017-2021	Nevada	Lincoln County	4499	32017
32019	0.0641753284048252	0.2095013740782473	0.1130904036403595	3.1166666666666667	0.1104586453338513	1.0426641596647943	0.0887574675302738	138.0	0.288324769455882	2020	2017-2021	Nevada	Lyon County	59235	32019
32021	0.1217312867215169	0.3968613653170929	0.4750398330560673	3.4	0.6782329983125267	1.5269293179290453	0.6828635503453467	5.0	0.368117229129663	2020	2017-2021	Nevada	Mineral County	4554	32021
32023	0.0665725871436256	0.2945650971147776	0.2667795899220962	3.263157894736842	0.1257054397595399	0.9225087688921592	0.1000601247887504	85.0	0.293681495809155	2020	2017-2021	Nevada	Nye County	51591	32023
32027	0.1315310464754731	0.3406387486637559	0.2767268852919289	3.0	0.816496580927726	0.4526637608159613	0.202437388027039	5.0	0.240122914837577	2020	2017-2021	Nevada	Pershing County	6650	32027
32029	0.0679900081318486	0.1640204562597491	0.8741696536407398	4.0	0.7071067811865476	0.3418988424111187	0.1709494212055593	4.0	0.320996441281139	2020	2017-2021	Nevada	Storey County	4104	32029
32031	0.04285492239476	0.0068592712291232	-0.019499042859577	2.9906444906444904	0.0368466565515958	1.0508171279876732	0.0325844558929363	1040.0	0.52321061056483	2020	2017-2021	Nevada	Washoe County	486492	32031
32033	0.1085668683305613	0.4919952881931877	0.6407484163180354	3.142857142857143	0.1771924779845835	0.499002646572552	0.1333640670405668	14.0	0.201548568747067	2020	2017-2021	Nevada	White Pine County	9080	32033
32510	0.0723480642238672	0.121355541467364	0.0294313021986907	3.0296296296296297	0.1067482298259427	1.0981314611192423	0.0915109550932701	144.0	0.441451747088186	2020	2017-2021	Nevada	Carson City	58639	32510
33001	0.0577978096625164	0.0753204997250307	0.3630632267657288	3.327586206896552	0.0957018036221788	0.9690458469444956	0.0873759214790435	123.0	0.447013997301087	2020	2017-2021	New Hampshire	Belknap County	63705	33001
33003	0.0562636242631848	0.0432269272175038	0.0814368024726704	3.0444444444444443	0.1160309055217821	1.0612299578586566	0.1061229957858656	100.0	0.507606939235952	2020	2017-2021	New Hampshire	Carroll County	50107	33003
33005	0.0572729249396049	-0.0971257738493932	-0.309035674237871	2.6783216783216783	0.0770520072445455	0.961050227994198	0.076457050933953	158.0	0.587793643482266	2020	2017-2021	New Hampshire	Cheshire County	76458	33005
33007	0.0638660017683055	0.0895086829924029	-0.0974038443326045	2.816901408450704	0.1238076477370957	0.8057005502596615	0.0918180991614385	77.0	0.469951405548379	2020	2017-2021	New Hampshire	Coos County	31268	33007
33009	0.054089153534403	-0.1148152223394448	-0.3500390484879888	2.6052631578947367	0.0849856342551267	1.0866930616662294	0.0864526580871794	158.0	0.625035320712066	2020	2017-2021	New Hampshire	Grafton County	91118	33009
33011	0.0436937045300109	-0.1102300564977762	-0.1068742687567851	2.9079283887468037	0.0375327517431373	1.0140918341989602	0.034742213776071	852.0	0.539033964990814	2020	2017-2021	New Hampshire	Hillsborough County	422937	33011
33013	0.0498332657628516	-0.0612825691219364	-0.0554155048732455	2.9834437086092715	0.0620628020925973	0.9369232596903568	0.0514203441335202	332.0	0.549986401341734	2020	2017-2021	New Hampshire	Merrimack County	153808	33013
33015	0.0450306296973792	-0.0529491942847917	0.0179262020264855	2.938202247191011	0.0440268558614203	1.0590406241939172	0.0442807130127542	572.0	0.510733863476281	2020	2017-2021	New Hampshire	Rockingham County	314176	33015
33017	0.0536529742622387	-0.1582568277404881	-0.2914479620953844	2.7746478873239435	0.065910715688461	1.0800890717947675	0.0611480025411884	312.0	0.577773161611965	2020	2017-2021	New Hampshire	Strafford County	130889	33017
33019	0.0602023596159506	0.0469216995681941	0.2177594895368667	3.127906976744186	0.0960249913349698	1.0481121861341356	0.1053392381698808	99.0	0.518453427065026	2020	2017-2021	New Hampshire	Sullivan County	43063	33019
34001	0.0448298762069807	-0.0940210244025058	-0.1021331553125306	2.8315629742033384	0.0460335120499984	0.9134317489655968	0.033900631815511	726.0	0.533888864777281	2020	2017-2021	New Jersey	Atlantic County	274534	34001
34003	0.0390016121802855	-0.1999560344779219	-0.162447897961007	2.9297365119196987	0.0275999648982353	1.0113560055130286	0.0245217748667282	1701.0	0.583149123951842	2020	2017-2021	New Jersey	Bergen County	955732	34003
34005	0.0406241208999954	-0.116699264182223	-0.1699493140390554	2.8470873786407767	0.0357730455025231	0.9928464349108844	0.0328045695792318	916.0	0.59934480887028	2020	2017-2021	New Jersey	Burlington County	461860	34005
34007	0.040764814396004	-0.1744032594269107	-0.1964763693722513	2.881025641025641	0.0347361988563335	0.970153433703843	0.029603174450534	1074.0	0.67004883799259	2020	2017-2021	New Jersey	Camden County	523485	34007
34009	0.0575047961489493	0.0464823083415462	0.0129104858228085	3.085858585858586	0.0779212131744521	0.916696511353959	0.0615246414388781	222.0	0.419289304541235	2020	2017-2021	New Jersey	Cape May County	95263	34009
34011	0.0575416514662199	0.039244097643314	0.0551373982214613	3.003787878787879	0.0684009548526172	0.938737987750919	0.0546554387216225	295.0	0.530716115019289	2020	2017-2021	New Jersey	Cumberland County	154152	34011
34013	0.040519345312815	-0.3189016270284203	-0.3057290441563577	2.6998535871156664	0.0298794659411442	0.9353895616843982	0.0240795240925207	1509.0	0.779503060225829	2020	2017-2021	New Jersey	Essex County	863728	34013
34015	0.0448545097821738	-0.0224340996188946	-0.0067147293569405	3.116696588868941	0.0440010171747618	0.9754307458865552	0.0395915126615331	607.0	0.509885792921749	2020	2017-2021	New Jersey	Gloucester County	302294	34015
34017	0.0434361739588379	-0.3769898358574698	-0.3452016380304409	2.6417641764176416	0.0299319406428053	0.8686886425521675	0.0251820256975994	1190.0	0.734177624924135	2020	2017-2021	New Jersey	Hudson County	724854	34017
34019	0.051320304781271	0.0391075112112689	0.3104165302591876	3.3421052631578947	0.0698738772515965	1.004631084265443	0.0644471141041021	243.0	0.47762982689747	2020	2017-2021	New Jersey	Hunterdon County	128947	34019
34021	0.0449404707921009	-0.179100460443	-0.1608492826274921	2.743703703703704	0.0417064442565181	1.0364649465459137	0.0383875906128116	729.0	0.703507432265621	2020	2017-2021	New Jersey	Mercer County	387340	34021
34023	0.040368789276732	-0.2127874412689034	-0.1759798707838882	2.830573248407643	0.0252827103379458	0.9465184790240364	0.0230652440193249	1684.0	0.611954549019926	2020	2017-2021	New Jersey	Middlesex County	863162	34023
34025	0.0401737977147193	-0.1421979841704465	-0.1533319443561311	2.9426494345718903	0.0297821305405526	0.9955173292122768	0.0275471856462794	1306.0	0.485905885569246	2020	2017-2021	New Jersey	Monmouth County	643615	34025
34027	0.0422395691296547	-0.0964977149131326	-0.0097036524915587	2.997912317327766	0.0335763038082324	1.0446473924472517	0.032805808623394	1014.0	0.521603986237988	2020	2017-2021	New Jersey	Morris County	509285	34027
34029	0.0452578686829918	0.0393447237078665	0.0476030178762111	3.095486111111111	0.0312372274924699	0.9566227681119313	0.0270034249040729	1255.0	0.354262802642973	2020	2017-2021	New Jersey	Ocean County	637229	34029
34031	0.0435519099199986	-0.1494035861558365	-0.1433863691344952	2.9156214367160773	0.0342445242105049	0.9481676872179556	0.0302726644538235	981.0	0.583869275370184	2020	2017-2021	New Jersey	Passaic County	524118	34031
34033	0.0618170727310854	0.0898908513647942	0.0600050845281807	3.128	0.0879229566734859	0.9193594051393736	0.0760867257435315	146.0	0.434726475710082	2020	2017-2021	New Jersey	Salem County	64837	34033
34035	0.0438693707930859	-0.1436179996360204	-0.1291899679880318	2.906422018348624	0.0478939403329113	1.0811408839932146	0.0445098658086928	590.0	0.606942222756034	2020	2017-2021	New Jersey	Somerset County	345361	34035
34037	0.049761664724117	0.0444628890648176	0.0427591659383616	3.084931506849315	0.0552305088243308	1.082278281189832	0.0545937174925562	393.0	0.400109075296766	2020	2017-2021	New Jersey	Sussex County	144221	34037
34039	0.0428692142696502	-0.1982120138829173	-0.1254269329670503	2.8860215053763443	0.0345892768529148	0.8976831171577182	0.028330627965267	1004.0	0.680307855838432	2020	2017-2021	New Jersey	Union County	575345	34039
34041	0.0563015834621249	0.0224997194107946	0.01320604614466	2.98728813559322	0.0752092743647201	1.0918142256167114	0.0683720589433506	255.0	0.417311882017764	2020	2017-2021	New Jersey	Warren County	109632	34041
35001	0.0418320697915998	-0.1119961748057327	-0.1048306761553291	2.885490753911806	0.0300742599817889	1.0752232756571591	0.027153488196671	1568.0	0.62524040633511	2020	2017-2021	New Mexico	Bernalillo County	676444	35001
35003	0.0764277212103742	0.544230350313679	-0.1567820736684999	3.363636363636364	0.2787219948501071	0.6219978935466918	0.1875394212077997	11.0	0.25948539031836	2020	2017-2021	New Mexico	Catron County	3579	35003
35005	0.0792469739955514	0.2234318491031687	0.3615352002813115	2.953488372093023	0.1141242277942833	0.9578800472784018	0.0953126270802112	101.0	0.289558469846168	2020	2017-2021	New Mexico	Chaves County	65157	35005
35006	0.0777765387823476	0.1171386310834351	0.1003780546528574	3.4705882352941178	0.2198165774710644	0.7067514387589587	0.1542258078872321	21.0	0.544151376146789	2020	2017-2021	New Mexico	Cibola County	27172	35006
35007	0.0881702875734578	0.189731138910765	0.1249556523497605	2.8260869565217392	0.2107143255908877	0.6593220292553666	0.1203751826944151	30.0	0.443896633798028	2020	2017-2021	New Mexico	Colfax County	12387	35007
35009	0.0946256353379964	0.1881443437418391	0.1741863872062519	3.3968253968253967	0.1262076494000282	0.9708242468147112	0.1128560263274569	74.0	0.291980204731883	2020	2017-2021	New Mexico	Curry County	48430	35009
35011	0.1523623449596992	0.271446863667655	1.0369792373308535					1.0	0.260428410372041	2020	2017-2021	New Mexico	De Baca County	1698	35011
35013	0.0500166961671192	-0.058402625444178	-0.0933595557663839	3.02262443438914	0.0461572661986192	0.9616200744972976	0.0430049571020873	500.0	0.593828551616538	2020	2017-2021	New Mexico	Doña Ana County	219561	35013
35015	0.0900932388147739	0.2728703219159301	0.5466606644375059	3.73015873015873	0.1265148663111037	0.8976179985827069	0.1022930645590317	77.0	0.237083661159192	2020	2017-2021	New Mexico	Eddy County	62314	35015
35017	0.0804153922584217	0.1098403996282039	0.2230993639982643	3.1272727272727274	0.19090188935363	1.212963619274834	0.1579144126527493	59.0	0.536661245846002	2020	2017-2021	New Mexico	Grant County	28185	35017
35019	0.1334067297119606	0.2061980552498032	-0.2215985645053892	3.0	0.0	0.264040853669608	0.1524440579432068	3.0	0.573686657368666	2020	2017-2021	New Mexico	Guadalupe County	4452	35019
35021	0.1049768484986677	0.3972708627080045							0.359437751004016	2020	2017-2021	New Mexico	Harding County	657	35021
35023	0.1255966980767617	0.2889724307635756	-0.0478672939750608	3.0		0.7770435928920435	0.3885217964460217	4.0	0.423571796191457	2020	2017-2021	New Mexico	Hidalgo County	4178	35023
35025	0.0758708592280166	0.10122370118861	0.0866023868061183	3.191780821917808	0.1404874801023179	1.041315554784811	0.1091595306323589	91.0	0.19721250971251	2020	2017-2021	New Mexico	Lea County	74455	35025
35027	0.0724350568335678	0.2438608640109889	0.3418679255438063	3.2972972972972974	0.1875710803479848	1.0625438567000185	0.1601845134532325	44.0	0.315114443567482	2020	2017-2021	New Mexico	Lincoln County	20269	35027
35028	0.1252996060254086	-0.0918608150126611	-0.3593340499797054	2.88	0.1904784798397217	0.7247290145691084	0.1421310533597982	26.0	0.638438133874239	2020	2017-2021	New Mexico	Los Alamos County	19419	35028
35029	0.1060618703572842	0.3311498570836326	0.4536939722060431	3.526315789473684	0.1615868832769632	0.7999493080883436	0.1192494020959639	45.0	0.446995358173378	2020	2017-2021	New Mexico	Luna County	25427	35029
35031	0.0623531677163301	0.1181779279436786	0.1772248736332176	2.9183673469387754	0.1764062879848873	0.936549722113286	0.1298760786577309	52.0	0.697986837011227	2020	2017-2021	New Mexico	McKinley County	72902	35031
35033	0.073409313758721	0.1709703509390512	-0.2070747145801488	2.8	0.3741657386773941	0.5405783329123285	0.2417539799110956	5.0	0.658987915407855	2020	2017-2021	New Mexico	Mora County	4189	35033
35035	0.062029403516495	0.2446875379643827	0.2618158984732264	3.4044117647058822	0.0958762185856769	1.0631912476497172	0.0827693263737077	165.0	0.368816830392072	2020	2017-2021	New Mexico	Otero County	67839	35035
35037	0.1152153146380679	0.3033590123090058	0.1595129313652974	3.1333333333333333	0.2652741419180738	0.7499148152929553	0.1767566170686353	18.0	0.307570977917981	2020	2017-2021	New Mexico	Quay County	8746	35037
35039	0.0624483624703494	-0.0120098977182777	-0.1806689722275305	2.977272727272727	0.1602101223334445	1.0749374797054767	0.1551538608174937	48.0	0.670203683376021	2020	2017-2021	New Mexico	Rio Arriba County	40363	35039
35041	0.1225701177698164	0.1351279764907777	0.4618630286411651	3.411764705882353	0.1349471159124085	1.1636255048153024	0.1912988545943208	37.0	0.279987569919204	2020	2017-2021	New Mexico	Roosevelt County	19191	35041
35043	0.0558401213905768	-0.0154101653946852	-0.0226512229511403	3.078688524590164	0.0647125495485791	1.0205610028645713	0.0561800342127456	330.0	0.542896123699205	2020	2017-2021	New Mexico	Sandoval County	148834	35043
35045	0.062082769739279	0.1273059938412078	0.1673685767629157	3.3125	0.1003867459309301	1.0701309926218217	0.09495877022309	127.0	0.354867829738799	2020	2017-2021	New Mexico	San Juan County	121661	35045
35047	0.0948052954636545	-0.069830080808394	-0.3002682162475568	2.7142857142857144	0.1678064325082745	0.901061608643951	0.1287230869491358	49.0	0.697497568308427	2020	2017-2021	New Mexico	San Miguel County	27201	35047
35049	0.0588041137137876	-0.0966753912083017	-0.1912217371203427	2.780821917808219	0.0763155784936413	1.0535877219991818	0.0697755514397183	228.0	0.773321460814504	2020	2017-2021	New Mexico	Santa Fe County	154823	35049
35051	0.0908151553770674	0.3586026476749562	0.5649247609215977	3.5416666666666665	0.215682987596881	0.922910162293147	0.1744136265629948	28.0	0.390046495608748	2020	2017-2021	New Mexico	Sierra County	11576	35051
35053	0.0835362299378058	0.012259298607176	-0.0196586949777443	2.7291666666666665	0.1436736652872257	0.7251685764803889	0.1015439115208431	51.0	0.533467106206106	2020	2017-2021	New Mexico	Socorro County	16595	35053
35055	0.069018706504728	-0.0581873318467306	-0.3595669214290632	2.4411764705882355	0.2072753072360308	1.0393331731908089	0.1566853712565172	44.0	0.779341886433832	2020	2017-2021	New Mexico	Taos County	34489	35055
35057	0.0809480427823034	0.3187251387413366	0.6315441378217326	3.864864864864865	0.1433350451881239	1.03398825158241	0.1614818349982474	41.0	0.329398538504778	2020	2017-2021	New Mexico	Torrance County	15045	35057
35059	0.1250548901425926	0.3922070371987027	0.3272412007472367	4.0	0.8164965809277261	0.4597544648939234	0.265439364067639	3.0	0.216261998870695	2020	2017-2021	New Mexico	Union County	4079	35059
35061	0.0691623763039893	-0.0024410880516421	0.1040259589316755	3.1354838709677417	0.0798929115252838	0.9777439739607416	0.0756601002521074	167.0	0.450975432383723	2020	2017-2021	New Mexico	Valencia County	76205	35061
36001	0.042541378025971	-0.2265006229610054	-0.3123698404782479	2.74145616641902	0.0403392248162448	0.952300628136324	0.035054670549043	738.0	0.660715353193185	2020	2017-2021	New York	Albany County	314848	36001
36003	0.0514818767221197	0.105878696963399	0.0853630684049899	3.2	0.1267731382092775	0.8628094232468837	0.0880601180091629	96.0	0.299658128127632	2020	2017-2021	New York	Allegany County	46456	36003
36005	0.0387470267933253	-0.3158545711851732	-0.2896548037017284	2.6097130242825606	0.0217360946161957	0.8300337615485275	0.0163730352171472	2570.0	0.839901303194884	2020	2017-2021	New York	Bronx County	1472654	36005
36007	0.0460295418034421	-0.1234488020855057	-0.2648688944663119	2.7494866529774127	0.05050137344864	1.0427909811085545	0.044343983167788	553.0	0.517683081294813	2020	2017-2021	New York	Broome County	198683	36007
36009	0.0505964138581893	0.2032014020149082	0.2909235252591746	3.223076923076923	0.0879117203743804	0.8854017100081524	0.0711171767321873	155.0	0.349033319621555	2020	2017-2021	New York	Cattaraugus County	77042	36009
36011	0.0590111521923465	0.1059313570264787	0.0705648918431553	3.187878787878788	0.081153611713946	0.8520086924209259	0.0640408949482072	177.0	0.454530299241477	2020	2017-2021	New York	Cayuga County	76248	36011
36013	0.0497171950197287	0.062783536162301	0.1526554634569459	3.4472049689441	0.061883093118587	0.9716781824642196	0.0505835457001735	369.0	0.398474310074041	2020	2017-2021	New York	Chautauqua County	127657	36013
36015	0.0530320219374563	0.0803001136347986	0.1318508688777862	3.2093023255813957	0.0831356388759606	0.933886525178898	0.066877003134561	195.0	0.43145391358473	2020	2017-2021	New York	Chemung County	84148	36015
36017	0.0575307690229649	0.1196496189564691	-0.0020428963004896	3.15625	0.0948885797713789	0.7655639004510368	0.0720181937235433	113.0	0.380803817214168	2020	2017-2021	New York	Chenango County	47220	36017
36019	0.0560749394463531	0.0460892050904056	-0.0999484178517664	2.9940119760479043	0.0677150407153177	0.8749248349421607	0.061712439653226	201.0	0.526521016113309	2020	2017-2021	New York	Clinton County	79843	36019
36021	0.0590007981415616	0.0002824264680602	-0.0088685042418494	2.853211009174312	0.1049657947885888	1.0666737577965446	0.0999031507138772	114.0	0.584964131994261	2020	2017-2021	New York	Columbia County	61570	36021
36023	0.0722999203310475	-0.0491453325468307	-0.1855837680395023	2.587719298245614	0.0886355626633114	0.9151183901363928	0.0781838404330461	137.0	0.490098775934591	2020	2017-2021	New York	Cortland County	46809	36023
36025	0.0527906249122021	0.1615083003084351	0.1071438301556113	3.11	0.1045504823552234	1.041674232681989	0.1007024490432321	107.0	0.405814469596094	2020	2017-2021	New York	Delaware County	44308	36025
36027	0.0439788458866051	-0.1079019211512988	-0.1779359995969947	2.9060283687943262	0.0463082803224727	1.0530719730731788	0.0428844059391827	603.0	0.549121801570981	2020	2017-2021	New York	Dutchess County	295911	36027
36029	0.0386465583142888	-0.0855487637100916	-0.0352664422349241	2.895705521472393	0.022533502981298	0.9979780363794708	0.0199675493453707	2498.0	0.57499429889291	2020	2017-2021	New York	Erie County	954236	36029
36031	0.0496711517391965	0.1544049006908119	-0.0672788718853543	2.970149253731343	0.1288099717515554	0.9198976420276832	0.1076658753259355	73.0	0.525565180646524	2020	2017-2021	New York	Essex County	37381	36031
36033	0.0576454031535086	0.0977727872054768	-0.0974950133971527	2.76	0.0925499247189784	0.7423993732427213	0.07782460057622	91.0	0.489033349188732	2020	2017-2021	New York	Franklin County	47555	36033
36035	0.0663841041668983	0.0750830311900676	0.1189782500241304	3.205357142857143	0.0828455389074854	0.8109953569878878	0.0714041597085858	129.0	0.340254837187352	2020	2017-2021	New York	Fulton County	53324	36035
36037	0.0579674825325163	0.1415523950735855	0.244935510060559	3.30327868852459	0.0927929604467896	0.9095403202016988	0.0774252137560099	138.0	0.337707448861443	2020	2017-2021	New York	Genesee County	58388	36037
36039	0.0547932523973236	0.0641034183786036	0.2253471363800313	3.283582089552239	0.1451034528232651	0.9115940604883004	0.1045670101894843	76.0	0.420278669212333	2020	2017-2021	New York	Greene County	47931	36039
36041	0.0645983562095935	0.2581629445980382	-0.7496783147819072	2.3684210526315788	0.158655679740622	0.8944231571531136	0.1865001205328604	23.0	0.346165148398472	2020	2017-2021	New York	Hamilton County	5107	36041
36043	0.0548791422213452	0.1863869226471765	0.2868458829515812	3.198581560283688	0.0898158947559746	0.8462566537501182	0.0673245645173085	158.0	0.344984380423464	2020	2017-2021	New York	Herkimer County	60139	36043
36045	0.0517663477926261	0.0992623872433857	-0.0768409600487792	2.8536585365853657	0.0688194701189753	0.8481263933946794	0.0538560798366689	248.0	0.403088317495808	2020	2017-2021	New York	Jefferson County	116721	36045
36047	0.0378386983910807	-0.3908194103756294	-0.3622131088711272	2.59851891034118	0.0171548628213793	0.915324723653584	0.0141625988964229	4177.0	0.776210100189608	2020	2017-2021	New York	Kings County	2736074	36047
36049	0.0606735069048634	0.2078219452916958	0.155695658756226	3.1923076923076925	0.1412586611379551	0.822601784573122	0.1053233659239747	61.0	0.300715802721624	2020	2017-2021	New York	Lewis County	26582	36049
36051	0.0554246028311748	0.0492450745861829	-0.0470014799601318	2.6412213740458017	0.0871521611811929	0.8865037185767993	0.0728701567882296	148.0	0.406960435761114	2020	2017-2021	New York	Livingston County	61834	36051
36053	0.0561760797935151	0.0744733499104648	-0.1289725452234612	3.034482758620689	0.1051575356785303	1.016428012550216	0.0884687029362251	132.0	0.445745769856085	2020	2017-2021	New York	Madison County	68016	36053
36055	0.0402320817489721	-0.1395591373968037	-0.1137899402859456	2.9046259280411197	0.025767937439041	0.992287144076593	0.0225345277026769	1939.0	0.607812992216086	2020	2017-2021	New York	Monroe County	759443	36055
36057	0.0653622337311057	0.0520453490170282	0.0723294836880423	3.091743119266055	0.0933619847767535	0.816862810331961	0.0751983169496695	118.0	0.38495318984654	2020	2017-2021	New York	Montgomery County	49532	36057
36059	0.0391480528221215	-0.1767381666215779	-0.1229902986755261	2.9065880039331367	0.0226006629887491	0.964691117061054	0.0206047810798111	2192.0	0.548248112607505	2020	2017-2021	New York	Nassau County	1395774	36059
36061	0.0370036602734639	-0.428340811058512	-0.2159937418025061	2.547167178342171	0.0141609770740945	0.82218647545246	0.0095179343785694	7462.0	0.876225071742526	2020	2017-2021	New York	New York County	1694251	36061
36063	0.0452525075084565	0.0463131800767738	0.0662897463517968	3.110891089108911	0.0494366685198123	0.903518922743634	0.0381806430892254	560.0	0.450835969715075	2020	2017-2021	New York	Niagara County	212666	36063
36065	0.0442989972118255	0.0100450075684502	0.0026943208230641	3.0392156862745097	0.0471862976743144	0.8825889143345738	0.0386669223780802	521.0	0.420432121643144	2020	2017-2021	New York	Oneida County	232125	36065
36067	0.0397234266091909	-0.1006062150777866	-0.0867046019110507	2.947267497603068	0.0340789982145694	0.9579747546278676	0.0282246018834535	1152.0	0.602459407210909	2020	2017-2021	New York	Onondaga County	476516	36067
36069	0.0542645732313392	0.0458043853332395	0.1354879125272618	3.2531120331950207	0.0711614795296484	1.0733752275884636	0.0668254227722087	258.0	0.499713198101893	2020	2017-2021	New York	Ontario County	112458	36069
36071	0.0463866725195525	-0.077862751900866	-0.1390005808435178	3.011128775834658	0.0390006361658754	0.988049835313721	0.0375058588518948	694.0	0.499667692018139	2020	2017-2021	New York	Orange County	401310	36071
36073	0.0728772219902146	0.2349368881053066	0.4207687893745482	3.4153846153846152	0.1152755895168683	0.8860720545366543	0.1023147878416284	75.0	0.315418054536216	2020	2017-2021	New York	Orleans County	40343	36073
36075	0.0496667243478583	0.0900291601642428	0.0033725826366186	3.191823899371069	0.0553928474543737	0.9457575984978942	0.0501956014883663	355.0	0.396813481712238	2020	2017-2021	New York	Oswego County	117525	36075
36077	0.0600288557633342	0.0866917249596629	0.0306192966936424	3.13986013986014	0.0965497249533393	1.0192604644900505	0.0826729405259885	152.0	0.474284461015462	2020	2017-2021	New York	Otsego County	58524	36077
36079	0.063179021961117	-0.0105170409104047	-0.0146829217320109	2.9421965317919074	0.0733660418710149	1.0375668729183605	0.0766991502499072	183.0	0.460101773664221	2020	2017-2021	New York	Putnam County	97668	36079
36081	0.0367826382541759	-0.3484117557002205	-0.3322205419376781	2.68004757656854	0.0179608330684487	0.8987866253374245	0.0148261342880742	3675.0	0.727946547473913	2020	2017-2021	New York	Queens County	2405464	36081
36083	0.0500265006463665	-0.1297018124062256	-0.3471561970298575	2.7419354838709675	0.0627799647114639	1.0066401756059973	0.0584111873867746	297.0	0.528843795582749	2020	2017-2021	New York	Rensselaer County	161130	36083
36085	0.0470164937430722	-0.1374872630615932	-0.0733908702834454	3.081730769230769	0.0368111647695991	0.918530729430764	0.0307546835710715	892.0	0.424590676427908	2020	2017-2021	New York	Richmond County	495747	36085
36087	0.0505400668741884	-0.1364614669582669	-0.1550117705818524	2.940758293838863	0.0501987179146477	0.9589980889085944	0.0451074757488151	452.0	0.508779230542057	2020	2017-2021	New York	Rockland County	338329	36087
36089	0.0510139089100121	0.1068902226158977	-0.0456562026644343	2.928205128205128	0.080093987663441	0.9442641515416892	0.0623987315081691	229.0	0.440332961859492	2020	2017-2021	New York	St. Lawrence County	108505	36089
36091	0.0478609479933325	-0.0085648744444376	0.0433187757103612	2.981651376146789	0.0516105826704913	1.0511417876537703	0.0480781062950739	478.0	0.527609111083713	2020	2017-2021	New York	Saratoga County	235509	36091
36093	0.0496393860585237	-0.1354705170090701	-0.1526351558110814	2.926829268292683	0.0557712010020352	0.9704295975063651	0.0476365153985526	415.0	0.580075403655438	2020	2017-2021	New York	Schenectady County	158061	36093
36095	0.059479490117576	0.10817172784161	0.1909026698405371	3.235294117647059	0.1392457641331317	1.1679056434719326	0.1386048996173579	71.0	0.35053777544596	2020	2017-2021	New York	Schoharie County	29714	36095
36097	0.0578750895772944	0.195382839658006	0.3216362690152241	3.3684210526315788	0.1425867654137837	1.013889527340733	0.1583429416242629	41.0	0.409806803863923	2020	2017-2021	New York	Schuyler County	17898	36097
36099	0.0703218103230824	0.0949092063313997	-0.1069961591196594	3.0	0.1211829801800347	0.8232767475894753	0.1110106139988019	55.0	0.453585252246933	2020	2017-2021	New York	Seneca County	33814	36099
36101	0.0502548778364028	0.1388085759151751	0.1993569931327746	3.264705882352941	0.0629151670194837	0.8949552461015403	0.0559347028813462	256.0	0.348842347119123	2020	2017-2021	New York	Steuben County	93584	36101
36103	0.0366711086044686	-0.1122671797322989	-0.0876221003086445	2.979688850475368	0.0218580496919144	0.966571725637652	0.0193198460805919	2503.0	0.499847823748416	2020	2017-2021	New York	Suffolk County	1525920	36103
36105	0.0472937105395217	0.0285807988513282	0.0056163640391464	3.0977011494252875	0.0825349883537672	1.0128847954405935	0.0719825879912135	198.0	0.45350471394273	2020	2017-2021	New York	Sullivan County	78624	36105
36107	0.0586710129693079	0.1122512263885619	0.2008713750233396	3.3707865168539324	0.1154273903884073	0.9511811277024246	0.0937226613962528	103.0	0.394431934493347	2020	2017-2021	New York	Tioga County	48455	36107
36109	0.0624592013242817	-0.3845415651739032	-0.6384359804462381	2.3385416666666665	0.0753797844227616	0.9428468536635264	0.0649082542258709	211.0	0.751850609415185	2020	2017-2021	New York	Tompkins County	105740	36109
36111	0.0447911568771013	-0.1615865068777509	-0.3253272238489577	2.595505617977528	0.0510178657642701	0.9532456465176588	0.0477818867355845	398.0	0.60663457513604	2020	2017-2021	New York	Ulster County	181851	36111
36113	0.068061656023885	0.0260491558338624	-0.1673198700025884	2.7717391304347827	0.0910372627992442	0.9292758692464362	0.089008485378597	109.0	0.499193571206248	2020	2017-2021	New York	Warren County	65737	36113
36115	0.0550824769068871	0.0681240417131444	-0.0929526419790681	2.99009900990099	0.1012382087825132	1.0373712671417148	0.0946986072535391	120.0	0.420453719188541	2020	2017-2021	New York	Washington County	61302	36115
36117	0.049611888033705	0.124352615772612	0.0829593066107244	3.145374449339207	0.0637707603737871	0.8747197437698394	0.0545635184824612	257.0	0.399816765918461	2020	2017-2021	New York	Wayne County	91283	36117
36119	0.0396931002052013	-0.2838686081991384	-0.3445233027140185	2.7233620119126405	0.0267896923492647	0.96557949009771	0.0238360200353529	1641.0	0.683713532035721	2020	2017-2021	New York	Westchester County	1004457	36119
36121	0.058037498611566	0.1994407224317548	0.2653697918734716	3.155172413793104	0.1704193828951376	0.9573143170445302	0.1187402272330676	65.0	0.267408149280481	2020	2017-2021	New York	Wyoming County	40531	36121
36123	0.0782546604026575	-0.01269954761239	-0.425478647547755	2.3877551020408165	0.164722738882673	0.8898070184074967	0.1199815538858323	55.0	0.404622614366548	2020	2017-2021	New York	Yates County	24774	36123
37001	0.0520204839417604	0.0974479096079659	0.1576099416809682	3.305949008498584	0.0600217410427453	0.9745160128264552	0.0497305620332575	384.0	0.457405072984531	2020	2017-2021	North Carolina	Alamance County	171415	37001
37003	0.0852051028962915	0.334143281019096	0.3169740459367194	3.2264150943396226	0.1278300570966095	0.9118608650732332	0.119733197457147	58.0	0.206908600808666	2020	2017-2021	North Carolina	Alexander County	36444	37003
37005	0.0959360405884509	0.331072284831112	-0.2689968692088957	3.272727272727273	0.179353929892356	1.198009503918848	0.3322680534517371	13.0	0.247131215699318	2020	2017-2021	North Carolina	Alleghany County	10888	37005
37007	0.0807792038275116	0.1866976074662354	0.2741848982517962	3.4857142857142858	0.1770099799819356	0.8880361045254079	0.1370269458155568	42.0	0.521062106210621	2020	2017-2021	North Carolina	Anson County	22055	37007
37009	0.0657802883926654	0.2143103447661397	0.0027414201780641	3.203125	0.1245837126537873	1.0210461427794546	0.1186942031465961	74.0	0.266666666666667	2020	2017-2021	North Carolina	Ashe County	26577	37009
37011	0.0829629992013679	0.2985092647546717	0.3768155752135485	3.2	0.1418271572327938	0.8117526504954123	0.1507386829498637	29.0	0.234006194595749	2020	2017-2021	North Carolina	Avery County	17806	37011
37013	0.0666600941799216	0.1133420904607316	-0.0430337944363734	3.156862745098039	0.0855298739269225	0.9079769087957014	0.0854152826114546	113.0	0.369505178365938	2020	2017-2021	North Carolina	Beaufort County	44652	37013
37015	0.0851783247718081	0.0697220074913705	-0.1175763391444517	2.8823529411764706	0.1369798753676842	0.6160561754842725	0.0999375082834411	38.0	0.608753587535875	2020	2017-2021	North Carolina	Bertie County	17934	37015
37017	0.0706422873965136	0.1846045408814029	0.2557576924667392	3.333333333333333	0.1756624178833172	0.861557641595144	0.1141160973769416	57.0	0.430890483472533	2020	2017-2021	North Carolina	Bladen County	29606	37017
37019	0.0510203510732008	0.2162305962160824	0.2580341589998606	3.477272727272727	0.0536507490945175	0.9181055607352128	0.0477300353240485	370.0	0.373598026020637	2020	2017-2021	North Carolina	Brunswick County	136693	37019
37021	0.049972267349586	-0.0531085890187357	-0.0775781437096278	2.9914529914529915	0.0545910673085209	1.096298540421678	0.0484027629930564	513.0	0.607291397937418	2020	2017-2021	North Carolina	Buncombe County	269452	37021
37023	0.0631487640473348	0.2255793540876887	0.2891389065336423	3.4285714285714284	0.0817525955643408	1.0052350332223543	0.0674669579460454	222.0	0.29721095679362	2020	2017-2021	North Carolina	Burke County	87570	37023
37025	0.052616181219105	0.0845473913120687	0.1218872777064392	3.263657957244656	0.0581411544505619	1.0047903110683003	0.0472613606985798	452.0	0.452014315548662	2020	2017-2021	North Carolina	Cabarrus County	225804	37025
37027	0.0672392037580825	0.3120180352355459	0.3581284752091477	3.3373493975903616	0.0845833962988678	0.801800807753763	0.0583224268858468	189.0	0.241832688131432	2020	2017-2021	North Carolina	Caldwell County	80652	37027
37029	0.1041092179428552	0.3620357499211812	0.4883973323084802	3.36	0.1814754345175493	1.0578959905623693	0.2115791981124738	25.0	0.262779962386733	2020	2017-2021	North Carolina	Camden County	10355	37029
37031	0.0597364894414571	0.1944654766461763	0.1626104196470506	3.4375	0.0885747520767976	0.9556821548946476	0.0813530675683662	138.0	0.287101445834619	2020	2017-2021	North Carolina	Carteret County	67686	37031
37033	0.0595061208665319	0.141977592417506	0.1039749156642411	3.314814814814815	0.1830259737944665	1.3136201053860137	0.17712849887604	55.0	0.406728596535275	2020	2017-2021	North Carolina	Caswell County	22736	37033
37035	0.0534607826578197	0.2285714282538141	0.2619056624238742	3.2688172043010755	0.0664367267113774	1.0220963588258478	0.057864811689066	312.0	0.312225773910084	2020	2017-2021	North Carolina	Catawba County	160610	37035
37037	0.0582951261537118	-0.0926973249865418	-0.3379253840467411	2.591836734693877	0.1090569445779529	1.0061663690220195	0.0996253158112914	102.0	0.558376586830092	2020	2017-2021	North Carolina	Chatham County	76285	37037
37039	0.0829304118232178	0.2349076028752282	0.1956977477624264	3.2857142857142856	0.1506506819061429	0.912685869462388	0.1014095410513764	81.0	0.22102276232188	2020	2017-2021	North Carolina	Cherokee County	28774	37039
[truncated: 1,242 more rows]
