# Supplementary material for: When local governments’ stay-at-home orders meet the white house’s “opening up america again”
Source: PLoS One. 2024 Mar 20;19(3):e0298115. doi: 10.1371/journal.pone.0298115 (PMC10954150; doi:10.1371/journal.pone.0298115)
Supplement: S3 Data — (CSV) [file pone.0298115.s003.csv]

state	fips_code	week	new_cases_per_100_000	new_deaths_per_100_000	unemp_rate	retail	residential	reopen	b_rest1	b_rest2	b_rest3	b_rest4	b_rest5	b_rest_sum	county_fips	mrp_ideology_mean	Knowledge	Patent	University	Business	mrp_cat	sum_stay	no_stay	sum_stay_reopen	ideo_scale	screen_name	user_id	favorite_count	retweet_count	quote_count	reply_count	followers_count	friends_count	listed_count	statuses_count	favourites_count	month	covid	weighted_res	norm_res	sent	subj	anger	joy	fear	anticip	trust	surprise	positive
Alabama	01001	10	0	0	2.8	7	0.666666666666667	0	0	0	0	0	0	0	1001	0.370906633	56.8	0	93.4	76.9	1	5	0	2	0.757043815441855	NA	NA	NA	NA	NA	NA	NA	NA	NA	NA	NA	NA	NA	NA	NA	NA	NA	NA	NA	NA	NA	NA	NA	NA
Alabama	01001	11	0	0	2.8	9.14285714285714	-1.4	0	0	0	1	0	0	1	1001	0.370906633	56.8	0	93.4	76.9	1	5	0	2	0.757043815441855	NA	NA	NA	NA	NA	NA	NA	NA	NA	NA	NA	NA	NA	NA	NA	NA	NA	NA	NA	NA	NA	NA	NA	NA
Alabama	01001	12	0	0	2.8	-16.2857142857143	8.6	0	0	1	1	1	0	1	1001	0.370906633	56.8	0	93.4	76.9	1	5	0	2	0.757043815441855	NA	NA	NA	NA	NA	NA	NA	NA	NA	NA	NA	NA	NA	NA	NA	NA	NA	NA	NA	NA	NA	NA	NA	NA
Alabama	01001	13	1.55142857142857	0	2.8	-26	13.6	0	0	1	1	1	1	1	1001	0.370906633	56.8	0	93.4	76.9	1	5	0	2	0.757043815441855	NA	NA	NA	NA	NA	NA	NA	NA	NA	NA	NA	NA	NA	NA	NA	NA	NA	NA	NA	NA	NA	NA	NA	NA
Alabama	01001	14	1.55142857142857	0	8.94285714285714	-29.7142857142857	15.4	0	1	1	1	1	1	1	1001	0.370906633	56.8	0	93.4	76.9	1	5	0	2	0.757043815441855	NA	NA	NA	NA	NA	NA	NA	NA	NA	NA	NA	NA	NA	NA	NA	NA	NA	NA	NA	NA	NA	NA	NA	NA
Alabama	01001	15	1.81	0.258571428571429	11.4	-35.2857142857143	17.8	0	1	1	1	1	1	1	1001	0.370906633	56.8	0	93.4	76.9	1	5	0	2	0.757043815441855	NA	NA	NA	NA	NA	NA	NA	NA	NA	NA	NA	NA	NA	NA	NA	NA	NA	NA	NA	NA	NA	NA	NA	NA
Alabama	01001	16	1.81142857142857	0.258571428571429	11.4	-25.2857142857143	16	1	1	1	1	1	1	1	1001	0.370906633	56.8	0	93.4	76.9	1	5	0	3	0.757043815441855	NA	NA	NA	NA	NA	NA	NA	NA	NA	NA	NA	NA	NA	NA	NA	NA	NA	NA	NA	NA	NA	NA	NA	NA
Alabama	01001	17	2.84428571428571	0	11.4	-20.5714285714286	16.2	1	1	1	1	1	1	1	1001	0.370906633	56.8	0	93.4	76.9	1	5	0	3	0.757043815441855	NA	NA	NA	NA	NA	NA	NA	NA	NA	NA	NA	NA	NA	NA	NA	NA	NA	NA	NA	NA	NA	NA	NA	NA
Alabama	01001	18	2.84428571428571	0.258571428571429	9.85714285714286	-11.2857142857143	13	1	1	1	1	1	1	1	1001	0.370906633	56.8	0	93.4	76.9	1	5	0	3	0.757043815441855	NA	NA	NA	NA	NA	NA	NA	NA	NA	NA	NA	NA	NA	NA	NA	NA	NA	NA	NA	NA	NA	NA	NA	NA
Alabama	01001	19	6.72857142857143	0.258571428571429	7.8	-6	11.8	1	0	1	1	1	1	1	1001	0.370906633	56.8	0	93.4	76.9	1	5	0	3	0.757043815441855	NA	NA	NA	NA	NA	NA	NA	NA	NA	NA	NA	NA	NA	NA	NA	NA	NA	NA	NA	NA	NA	NA	NA	NA
Alabama	01001	20	9.31714285714286	0	7.8	-0.428571428571429	10.2	1	0	1	1	0	0	1	1001	0.370906633	56.8	0	93.4	76.9	1	5	0	3	0.757043815441855	NA	NA	NA	NA	NA	NA	NA	NA	NA	NA	NA	NA	NA	NA	NA	NA	NA	NA	NA	NA	NA	NA	NA	NA
Alabama	01001	21	12.6814285714286	-0.258571428571429	7.8	-0.714285714285714	10.2	1	0	1	1	0	0	1	1001	0.370906633	56.8	0	93.4	76.9	1	5	0	3	0.757043815441855	NA	NA	NA	NA	NA	NA	NA	NA	NA	NA	NA	NA	NA	NA	NA	NA	NA	NA	NA	NA	NA	NA	NA	NA
Alabama	01001	22	16.0442857142857	0.258571428571429	7.8	-4.57142857142857	10.75	1	0	1	1	0	0	1	1001	0.370906633	56.8	0	93.4	76.9	1	5	0	3	0.757043815441855	NA	NA	NA	NA	NA	NA	NA	NA	NA	NA	NA	NA	NA	NA	NA	NA	NA	NA	NA	NA	NA	NA	NA	NA
Alabama	01001	23	10.87	0.603333333333333	6.6	12.6666666666667	8.66666666666667	1	0	1	1	0	0	1	1001	0.370906633	56.8	0	93.4	76.9	1	5	0	3	0.757043815441855	NA	NA	NA	NA	NA	NA	NA	NA	NA	NA	NA	NA	NA	NA	NA	NA	NA	NA	NA	NA	NA	NA	NA	NA
Alabama	01003	10	0	0	2.7	10.8	-0.6	0	0	0	0	0	0	0	1003	0.576409442	96.4	97.1	94.6	97.5	1	5	0	2	0.862953018756298	NA	NA	NA	NA	NA	NA	NA	NA	NA	NA	NA	NA	NA	NA	NA	NA	NA	NA	NA	NA	NA	NA	NA	NA
Alabama	01003	11	0.0685714285714286	0	2.7	14.2857142857143	-1	0	0	0	1	0	0	1	1003	0.576409442	96.4	97.1	94.6	97.5	1	5	0	2	0.862953018756298	NA	NA	NA	NA	NA	NA	NA	NA	NA	NA	NA	NA	NA	NA	NA	NA	NA	NA	NA	NA	NA	NA	NA	NA
Alabama	01003	12	0.0685714285714286	0	2.7	-16.2857142857143	6.71428571428571	0	0	1	1	1	0	1	1003	0.576409442	96.4	97.1	94.6	97.5	1	5	0	2	0.862953018756298	bccommission	275161595	0.727272727272727	0.636363636363636	NA	NA	2705	95	45	3976	32	3	0.363636363636364	0.406458099683126	0.019837623944989	0.0329365079365079	0.129497354497354	0.0963755056389744	0.0952296394426284	0.105451740437367	0.0891356866344496	0.112435377463523	0.0821686884523363	0.122843660308189
Alabama	01003	13	0.891428571428571	0.0685714285714286	2.7	-38.1428571428571	10.8571428571429	0	0	1	1	1	1	1	1003	0.576409442	96.4	97.1	94.6	97.5	1	5	0	2	0.862953018756298	bccommission	275161595	1.1	0.8	NA	NA	2705	95	45	3976	32	3	0.1	1.25360774993896	0.0696448749966092	-0.0666666666666667	0.0555555555555556	0.0857142857142857	0.0952380952380952	0.104761904761905	0.0857142857142857	0.114285714285714	0.0857142857142857	0.114285714285714
Alabama	01003	14	0.96	0	11.7714285714286	-43.1428571428571	13	0	1	1	1	1	1	1	1003	0.576409442	96.4	97.1	94.6	97.5	1	5	0	2	0.862953018756298	bccommission	275161595	1.58333333333333	0.25	NA	NA	2705	95	45	3976	32	3.66666666666667	0.0833333333333333	0.597767174243927	0.0481106314139488	-0.05	0.025	0.0889276373147341	0.0876198779424586	0.102441150828248	0.0889276373147341	0.126634699215344	0.0727986050566696	0.125326939843069
Alabama	01003	15	2.88142857142857	0	15.4	-46.7142857142857	14.1428571428571	0	1	1	1	1	1	1	1003	0.576409442	96.4	97.1	94.6	97.5	1	5	0	2	0.862953018756298	bccommission	275161595	1.5	0.875	NA	NA	2705	95	45	3976	32	4	0	0.653711318969727	0.0726345909966363	0.0681818181818182	0.427272727272727	0.1	0.1	0.116666666666667	0.116666666666667	0.0833333333333333	0.0833333333333333	0.116666666666667
Alabama	01003	16	2.81428571428571	0.0685714285714286	15.4	-39.7142857142857	12.7142857142857	1	1	1	1	1	1	1	1003	0.576409442	96.4	97.1	94.6	97.5	1	5	0	3	0.862953018756298	NA	NA	NA	NA	NA	NA	NA	NA	NA	NA	NA	NA	NA	NA	NA	NA	NA	NA	NA	NA	NA	NA	NA	NA
Alabama	01003	17	3.36285714285714	0.0685714285714286	15.4	-37.1428571428571	11.8571428571429	1	1	1	1	1	1	1	1003	0.576409442	96.4	97.1	94.6	97.5	1	5	0	3	0.862953018756298	bccommission	275161595	1	0.666666666666667	NA	NA	2705	95	45	3976	32	4	0.333333333333333	1.25360774993896	0.083573849995931	-0.1	0.05	0.0879120879120879	0.0879120879120879	0.10989010989011	0.0879120879120879	0.10989010989011	0.0769230769230769	0.120879120879121
Alabama	01003	18	1.78285714285714	0.0685714285714286	12.8285714285714	-27.7142857142857	8.85714285714286	1	1	1	1	1	1	1	1003	0.576409442	96.4	97.1	94.6	97.5	1	5	0	3	0.862953018756298	NA	NA	NA	NA	NA	NA	NA	NA	NA	NA	NA	NA	NA	NA	NA	NA	NA	NA	NA	NA	NA	NA	NA	NA
Alabama	01003	19	2.4	0.0685714285714286	9.4	-16.4285714285714	7.42857142857143	1	0	1	1	1	1	1	1003	0.576409442	96.4	97.1	94.6	97.5	1	5	0	3	0.862953018756298	NA	NA	NA	NA	NA	NA	NA	NA	NA	NA	NA	NA	NA	NA	NA	NA	NA	NA	NA	NA	NA	NA	NA	NA
Alabama	01003	20	2.19714285714286	0.205714285714286	9.4	-3.85714285714286	6.28571428571429	1	0	1	1	0	0	1	1003	0.576409442	96.4	97.1	94.6	97.5	1	5	0	3	0.862953018756298	NA	NA	NA	NA	NA	NA	NA	NA	NA	NA	NA	NA	NA	NA	NA	NA	NA	NA	NA	NA	NA	NA	NA	NA
Alabama	01003	21	1.37142857142857	0.0685714285714286	9.4	5	5.28571428571429	1	0	1	1	0	0	1	1003	0.576409442	96.4	97.1	94.6	97.5	1	5	0	3	0.862953018756298	NA	NA	NA	NA	NA	NA	NA	NA	NA	NA	NA	NA	NA	NA	NA	NA	NA	NA	NA	NA	NA	NA	NA	NA
Alabama	01003	22	1.09714285714286	0	9.4	7.85714285714286	5.85714285714286	1	0	1	1	0	0	1	1003	0.576409442	96.4	97.1	94.6	97.5	1	5	0	3	0.862953018756298	NA	NA	NA	NA	NA	NA	NA	NA	NA	NA	NA	NA	NA	NA	NA	NA	NA	NA	NA	NA	NA	NA	NA	NA
Alabama	01003	23	0.32	0	7.3	13	5.33333333333333	1	0	1	1	0	0	1	1003	0.576409442	96.4	97.1	94.6	97.5	1	5	0	3	0.862953018756298	NA	NA	NA	NA	NA	NA	NA	NA	NA	NA	NA	NA	NA	NA	NA	NA	NA	NA	NA	NA	NA	NA	NA	NA
Alabama	01009	10	0	0	2.7	11	1	0	0	0	0	0	0	0	1009	0.626223148	88.2	85.5	80	99.2	1	5	0	2	0.888625319501345	NA	NA	NA	NA	NA	NA	NA	NA	NA	NA	NA	NA	NA	NA	NA	NA	NA	NA	NA	NA	NA	NA	NA	NA
Alabama	01009	11	0	0	2.7	7.85714285714286	0.2	0	0	0	1	0	0	1	1009	0.626223148	88.2	85.5	80	99.2	1	5	0	2	0.888625319501345	blountcommish	2463682531	1	107	NA	NA	651	403	9	109	178	3	0.5	1.09670072793961	0.0997000661763278	0.0681818181818182	0.25	0.0476190476190476	0.0476190476190476	0.0476190476190476	0.0476190476190476	0.0555555555555556	0.0476190476190476	0.0555555555555556
Alabama	01009	12	0	0	2.7	-19	9.2	0	0	1	1	1	0	1	1009	0.626223148	88.2	85.5	80	99.2	1	5	0	2	0.888625319501345	NA	NA	NA	NA	NA	NA	NA	NA	NA	NA	NA	NA	NA	NA	NA	NA	NA	NA	NA	NA	NA	NA	NA	NA
Alabama	01009	13	1.23714285714286	0	2.7	-28	14.2	0	0	1	1	1	1	1	1009	0.626223148	88.2	85.5	80	99.2	1	5	0	2	0.888625319501345	NA	NA	NA	NA	NA	NA	NA	NA	NA	NA	NA	NA	NA	NA	NA	NA	NA	NA	NA	NA	NA	NA	NA	NA
Alabama	01009	14	1.23714285714286	0	7.48571428571429	-26.4285714285714	14.2	0	1	1	1	1	1	1	1009	0.626223148	88.2	85.5	80	99.2	1	5	0	2	0.888625319501345	NA	NA	NA	NA	NA	NA	NA	NA	NA	NA	NA	NA	NA	NA	NA	NA	NA	NA	NA	NA	NA	NA	NA	NA
Alabama	01009	15	0.741428571428571	0	9.4	-35.3333333333333	16.8	0	1	1	1	1	1	1	1009	0.626223148	88.2	85.5	80	99.2	1	5	0	2	0.888625319501345	NA	NA	NA	NA	NA	NA	NA	NA	NA	NA	NA	NA	NA	NA	NA	NA	NA	NA	NA	NA	NA	NA	NA	NA
Alabama	01009	16	1.98	0	9.4	-17.75	10.6	1	1	1	1	1	1	1	1009	0.626223148	88.2	85.5	80	99.2	1	5	0	3	0.888625319501345	blountcommish	2463682531	0	19.3333333333333	NA	NA	651	403	9	109	178	4	0	1.92309951782227	0.0874136144464666	-0.25	0.25	0.0875912408759124	0.102189781021898	0.109489051094891	0.0875912408759124	0.102189781021898	0.0948905109489051	0.102189781021898
Alabama	01009	17	3.22	0	9.4	-15	14.4	1	1	1	1	1	1	1	1009	0.626223148	88.2	85.5	80	99.2	1	5	0	3	0.888625319501345	NA	NA	NA	NA	NA	NA	NA	NA	NA	NA	NA	NA	NA	NA	NA	NA	NA	NA	NA	NA	NA	NA	NA	NA
Alabama	01009	18	1.48571428571429	0	8.11428571428571	-1	11.2	1	1	1	1	1	1	1	1009	0.626223148	88.2	85.5	80	99.2	1	5	0	3	0.888625319501345	NA	NA	NA	NA	NA	NA	NA	NA	NA	NA	NA	NA	NA	NA	NA	NA	NA	NA	NA	NA	NA	NA	NA	NA
Alabama	01009	19	0.991428571428571	0	6.4	-5	11.2	1	0	1	1	1	1	1	1009	0.626223148	88.2	85.5	80	99.2	1	5	0	3	0.888625319501345	NA	NA	NA	NA	NA	NA	NA	NA	NA	NA	NA	NA	NA	NA	NA	NA	NA	NA	NA	NA	NA	NA	NA	NA
Alabama	01009	20	0.494285714285714	0.247142857142857	6.4	-3.5	9.2	1	0	1	1	0	0	1	1009	0.626223148	88.2	85.5	80	99.2	1	5	0	3	0.888625319501345	NA	NA	NA	NA	NA	NA	NA	NA	NA	NA	NA	NA	NA	NA	NA	NA	NA	NA	NA	NA	NA	NA	NA	NA
Alabama	01009	21	0.742857142857143	0	6.4	-1.28571428571429	8.2	1	0	1	1	0	0	1	1009	0.626223148	88.2	85.5	80	99.2	1	5	0	3	0.888625319501345	NA	NA	NA	NA	NA	NA	NA	NA	NA	NA	NA	NA	NA	NA	NA	NA	NA	NA	NA	NA	NA	NA	NA	NA
Alabama	01009	22	3.22	0	6.4	-2.85714285714286	9	1	0	1	1	0	0	1	1009	0.626223148	88.2	85.5	80	99.2	1	5	0	3	0.888625319501345	NA	NA	NA	NA	NA	NA	NA	NA	NA	NA	NA	NA	NA	NA	NA	NA	NA	NA	NA	NA	NA	NA	NA	NA
Alabama	01009	23	0.576666666666667	0	5.7	10.3333333333333	7	1	0	1	1	0	0	1	1009	0.626223148	88.2	85.5	80	99.2	1	5	0	3	0.888625319501345	NA	NA	NA	NA	NA	NA	NA	NA	NA	NA	NA	NA	NA	NA	NA	NA	NA	NA	NA	NA	NA	NA	NA	NA
Alabama	01015	10	0	0	3.6	10.6	-0.2	0	0	0	0	0	0	0	1015	0.300429029	94.4	118.9	72.5	91.9	1	5	0	2	0.720722039951424	bereadycalhoun	211245575	2.9	332.4	NA	NA	5322	593	97	3314	220	3	0	0.524911022186279	0.109123503811219	0.02	0.26	0.0922113059459161	0.102538103331537	0.0968624687366137	0.0966557503903605	0.102538103331537	0.0892701294753278	0.115806077187746
Alabama	01015	11	0	0	3.6	6.14285714285714	0	0	0	0	1	0	0	1	1015	0.300429029	94.4	118.9	72.5	91.9	1	5	0	2	0.720722039951424	bereadycalhoun	211245575	6.88888888888889	10.3333333333333	NA	NA	5322	593	97	3314	220	3	0	0.250830292701721	0.014344869680654	-0.125	0.275	0.0596396396396396	0.0632432432432432	0.056036036036036	0.0632432432432432	0.0632432432432432	0.0524324324324324	0.0704504504504504
Alabama	01015	12	0.124285714285714	0	3.6	-20.7142857142857	6.57142857142857	0	0	1	1	1	0	1	1015	0.300429029	94.4	118.9	72.5	91.9	1	5	0	2	0.720722039951424	bereadycalhoun	211245575	7.2	5.6	NA	NA	5322	593	97	3314	220	3	0	1.1737507780393	0.065268876009982	-0.0647366522366522	0.175108225108225	0.0954926236857595	0.0961580556405035	0.101684627722591	0.0990820322486906	0.101931035097693	0.0932042200815664	0.106698537710024
Alabama	01015	13	0.248571428571429	0	3.6	-31.8571428571429	11.4285714285714	0	0	1	1	1	1	1	1015	0.300429029	94.4	118.9	72.5	91.9	1	5	0	2	0.720722039951424	bereadycalhoun	211245575	5.2	3.73333333333333	NA	NA	5322	593	97	3314	220	3	0.0666666666666667	1.75861890826906	0.0798189542574958	0.00781797567511853	0.241257472686044	0.0969473361678421	0.0978751925563043	0.104289583411567	0.0910015358986464	0.114493830950499	0.0860309688955399	0.109834146789898
Alabama	01015	14	2.48285714285714	0	14.0285714285714	-33.8571428571429	12.8571428571429	0	1	1	1	1	1	1	1015	0.300429029	94.4	118.9	72.5	91.9	1	5	0	2	0.720722039951424	bereadycalhoun	211245575	3.69565217391304	62.1739130434783	NA	NA	5322	593	97	3314	220	3.69565217391304	0.0869565217391304	1.90583310240791	0.106546246876696	0.0362641723356009	0.230313681027967	0.095734909440824	0.0947572380511748	0.0976579024695778	0.0943254156646206	0.102812239082821	0.0904513585536929	0.108665154669879
Alabama	01015	15	4.47	0	18.2	-40.5714285714286	15	0	1	1	1	1	1	1	1015	0.300429029	94.4	118.9	72.5	91.9	1	5	0	2	0.720722039951424	bereadycalhoun	211245575	4.65	2.6	NA	NA	5322	593	97	3314	220	4	0.05	1.59799830118815	0.0931067356100104	0.0719907407407407	0.20787037037037	0.0957276473841322	0.0917662113635747	0.0975006970295222	0.0926434043460309	0.109419678881315	0.0891346324162063	0.115968548540589
Alabama	01015	16	1.49	0.248571428571429	18.2	-26	13.2857142857143	1	1	1	1	1	1	1	1015	0.300429029	94.4	118.9	72.5	91.9	1	5	0	3	0.720722039951424	bereadycalhoun	211245575	3.73684210526316	2.31578947368421	NA	NA	5322	593	97	3314	220	4	0.105263157894737	1.61176046729088	0.0842885408990743	0.0862373737373737	0.316540404040404	0.0946989306681834	0.0917299375508913	0.0996135847182478	0.0961954877035759	0.104621487874755	0.0911677779849003	0.119036886731957
Alabama	01015	17	2.48428571428571	0.124285714285714	18.2	-21.1428571428571	11.7142857142857	1	1	1	1	1	1	1	1015	0.300429029	94.4	118.9	72.5	91.9	1	5	0	3	0.720722039951424	bereadycalhoun	211245575	2	4.25	NA	NA	5322	593	97	3314	220	4	0	2.20508928100268	0.125154939572714	0.0934624017957351	0.24702581369248	0.098083338831594	0.090551589496566	0.098083338831594	0.0920530909980675	0.102587843336099	0.0920530909980675	0.11314683750165
Alabama	01015	18	1.73714285714286	0	15.3714285714286	-13.5714285714286	9.57142857142857	1	1	1	1	1	1	1	1015	0.300429029	94.4	118.9	72.5	91.9	1	5	0	3	0.720722039951424	bereadycalhoun	211245575	2.3	5.5	NA	NA	5322	593	97	3314	220	4.1	0	1.41518644491831	0.107404464041745	0.0240740740740741	0.062037037037037	0.0992554760778201	0.0845930709021805	0.101047590773161	0.0960972411639004	0.109156175296341	0.0960972411639004	0.110096301038159
Alabama	01015	19	2.35857142857143	0	11.6	-8.28571428571429	9.14285714285714	1	0	1	1	1	1	1	1015	0.300429029	94.4	118.9	72.5	91.9	1	5	0	3	0.720722039951424	bereadycalhoun	211245575	1.42857142857143	5.28571428571429	NA	NA	5322	593	97	3314	220	5	0	1.8474280834198	0.0977000961439651	0.0833333333333333	0.177777777777778	0.105493127618417	0.0906702084965696	0.105493127618417	0.0906702084965696	0.0955428788621978	0.0906702084965696	0.110263343971563
Alabama	01015	20	0.745714285714286	0	11.6	-5.28571428571429	7.28571428571429	1	0	1	1	0	0	1	1015	0.300429029	94.4	118.9	72.5	91.9	1	5	0	3	0.720722039951424	bereadycalhoun	211245575	1.5	1.25	NA	NA	5322	593	97	3314	220	5	0	1.2378952006499	0.0676822166263257	-0.00555555555555555	0.419444444444444	0.0961616161616162	0.096969696969697	0.0994949494949495	0.0936363636363636	0.109494949494949	0.096969696969697	0.107878787878788
Alabama	01015	21	1.36714285714286	0	11.6	-1.42857142857143	6.57142857142857	1	0	1	1	0	0	1	1015	0.300429029	94.4	118.9	72.5	91.9	1	5	0	3	0.720722039951424	bereadycalhoun	211245575	21.6666666666667	6	NA	NA	5322	593	97	3314	220	5	0	1.4617113918066	0.0862823981377814	0.090530303030303	0.480681818181818	0.100301659125189	0.100301659125189	0.100301659125189	0.100301659125189	0.100301659125189	0.100301659125189	0.110105580693816
Alabama	01015	22	2.35857142857143	0	11.6	-5.42857142857143	7.71428571428571	1	0	1	1	0	0	1	1015	0.300429029	94.4	118.9	72.5	91.9	1	5	0	3	0.720722039951424	bereadycalhoun	211245575	2.66666666666667	1.66666666666667	NA	NA	5322	593	97	3314	220	5	0.333333333333333	5.57771283388138	0.242509253647016	-0.124603174603175	0.509523809523809	0.092896174863388	0.0983606557377049	0.092896174863388	0.0983606557377049	0.0983606557377049	0.103825136612022	0.109289617486339
Alabama	01015	23	1.45	0	9.4	7.33333333333333	5.66666666666667	1	0	1	1	0	0	1	1015	0.300429029	94.4	118.9	72.5	91.9	1	5	0	3	0.720722039951424	bereadycalhoun	211245575	1	0.5	NA	NA	5322	593	97	3314	220	6	0	2.4338047504425	0.1622536500295	0.05	0.4375	0.0947368421052632	0.0947368421052632	0.105263157894737	0.0947368421052632	0.105263157894737	0.105263157894737	0.0947368421052632
Alabama	01017	10	0	0	3	14	0.666666666666667	0	0	0	0	0	0	0	1017	0.525232438	61.7	0	104.8	80.3	1	3	0	1	0.836578120291236	NA	NA	NA	NA	NA	NA	NA	NA	NA	NA	NA	NA	NA	NA	NA	NA	NA	NA	NA	NA	NA	NA	NA	NA
Alabama	01017	11	0	0	3	16.4285714285714	-0.6	0	0	0	1	0	0	1	1017	0.525232438	61.7	0	104.8	80.3	1	3	0	1	0.836578120291236	NA	NA	NA	NA	NA	NA	NA	NA	NA	NA	NA	NA	NA	NA	NA	NA	NA	NA	NA	NA	NA	NA	NA	NA
Alabama	01017	12	0.845714285714286	0	3	-10.2857142857143	6.6	0	0	1	1	1	0	1	1017	0.525232438	61.7	0	104.8	80.3	1	3	0	1	0.836578120291236	NA	NA	NA	NA	NA	NA	NA	NA	NA	NA	NA	NA	NA	NA	NA	NA	NA	NA	NA	NA	NA	NA	NA	NA
Alabama	01017	13	10.5585714285714	1.26714285714286	3	-24.5714285714286	11.4	0	0	1	1	1	1	1	1017	0.525232438	61.7	0	104.8	80.3	1	3	0	1	0.836578120291236	NA	NA	NA	NA	NA	NA	NA	NA	NA	NA	NA	NA	NA	NA	NA	NA	NA	NA	NA	NA	NA	NA	NA	NA
Alabama	01017	14	26.1842857142857	1.26857142857143	11.9285714285714	-29.5714285714286	15	0	1	1	1	1	1	1	1017	0.525232438	61.7	0	104.8	80.3	1	3	0	1	0.836578120291236	NA	NA	NA	NA	NA	NA	NA	NA	NA	NA	NA	NA	NA	NA	NA	NA	NA	NA	NA	NA	NA	NA	NA	NA
Alabama	01017	17	16.8928571428571	2.11285714285714	15.5	-14.7142857142857	15.5	1	1	1	1	1	1	1	1017	0.525232438	61.7	0	104.8	80.3	1	3	0	2	0.836578120291236	NA	NA	NA	NA	NA	NA	NA	NA	NA	NA	NA	NA	NA	NA	NA	NA	NA	NA	NA	NA	NA	NA	NA	NA
Alabama	01017	18	6.33571428571429	1.26714285714286	13.8285714285714	-3.71428571428571	14	1	1	1	1	1	1	1	1017	0.525232438	61.7	0	104.8	80.3	1	3	0	2	0.836578120291236	NA	NA	NA	NA	NA	NA	NA	NA	NA	NA	NA	NA	NA	NA	NA	NA	NA	NA	NA	NA	NA	NA	NA	NA
Alabama	01017	19	6.75571428571428	0	11.6	3.57142857142857	12.2	1	0	1	1	1	1	1	1017	0.525232438	61.7	0	104.8	80.3	1	3	0	2	0.836578120291236	NA	NA	NA	NA	NA	NA	NA	NA	NA	NA	NA	NA	NA	NA	NA	NA	NA	NA	NA	NA	NA	NA	NA	NA
Alabama	01017	20	5.06714285714286	0.422857142857143	11.6	2.85714285714286	10.4	1	0	1	1	0	0	1	1017	0.525232438	61.7	0	104.8	80.3	1	3	0	2	0.836578120291236	NA	NA	NA	NA	NA	NA	NA	NA	NA	NA	NA	NA	NA	NA	NA	NA	NA	NA	NA	NA	NA	NA	NA	NA
Alabama	01017	21	3.38	0.422857142857143	11.6	4.57142857142857	9.4	1	0	1	1	0	0	1	1017	0.525232438	61.7	0	104.8	80.3	1	3	0	2	0.836578120291236	NA	NA	NA	NA	NA	NA	NA	NA	NA	NA	NA	NA	NA	NA	NA	NA	NA	NA	NA	NA	NA	NA	NA	NA
Alabama	01017	22	8.02571428571428	0.845714285714286	11.6	0.857142857142857	12	1	0	1	1	0	0	1	1017	0.525232438	61.7	0	104.8	80.3	1	3	0	2	0.836578120291236	NA	NA	NA	NA	NA	NA	NA	NA	NA	NA	NA	NA	NA	NA	NA	NA	NA	NA	NA	NA	NA	NA	NA	NA
Alabama	01017	23	3.94333333333333	0.986666666666667	9.5	15.3333333333333	7.66666666666667	1	0	1	1	0	0	1	1017	0.525232438	61.7	0	104.8	80.3	1	3	0	2	0.836578120291236	NA	NA	NA	NA	NA	NA	NA	NA	NA	NA	NA	NA	NA	NA	NA	NA	NA	NA	NA	NA	NA	NA	NA	NA
Alabama	01021	10	0	0	2.7	9.8	1	0	0	0	0	0	0	0	1021	0.337002712	112.2	162.6	92.1	81.9	1	5	0	2	0.739570880255135	chiltonalabama	875725968715004416	0	0	NA	NA	283	3	2	13389	0	3	0	0	0	0.00617283950617284	0.493827160493827	0.0937326059798909	0.0937326059798909	0.0937326059798909	0.0937326059798909	0.127876593624296	0.0937326059798909	0.122262558536577
Alabama	01021	11	0	0	2.7	10	-1.6	0	0	0	1	0	0	1	1021	0.337002712	112.2	162.6	92.1	81.9	1	5	0	2	0.739570880255135	NA	NA	NA	NA	NA	NA	NA	NA	NA	NA	NA	NA	NA	NA	NA	NA	NA	NA	NA	NA	NA	NA	NA	NA
Alabama	01021	12	0	0	2.7	-16.4285714285714	6.4	0	0	1	1	1	0	1	1021	0.337002712	112.2	162.6	92.1	81.9	1	5	0	2	0.739570880255135	chiltonalabama	875725968715002496	0	0	NA	NA	283	3	2	13389	0	3	0	0.273349344730377	0.0455582241217295	0.00952380952380953	0.195238095238095	0.101282051282051	0.101282051282051	0.101282051282051	0.114102564102564	0.101282051282051	0.101282051282051	0.101282051282051
Alabama	01021	13	2.27714285714286	0	2.7	-30.1428571428571	12.2	0	0	1	1	1	1	1	1021	0.337002712	112.2	162.6	92.1	81.9	1	5	0	2	0.739570880255135	NA	NA	NA	NA	NA	NA	NA	NA	NA	NA	NA	NA	NA	NA	NA	NA	NA	NA	NA	NA	NA	NA	NA	NA
Alabama	01021	14	2.60285714285714	0	9.41428571428571	-32.1428571428571	12.6	0	1	1	1	1	1	1	1021	0.337002712	112.2	162.6	92.1	81.9	1	5	0	2	0.739570880255135	chiltonalabama	875725968715001856	0	0	NA	NA	283	3	2	13389	0	3.67857142857143	0	0.606320977210999	0.0612150986607258	0	0	0.0928571428571429	0.107142857142857	0.0928571428571429	0.107142857142857	0.107142857142857	0.0928571428571429	0.107142857142857
Alabama	01021	15	4.88	0	12.1	-36	14.8	0	1	1	1	1	1	1	1021	0.337002712	112.2	162.6	92.1	81.9	1	5	0	2	0.739570880255135	chiltonalabama	875725968715001984	0	0	NA	NA	283	3	2	13389	0	4	0	0	0	0	0.5	0.0941009209120664	0.0941009209120664	0.0941009209120664	0.0941009209120664	0.126892792837065	0.0941009209120664	0.120299839866403
Alabama	01021	16	3.57571428571429	0	12.1	-21.1428571428571	12.8	1	1	1	1	1	1	1	1021	0.337002712	112.2	162.6	92.1	81.9	1	5	0	3	0.739570880255135	chiltonalabama	875725968715002496	0.0566037735849057	0.0188679245283019	NA	NA	283	3	2	13389	0	4	0.0188679245283019	0.293213427066803	0.0488689045111338	-0.0119047619047619	0.069047619047619	0.10179257362356	0.087708066581306	0.10179257362356	0.0806658130601793	0.125053350405463	0.087708066581306	0.116944088775075
Alabama	01021	17	3.25142857142857	0.325714285714286	12.1	-14.8333333333333	11.6	1	1	1	1	1	1	1	1021	0.337002712	112.2	162.6	92.1	81.9	1	5	0	3	0.739570880255135	chiltonalabama	875725968715004288	0.045045045045045	0.00900900900900901	NA	NA	283	3	2	13389	0	4	0	0	0	0	0.333333333333333	0.0865261473594807	0.0967534200867534	0.0937231170564504	0.0967534200867534	0.122514939181606	0.0937231170564504	0.125806184972852
Alabama	01021	18	1.95142857142857	0	10.6857142857143	-11.3333333333333	9.4	1	1	1	1	1	1	1	1021	0.337002712	112.2	162.6	92.1	81.9	1	5	0	3	0.739570880255135	NA	NA	NA	NA	NA	NA	NA	NA	NA	NA	NA	NA	NA	NA	NA	NA	NA	NA	NA	NA	NA	NA	NA	NA
Alabama	01021	19	2.60285714285714	0	8.8	-4.83333333333333	9.6	1	0	1	1	1	1	1	1021	0.337002712	112.2	162.6	92.1	81.9	1	5	0	3	0.739570880255135	NA	NA	NA	NA	NA	NA	NA	NA	NA	NA	NA	NA	NA	NA	NA	NA	NA	NA	NA	NA	NA	NA	NA	NA
Alabama	01021	20	3.90285714285714	0	8.8	0.333333333333333	7	1	0	1	1	0	0	1	1021	0.337002712	112.2	162.6	92.1	81.9	1	5	0	3	0.739570880255135	NA	NA	NA	NA	NA	NA	NA	NA	NA	NA	NA	NA	NA	NA	NA	NA	NA	NA	NA	NA	NA	NA	NA	NA
Alabama	01021	21	3.25285714285714	0	8.8	3.14285714285714	6.6	1	0	1	1	0	0	1	1021	0.337002712	112.2	162.6	92.1	81.9	1	5	0	3	0.739570880255135	NA	NA	NA	NA	NA	NA	NA	NA	NA	NA	NA	NA	NA	NA	NA	NA	NA	NA	NA	NA	NA	NA	NA	NA
Alabama	01021	22	4.55428571428571	0	8.8	-1.57142857142857	7.5	1	0	1	1	0	0	1	1021	0.337002712	112.2	162.6	92.1	81.9	1	5	0	3	0.739570880255135	NA	NA	NA	NA	NA	NA	NA	NA	NA	NA	NA	NA	NA	NA	NA	NA	NA	NA	NA	NA	NA	NA	NA	NA
Alabama	01021	23	3.03666666666667	0	6.7	10.6666666666667	5	1	0	1	1	0	0	1	1021	0.337002712	112.2	162.6	92.1	81.9	1	5	0	3	0.739570880255135	NA	NA	NA	NA	NA	NA	NA	NA	NA	NA	NA	NA	NA	NA	NA	NA	NA	NA	NA	NA	NA	NA	NA	NA
Alabama	01031	10	0	0	2.9	16.2	0.666666666666667	0	0	0	0	0	0	0	1031	0.502227308	84.1	143.2	0	109.2	1	5	0	2	0.824722053689026	NA	NA	NA	NA	NA	NA	NA	NA	NA	NA	NA	NA	NA	NA	NA	NA	NA	NA	NA	NA	NA	NA	NA	NA
Alabama	01031	11	0	0	2.9	17.8571428571429	-1.4	0	0	0	1	0	0	1	1031	0.502227308	84.1	143.2	0	109.2	1	5	0	2	0.824722053689026	NA	NA	NA	NA	NA	NA	NA	NA	NA	NA	NA	NA	NA	NA	NA	NA	NA	NA	NA	NA	NA	NA	NA	NA
Alabama	01031	12	0	0	2.9	-6.71428571428571	5	0	0	1	1	1	0	1	1031	0.502227308	84.1	143.2	0	109.2	1	5	0	2	0.824722053689026	NA	NA	NA	NA	NA	NA	NA	NA	NA	NA	NA	NA	NA	NA	NA	NA	NA	NA	NA	NA	NA	NA	NA	NA
Alabama	01031	13	0	0	2.9	-18.8571428571429	9.6	0	0	1	1	1	1	1	1031	0.502227308	84.1	143.2	0	109.2	1	5	0	2	0.824722053689026	NA	NA	NA	NA	NA	NA	NA	NA	NA	NA	NA	NA	NA	NA	NA	NA	NA	NA	NA	NA	NA	NA	NA	NA
Alabama	01031	14	1.95	0	7.54285714285714	-23.4285714285714	11.8	0	1	1	1	1	1	1	1031	0.502227308	84.1	143.2	0	109.2	1	5	0	2	0.824722053689026	NA	NA	NA	NA	NA	NA	NA	NA	NA	NA	NA	NA	NA	NA	NA	NA	NA	NA	NA	NA	NA	NA	NA	NA
Alabama	01031	15	6.68571428571429	0	9.4	-30.5714285714286	16.6	0	1	1	1	1	1	1	1031	0.502227308	84.1	143.2	0	109.2	1	5	0	2	0.824722053689026	NA	NA	NA	NA	NA	NA	NA	NA	NA	NA	NA	NA	NA	NA	NA	NA	NA	NA	NA	NA	NA	NA	NA	NA
Alabama	01031	16	7.8	0	9.4	-14.5714285714286	14.8	1	1	1	1	1	1	1	1031	0.502227308	84.1	143.2	0	109.2	1	5	0	3	0.824722053689026	NA	NA	NA	NA	NA	NA	NA	NA	NA	NA	NA	NA	NA	NA	NA	NA	NA	NA	NA	NA	NA	NA	NA	NA
Alabama	01031	17	10.0285714285714	0	9.4	-18.8571428571429	13.8	1	1	1	1	1	1	1	1031	0.502227308	84.1	143.2	0	109.2	1	5	0	3	0.824722053689026	NA	NA	NA	NA	NA	NA	NA	NA	NA	NA	NA	NA	NA	NA	NA	NA	NA	NA	NA	NA	NA	NA	NA	NA
Alabama	01031	18	9.75	0	8.24285714285714	-8.85714285714286	10.8	1	1	1	1	1	1	1	1031	0.502227308	84.1	143.2	0	109.2	1	5	0	3	0.824722053689026	NA	NA	NA	NA	NA	NA	NA	NA	NA	NA	NA	NA	NA	NA	NA	NA	NA	NA	NA	NA	NA	NA	NA	NA
Alabama	01031	19	4.45714285714286	0	6.7	-3.57142857142857	10.6	1	0	1	1	1	1	1	1031	0.502227308	84.1	143.2	0	109.2	1	5	0	3	0.824722053689026	NA	NA	NA	NA	NA	NA	NA	NA	NA	NA	NA	NA	NA	NA	NA	NA	NA	NA	NA	NA	NA	NA	NA	NA
Alabama	01031	20	5.57142857142857	0.278571428571429	6.7	-1.14285714285714	9.2	1	0	1	1	0	0	1	1031	0.502227308	84.1	143.2	0	109.2	1	5	0	3	0.824722053689026	NA	NA	NA	NA	NA	NA	NA	NA	NA	NA	NA	NA	NA	NA	NA	NA	NA	NA	NA	NA	NA	NA	NA	NA
Alabama	01031	21	9.47142857142857	0	6.7	3.14285714285714	8.8	1	0	1	1	0	0	1	1031	0.502227308	84.1	143.2	0	109.2	1	5	0	3	0.824722053689026	NA	NA	NA	NA	NA	NA	NA	NA	NA	NA	NA	NA	NA	NA	NA	NA	NA	NA	NA	NA	NA	NA	NA	NA
Alabama	01031	22	10.0285714285714	0	6.7	-0.142857142857143	9.25	1	0	1	1	0	0	1	1031	0.502227308	84.1	143.2	0	109.2	1	5	0	3	0.824722053689026	NA	NA	NA	NA	NA	NA	NA	NA	NA	NA	NA	NA	NA	NA	NA	NA	NA	NA	NA	NA	NA	NA	NA	NA
Alabama	01031	23	1.95	0	6	10.6666666666667	7.33333333333333	1	0	1	1	0	0	1	1031	0.502227308	84.1	143.2	0	109.2	1	5	0	3	0.824722053689026	NA	NA	NA	NA	NA	NA	NA	NA	NA	NA	NA	NA	NA	NA	NA	NA	NA	NA	NA	NA	NA	NA	NA	NA
Alabama	01033	10	0	0	3.6	13.8	-1.66666666666667	0	0	0	0	0	0	0	1033	0.494773907	67.8	81.9	0	121.5	1	5	0	2	0.820880822682334	NA	NA	NA	NA	NA	NA	NA	NA	NA	NA	NA	NA	NA	NA	NA	NA	NA	NA	NA	NA	NA	NA	NA	NA
Alabama	01033	11	0	0	3.6	6.28571428571429	-0.4	0	0	0	1	0	0	1	1033	0.494773907	67.8	81.9	0	121.5	1	5	0	2	0.820880822682334	NA	NA	NA	NA	NA	NA	NA	NA	NA	NA	NA	NA	NA	NA	NA	NA	NA	NA	NA	NA	NA	NA	NA	NA
Alabama	01033	12	0	0	3.6	-20.5714285714286	6.2	0	0	1	1	1	0	1	1033	0.494773907	67.8	81.9	0	121.5	1	5	0	2	0.820880822682334	NA	NA	NA	NA	NA	NA	NA	NA	NA	NA	NA	NA	NA	NA	NA	NA	NA	NA	NA	NA	NA	NA	NA	NA
Alabama	01033	13	0.525714285714286	0	3.6	-30.2857142857143	11.8	0	0	1	1	1	1	1	1033	0.494773907	67.8	81.9	0	121.5	1	5	0	2	0.820880822682334	NA	NA	NA	NA	NA	NA	NA	NA	NA	NA	NA	NA	NA	NA	NA	NA	NA	NA	NA	NA	NA	NA	NA	NA
Alabama	01033	14	1.05	0	12.8857142857143	-30.7142857142857	12.4	0	1	1	1	1	1	1	1033	0.494773907	67.8	81.9	0	121.5	1	5	0	2	0.820880822682334	NA	NA	NA	NA	NA	NA	NA	NA	NA	NA	NA	NA	NA	NA	NA	NA	NA	NA	NA	NA	NA	NA	NA	NA
Alabama	01033	15	0.788571428571429	0.262857142857143	16.6	-36.1428571428571	14.2	0	1	1	1	1	1	1	1033	0.494773907	67.8	81.9	0	121.5	1	5	0	2	0.820880822682334	NA	NA	NA	NA	NA	NA	NA	NA	NA	NA	NA	NA	NA	NA	NA	NA	NA	NA	NA	NA	NA	NA	NA	NA
Alabama	01033	16	1.83857142857143	0	16.6	-17.8571428571429	12.8	1	1	1	1	1	1	1	1033	0.494773907	67.8	81.9	0	121.5	1	5	0	3	0.820880822682334	NA	NA	NA	NA	NA	NA	NA	NA	NA	NA	NA	NA	NA	NA	NA	NA	NA	NA	NA	NA	NA	NA	NA	NA
Alabama	01033	17	1.83571428571429	0.262857142857143	16.6	-16.2857142857143	11.8	1	1	1	1	1	1	1	1033	0.494773907	67.8	81.9	0	121.5	1	5	0	3	0.820880822682334	NA	NA	NA	NA	NA	NA	NA	NA	NA	NA	NA	NA	NA	NA	NA	NA	NA	NA	NA	NA	NA	NA	NA	NA
Alabama	01033	18	4.71857142857143	0	14.2	-5.42857142857143	9.2	1	1	1	1	1	1	1	1033	0.494773907	67.8	81.9	0	121.5	1	5	0	3	0.820880822682334	NA	NA	NA	NA	NA	NA	NA	NA	NA	NA	NA	NA	NA	NA	NA	NA	NA	NA	NA	NA	NA	NA	NA	NA
Alabama	01033	19	6.55571428571429	0	11	-3	9.2	1	0	1	1	1	1	1	1033	0.494773907	67.8	81.9	0	121.5	1	5	0	3	0.820880822682334	NA	NA	NA	NA	NA	NA	NA	NA	NA	NA	NA	NA	NA	NA	NA	NA	NA	NA	NA	NA	NA	NA	NA	NA
Alabama	01033	20	6.55428571428571	0	11	-6.42857142857143	7.8	1	0	1	1	0	0	1	1033	0.494773907	67.8	81.9	0	121.5	1	5	0	3	0.820880822682334	NA	NA	NA	NA	NA	NA	NA	NA	NA	NA	NA	NA	NA	NA	NA	NA	NA	NA	NA	NA	NA	NA	NA	NA
Alabama	01033	21	11.7985714285714	0	11	-4.14285714285714	7.2	1	0	1	1	0	0	1	1033	0.494773907	67.8	81.9	0	121.5	1	5	0	3	0.820880822682334	NA	NA	NA	NA	NA	NA	NA	NA	NA	NA	NA	NA	NA	NA	NA	NA	NA	NA	NA	NA	NA	NA	NA	NA
Alabama	01033	22	12.5842857142857	0	11	-8.28571428571429	7.25	1	0	1	1	0	0	1	1033	0.494773907	67.8	81.9	0	121.5	1	5	0	3	0.820880822682334	NA	NA	NA	NA	NA	NA	NA	NA	NA	NA	NA	NA	NA	NA	NA	NA	NA	NA	NA	NA	NA	NA	NA	NA
Alabama	01033	23	1.83666666666667	0	8.8	3	5	1	0	1	1	0	0	1	1033	0.494773907	67.8	81.9	0	121.5	1	5	0	3	0.820880822682334	NA	NA	NA	NA	NA	NA	NA	NA	NA	NA	NA	NA	NA	NA	NA	NA	NA	NA	NA	NA	NA	NA	NA	NA
Alabama	01039	10	0	0	3.4	15.8	1.33333333333333	0	0	0	0	0	0	0	1039	0.575116874	55.8	73.8	0	93.7	1	2	0	1	0.862286872888142	NA	NA	NA	NA	NA	NA	NA	NA	NA	NA	NA	NA	NA	NA	NA	NA	NA	NA	NA	NA	NA	NA	NA	NA
Alabama	01039	11	0	0	3.4	15.2857142857143	-1.2	0	0	0	1	0	0	1	1039	0.575116874	55.8	73.8	0	93.7	1	2	0	1	0.862286872888142	NA	NA	NA	NA	NA	NA	NA	NA	NA	NA	NA	NA	NA	NA	NA	NA	NA	NA	NA	NA	NA	NA	NA	NA
Alabama	01039	12	0	0	3.4	-9	3.4	0	0	1	1	1	0	1	1039	0.575116874	55.8	73.8	0	93.7	1	2	0	1	0.862286872888142	NA	NA	NA	NA	NA	NA	NA	NA	NA	NA	NA	NA	NA	NA	NA	NA	NA	NA	NA	NA	NA	NA	NA	NA
Alabama	01039	13	0.765714285714286	0	3.4	-24.1428571428571	7.33333333333333	0	0	1	1	1	1	1	1039	0.575116874	55.8	73.8	0	93.7	1	2	0	1	0.862286872888142	NA	NA	NA	NA	NA	NA	NA	NA	NA	NA	NA	NA	NA	NA	NA	NA	NA	NA	NA	NA	NA	NA	NA	NA
Alabama	01039	14	0.765714285714286	0	8.54285714285714	-27.8571428571429	8	0	1	1	1	1	1	1	1039	0.575116874	55.8	73.8	0	93.7	1	2	0	1	0.862286872888142	NA	NA	NA	NA	NA	NA	NA	NA	NA	NA	NA	NA	NA	NA	NA	NA	NA	NA	NA	NA	NA	NA	NA	NA
Alabama	01039	18	4.59	0	9.14285714285714	-2	4	1	1	1	1	1	1	1	1039	0.575116874	55.8	73.8	0	93.7	1	2	0	1	0.862286872888142	NA	NA	NA	NA	NA	NA	NA	NA	NA	NA	NA	NA	NA	NA	NA	NA	NA	NA	NA	NA	NA	NA	NA	NA
Alabama	01039	19	3.05857142857143	0	7.2	-5.33333333333333	6.25	1	0	1	1	1	1	1	1039	0.575116874	55.8	73.8	0	93.7	1	2	0	1	0.862286872888142	NA	NA	NA	NA	NA	NA	NA	NA	NA	NA	NA	NA	NA	NA	NA	NA	NA	NA	NA	NA	NA	NA	NA	NA
Alabama	01039	20	1.53	0	7.2	-2.75	6.5	1	0	1	1	0	0	1	1039	0.575116874	55.8	73.8	0	93.7	1	2	0	1	0.862286872888142	NA	NA	NA	NA	NA	NA	NA	NA	NA	NA	NA	NA	NA	NA	NA	NA	NA	NA	NA	NA	NA	NA	NA	NA
Alabama	01039	21	3.06	0	7.2	4.57142857142857	6.33333333333333	1	0	1	1	0	0	1	1039	0.575116874	55.8	73.8	0	93.7	1	2	0	1	0.862286872888142	NA	NA	NA	NA	NA	NA	NA	NA	NA	NA	NA	NA	NA	NA	NA	NA	NA	NA	NA	NA	NA	NA	NA	NA
Alabama	01039	22	5.73571428571429	0	7.2	2.14285714285714	6	1	0	1	1	0	0	1	1039	0.575116874	55.8	73.8	0	93.7	1	2	0	1	0.862286872888142	NA	NA	NA	NA	NA	NA	NA	NA	NA	NA	NA	NA	NA	NA	NA	NA	NA	NA	NA	NA	NA	NA	NA	NA
Alabama	01039	23	0.893333333333333	0	6.4	14.3333333333333	4.33333333333333	1	0	1	1	0	0	1	1039	0.575116874	55.8	73.8	0	93.7	1	2	0	1	0.862286872888142	NA	NA	NA	NA	NA	NA	NA	NA	NA	NA	NA	NA	NA	NA	NA	NA	NA	NA	NA	NA	NA	NA	NA	NA
Alabama	01043	10	0	0	2.6	10.2	-0.6	0	0	0	0	0	0	0	1043	0.771837775	117.3	147.1	96.1	108.6	1	5	0	2	0.963670177581605	NA	NA	NA	NA	NA	NA	NA	NA	NA	NA	NA	NA	NA	NA	NA	NA	NA	NA	NA	NA	NA	NA	NA	NA
Alabama	01043	11	0	0	2.6	4.85714285714286	0.142857142857143	0	0	0	1	0	0	1	1043	0.771837775	117.3	147.1	96.1	108.6	1	5	0	2	0.963670177581605	NA	NA	NA	NA	NA	NA	NA	NA	NA	NA	NA	NA	NA	NA	NA	NA	NA	NA	NA	NA	NA	NA	NA	NA
Alabama	01043	12	0.347142857142857	0	2.6	-19.1428571428571	7.28571428571429	0	0	1	1	1	0	1	1043	0.771837775	117.3	147.1	96.1	108.6	1	5	0	2	0.963670177581605	NA	NA	NA	NA	NA	NA	NA	NA	NA	NA	NA	NA	NA	NA	NA	NA	NA	NA	NA	NA	NA	NA	NA	NA
Alabama	01043	13	0.865714285714286	0	2.6	-27	11	0	0	1	1	1	1	1	1043	0.771837775	117.3	147.1	96.1	108.6	1	5	0	2	0.963670177581605	NA	NA	NA	NA	NA	NA	NA	NA	NA	NA	NA	NA	NA	NA	NA	NA	NA	NA	NA	NA	NA	NA	NA	NA
Alabama	01043	14	1.38714285714286	0.172857142857143	9.1	-33.5714285714286	12.6666666666667	0	1	1	1	1	1	1	1043	0.771837775	117.3	147.1	96.1	108.6	1	5	0	2	0.963670177581605	NA	NA	NA	NA	NA	NA	NA	NA	NA	NA	NA	NA	NA	NA	NA	NA	NA	NA	NA	NA	NA	NA	NA	NA
Alabama	01043	15	4.16285714285714	0	11.7	-40.4285714285714	14.1666666666667	0	1	1	1	1	1	1	1043	0.771837775	117.3	147.1	96.1	108.6	1	5	0	2	0.963670177581605	NA	NA	NA	NA	NA	NA	NA	NA	NA	NA	NA	NA	NA	NA	NA	NA	NA	NA	NA	NA	NA	NA	NA	NA
Alabama	01043	16	0.52	-0.172857142857143	11.7	-25.5714285714286	11.6666666666667	1	1	1	1	1	1	1	1043	0.771837775	117.3	147.1	96.1	108.6	1	5	0	3	0.963670177581605	NA	NA	NA	NA	NA	NA	NA	NA	NA	NA	NA	NA	NA	NA	NA	NA	NA	NA	NA	NA	NA	NA	NA	NA
Alabama	01043	17	1.38714285714286	0	11.7	-23.7142857142857	11.1428571428571	1	1	1	1	1	1	1	1043	0.771837775	117.3	147.1	96.1	108.6	1	5	0	3	0.963670177581605	NA	NA	NA	NA	NA	NA	NA	NA	NA	NA	NA	NA	NA	NA	NA	NA	NA	NA	NA	NA	NA	NA	NA	NA
Alabama	01043	18	1.38714285714286	0	9.85714285714286	-14.7142857142857	7.85714285714286	1	1	1	1	1	1	1	1043	0.771837775	117.3	147.1	96.1	108.6	1	5	0	3	0.963670177581605	NA	NA	NA	NA	NA	NA	NA	NA	NA	NA	NA	NA	NA	NA	NA	NA	NA	NA	NA	NA	NA	NA	NA	NA
Alabama	01043	19	1.21285714285714	0	7.4	-9.14285714285714	8	1	0	1	1	1	1	1	1043	0.771837775	117.3	147.1	96.1	108.6	1	5	0	3	0.963670177581605	NA	NA	NA	NA	NA	NA	NA	NA	NA	NA	NA	NA	NA	NA	NA	NA	NA	NA	NA	NA	NA	NA	NA	NA
Alabama	01043	20	0.692857142857143	0	7.4	-5.42857142857143	5.57142857142857	1	0	1	1	0	0	1	1043	0.771837775	117.3	147.1	96.1	108.6	1	5	0	3	0.963670177581605	NA	NA	NA	NA	NA	NA	NA	NA	NA	NA	NA	NA	NA	NA	NA	NA	NA	NA	NA	NA	NA	NA	NA	NA
Alabama	01043	21	1.21142857142857	0	7.4	-1	5.28571428571429	1	0	1	1	0	0	1	1043	0.771837775	117.3	147.1	96.1	108.6	1	5	0	3	0.963670177581605	NA	NA	NA	NA	NA	NA	NA	NA	NA	NA	NA	NA	NA	NA	NA	NA	NA	NA	NA	NA	NA	NA	NA	NA
Alabama	01043	22	11.6271428571429	0	7.4	-4.85714285714286	6.42857142857143	1	0	1	1	0	0	1	1043	0.771837775	117.3	147.1	96.1	108.6	1	5	0	3	0.963670177581605	NA	NA	NA	NA	NA	NA	NA	NA	NA	NA	NA	NA	NA	NA	NA	NA	NA	NA	NA	NA	NA	NA	NA	NA
Alabama	01043	23	2.83333333333333	0.403333333333333	5.4	6.66666666666667	5	1	0	1	1	0	0	1	1043	0.771837775	117.3	147.1	96.1	108.6	1	5	0	3	0.963670177581605	NA	NA	NA	NA	NA	NA	NA	NA	NA	NA	NA	NA	NA	NA	NA	NA	NA	NA	NA	NA	NA	NA	NA	NA
Alabama	01045	10	0	0	2.9	6.8	1	0	0	0	0	0	0	0	1045	0.499768248	102	197.5	0	108.6	1	5	0	2	0.823454737262697	NA	NA	NA	NA	NA	NA	NA	NA	NA	NA	NA	NA	NA	NA	NA	NA	NA	NA	NA	NA	NA	NA	NA	NA
Alabama	01045	11	0	0	2.9	9.85714285714286	-1.6	0	0	0	1	0	0	1	1045	0.499768248	102	197.5	0	108.6	1	5	0	2	0.823454737262697	countydale	1095420705674575872	2	0.142857142857143	NA	NA	97	46	3	97	135	3	0.142857142857143	1.61627781391144	0.0621645313042861	0.166666666666667	0.3	0.0983606557377049	0.0819672131147541	0.0983606557377049	0.10655737704918	0.114754098360656	0.0737704918032787	0.114754098360656
Alabama	01045	12	0	0	2.9	-12	4.8	0	0	1	1	1	0	1	1045	0.499768248	102	197.5	0	108.6	1	5	0	2	0.823454737262697	countydale	1095420705674575872	2.25	0.25	NA	NA	97	46	3	97	135	3	0.25	1.45995426177979	0.0973302841186523	0.136363636363636	0.454545454545454	0.11	0.1	0.11	0.1	0.11	0.09	0.11
Alabama	01045	13	0	0	2.9	-25	10.4	0	0	1	1	1	1	1	1045	0.499768248	102	197.5	0	108.6	1	5	0	2	0.823454737262697	countydale	1095420705674575872	1	0	NA	NA	97	46	3	97	135	3	0	0	0	0	0.0666666666666667	0.101449275362319	0.0869565217391304	0.101449275362319	0.101449275362319	0.115942028985507	0.0869565217391304	0.101449275362319
Alabama	01045	14	0.58	0	7.61428571428571	-29.5714285714286	11.6	0	1	1	1	1	1	1	1045	0.499768248	102	197.5	0	108.6	1	5	0	2	0.823454737262697	NA	NA	NA	NA	NA	NA	NA	NA	NA	NA	NA	NA	NA	NA	NA	NA	NA	NA	NA	NA	NA	NA	NA	NA
Alabama	01045	15	1.74	0	9.5	-36	15.4	0	1	1	1	1	1	1	1045	0.499768248	102	197.5	0	108.6	1	5	0	2	0.823454737262697	countydale	1095420705674575872	0.666666666666667	0.333333333333333	NA	NA	97	46	3	97	135	4	0	0	0	0	0.05	0.10460875331565	0.083499115826702	0.0998010610079576	0.10460875331565	0.115163572060124	0.083499115826702	0.0998010610079576
Alabama	01045	16	3.48	0	9.5	-27	13.4	1	1	1	1	1	1	1	1045	0.499768248	102	197.5	0	108.6	1	5	0	3	0.823454737262697	NA	NA	NA	NA	NA	NA	NA	NA	NA	NA	NA	NA	NA	NA	NA	NA	NA	NA	NA	NA	NA	NA	NA	NA
Alabama	01045	17	1.45	0	9.5	-22.2857142857143	10.8	1	1	1	1	1	1	1	1045	0.499768248	102	197.5	0	108.6	1	5	0	3	0.823454737262697	countydale	1095420705674575872	2	0	NA	NA	97	46	3	97	135	4	0.5	2.50253784656525	0.131712518240276	0.05	0.6	0.0947368421052632	0.0947368421052632	0.0947368421052632	0.0842105263157895	0.126315789473684	0.0842105263157895	0.115789473684211
Alabama	01045	18	2.61	0	8.51428571428572	-16.7142857142857	9.2	1	1	1	1	1	1	1	1045	0.499768248	102	197.5	0	108.6	1	5	0	3	0.823454737262697	NA	NA	NA	NA	NA	NA	NA	NA	NA	NA	NA	NA	NA	NA	NA	NA	NA	NA	NA	NA	NA	NA	NA	NA
Alabama	01045	19	2.61	0	7.2	-16.1428571428571	9	1	0	1	1	1	1	1	1045	0.499768248	102	197.5	0	108.6	1	5	0	3	0.823454737262697	NA	NA	NA	NA	NA	NA	NA	NA	NA	NA	NA	NA	NA	NA	NA	NA	NA	NA	NA	NA	NA	NA	NA	NA
Alabama	01045	20	4.93	0	7.2	-13.4285714285714	8	1	0	1	1	0	0	1	1045	0.499768248	102	197.5	0	108.6	1	5	0	3	0.823454737262697	countydale	1095420705674575872	11	0	NA	NA	97	46	3	97	135	5	1	1.8310968875885	0.0796129081560218	0.5	0.15	0.087719298245614	0.087719298245614	0.105263157894737	0.0789473684210526	0.12280701754386	0.0964912280701754	0.12280701754386
Alabama	01045	21	6.67	0	7.2	-13.7142857142857	7.8	1	0	1	1	0	0	1	1045	0.499768248	102	197.5	0	108.6	1	5	0	3	0.823454737262697	countydale	1095420705674575872	8	0	NA	NA	97	46	3	97	135	5	0	1.17628055810928	0.0511426329612732	0	0.433333333333333	0.0845070422535211	0.0845070422535211	0.0704225352112676	0.0985915492957746	0.183098591549296	0.0704225352112676	0.154929577464789
Alabama	01045	22	9.28	0	7.2	-15	9.4	1	0	1	1	0	0	1	1045	0.499768248	102	197.5	0	108.6	1	5	0	3	0.823454737262697	NA	NA	NA	NA	NA	NA	NA	NA	NA	NA	NA	NA	NA	NA	NA	NA	NA	NA	NA	NA	NA	NA	NA	NA
Alabama	01045	23	5.41333333333333	0	6.5	-6.33333333333333	6.66666666666667	1	0	1	1	0	0	1	1045	0.499768248	102	197.5	0	108.6	1	5	0	3	0.823454737262697	NA	NA	NA	NA	NA	NA	NA	NA	NA	NA	NA	NA	NA	NA	NA	NA	NA	NA	NA	NA	NA	NA	NA	NA
Alabama	01049	10	0	0	2.9	12.2	-1.5	0	0	0	0	0	0	0	1049	0.570893234	95.8	124	76	87.4	1	5	0	2	0.860110151559301	dekalb_co_ema	414072411	2.4	1	NA	NA	3081	83	72	6496	104	3	0.7	2.00039677109037	0.131100532064693	0.0461451247165533	0.589115646258503	0.0978944616459955	0.0896800372720406	0.103849861265816	0.0914055871936349	0.100358968934847	0.0870309600311771	0.106093137825098
Alabama	01049	11	0	0	2.9	6.57142857142857	-1.16666666666667	0	0	0	1	0	0	1	1049	0.570893234	95.8	124	76	87.4	1	5	0	2	0.860110151559301	dekalb_co_ema	414072411	3.42857142857143	1	NA	NA	3081	83	72	6496	104	3	0.428571428571429	2.12205439805984	0.107839962016969	0.0981481481481482	0.224074074074074	0.0873230771260847	0.0911220633813155	0.104247633468422	0.0830993605127774	0.119356323204133	0.0760382801636903	0.127379026072671
Alabama	01049	12	0	0	2.9	-23	5.8	0	0	1	1	1	0	1	1049	0.570893234	95.8	124	76	87.4	1	5	0	2	0.860110151559301	dekalb_co_ema	414072411	4.27272727272727	3.09090909090909	NA	NA	3081	83	72	6496	104	3	0.0454545454545455	0.522420609539205	0.0386849475334157	-0.0818181818181818	0.399494949494949	0.0893350424246051	0.0991453893015135	0.107703043768259	0.0887835863049672	0.102780250415726	0.0920351567756628	0.115192713189746
Alabama	01049	13	0.801428571428571	0	2.9	-34	10.6	0	0	1	1	1	1	1	1049	0.570893234	95.8	124	76	87.4	1	5	0	2	0.860110151559301	dekalb_co_ema	414072411	3.35294117647059	1.58823529411765	NA	NA	3081	83	72	6496	104	3	0.176470588235294	0.399555429816246	0.0689688580296934	-0.0572916666666667	0.227083333333333	0.0953078766291756	0.0918645451572597	0.0979175965839824	0.0970471445127914	0.102654858537021	0.0894711694766789	0.111405673302873
Alabama	01049	14	2.00428571428571	0	9.11428571428572	-36.1428571428571	11.4	0	1	1	1	1	1	1	1049	0.570893234	95.8	124	76	87.4	1	5	0	2	0.860110151559301	dekalb_co_ema	414072411	3.55555555555556	2	NA	NA	3081	83	72	6496	104	3.55555555555556	0.222222222222222	1.82073616236448	0.14575132898235	0.0625	0.4125	0.0965945414310302	0.097523256290468	0.0986778747643636	0.0996065896238013	0.0996065896238013	0.097523256290468	0.101689922957135
Alabama	01049	15	2.40714285714286	0	11.6	-41.2857142857143	14.4	0	1	1	1	1	1	1	1049	0.570893234	95.8	124	76	87.4	1	5	0	2	0.860110151559301	dekalb_co_ema	414072411	3.78571428571429	2.5	NA	NA	3081	83	72	6496	104	4	0.357142857142857	1.30318772792816	0.0699823418647225	0.16	0.18	0.0753006505402117	0.0728160157358073	0.0801199276486454	0.0775710018670978	0.195994099773522	0.0734557427855994	0.199960089210069
Alabama	01049	16	3.21	0.4	11.6	-23.8571428571429	11.8	1	1	1	1	1	1	1	1049	0.570893234	95.8	124	76	87.4	1	5	0	3	0.860110151559301	dekalb_co_ema	414072411	2.5	2.125	NA	NA	3081	83	72	6496	104	4	0	0.380056619644165	0.0271469014031546	0.116666666666667	0.316666666666667	0.104347826086957	0.0934782608695652	0.0989130434782609	0.0822463768115942	0.0989130434782609	0.110144927536232	0.109782608695652
Alabama	01049	17	5.61714285714286	0	11.6	-20.5714285714286	11.6	1	1	1	1	1	1	1	1049	0.570893234	95.8	124	76	87.4	1	5	0	3	0.860110151559301	dekalb_co_ema	414072411	1.5	0.75	NA	NA	3081	83	72	6496	104	4	0	0	0	0	0.0666666666666667	0.0869565217391304	0.108695652173913	0.108695652173913	0.0869565217391304	0.0869565217391304	0.0869565217391304	0.108695652173913
Alabama	01049	18	1.80571428571429	0	9.67142857142857	-7.28571428571429	9.2	1	1	1	1	1	1	1	1049	0.570893234	95.8	124	76	87.4	1	5	0	3	0.860110151559301	NA	NA	NA	NA	NA	NA	NA	NA	NA	NA	NA	NA	NA	NA	NA	NA	NA	NA	NA	NA	NA	NA	NA	NA
Alabama	01049	19	13.6428571428571	0	7.1	-5.42857142857143	9.6	1	0	1	1	1	1	1	1049	0.570893234	95.8	124	76	87.4	1	5	0	3	0.860110151559301	dekalb_co_ema	414072411	0	0	NA	NA	3081	83	72	6496	104	5	0	0	0	-0.3	0.6	0.1	0.1	0.1	0.1	0.1	0.1	0.1
Alabama	01049	20	9.02857142857143	0	7.1	2.14285714285714	6.8	1	0	1	1	0	0	1	1049	0.570893234	95.8	124	76	87.4	1	5	0	3	0.860110151559301	dekalb_co_ema	414072411	1	0.25	NA	NA	3081	83	72	6496	104	5	0	0	0	0	0.0111111111111111	0.0984126984126984	0.103042328042328	0.103042328042328	0.0984126984126984	0.0984126984126984	0.0984126984126984	0.103042328042328
Alabama	01049	21	5.81857142857143	0.2	7.1	5.14285714285714	6.2	1	0	1	1	0	0	1	1049	0.570893234	95.8	124	76	87.4	1	5	0	3	0.860110151559301	dekalb_co_ema	414072411	0.8	24	NA	NA	3081	83	72	6496	104	5	0.0666666666666667	1.03203543648124	0.0735157218666641	0.0845454545454545	0.286609848484848	0.0988392256100753	0.0997231829329331	0.110637937779245	0.0962757866645843	0.0902438650809737	0.0950738635876612	0.120937847487197
Alabama	01049	22	5.41714285714286	0	7.1	0.571428571428571	6.33333333333333	1	0	1	1	0	0	1	1049	0.570893234	95.8	124	76	87.4	1	5	0	3	0.860110151559301	dekalb_co_ema	414072411	0.826086956521739	1.08695652173913	NA	NA	3081	83	72	6496	104	5	0	1.7073081334432	0.115883332573705	-0.0777777777777778	0.366666666666667	0.0939231019876181	0.0960139024655154	0.106766590637558	0.122732703377865	0.0867546432062561	0.0867546432062561	0.0995981318561964
Alabama	01049	23	4.21	0	5.6	6.33333333333333	4	1	0	1	1	0	0	1	1049	0.570893234	95.8	124	76	87.4	1	5	0	3	0.860110151559301	dekalb_co_ema	414072411	1.78571428571429	1.14285714285714	NA	NA	3081	83	72	6496	104	6	0	0	0	0.1	0.1	0.0963855421686747	0.108433734939759	0.0963855421686747	0.0963855421686747	0.108433734939759	0.0963855421686747	0.120481927710843
Alabama	01051	10	0	0	2.7	12.8	-0.2	0	0	0	0	0	0	0	1051	0.653573293	116.2	174.6	96.7	77.4	1	5	0	2	0.902720660005836	NA	NA	NA	NA	NA	NA	NA	NA	NA	NA	NA	NA	NA	NA	NA	NA	NA	NA	NA	NA	NA	NA	NA	NA
Alabama	01051	11	0.175714285714286	0	2.7	10.1428571428571	-0.571428571428571	0	0	0	1	0	0	1	1051	0.653573293	116.2	174.6	96.7	77.4	1	5	0	2	0.902720660005836	elmorecomm	860506004865380352	3.5	2.25	NA	NA	474	84	7	1307	316	3	0	0.601695716381073	0.135602113604546	0.113636363636364	0.272727272727273	0.100250626566416	0.0739348370927318	0.100250626566416	0.100250626566416	0.150375939849624	0.0739348370927318	0.100250626566416
Alabama	01051	12	0.878571428571429	0	2.7	-18.1428571428571	8.5	0	0	1	1	1	0	1	1051	0.653573293	116.2	174.6	96.7	77.4	1	5	0	2	0.902720660005836	elmorecomm	860506004865380352	2.92857142857143	390.928571428571	NA	NA	474	84	7	1307	316	3	0.142857142857143	0.359309159219265	0.0249552397104372	0.00247113997113997	0.228458694083694	0.0935367000408416	0.0872391781183197	0.108722664250243	0.100138431381372	0.105226933344874	0.0934286919909096	0.122916962558341
Alabama	01051	13	1.23	0	2.7	-29.2857142857143	13	0	0	1	1	1	1	1	1051	0.653573293	116.2	174.6	96.7	77.4	1	5	0	2	0.902720660005836	elmorecomm	860506004865380352	1.66666666666667	2.11111111111111	NA	NA	474	84	7	1307	316	3	0.111111111111111	0.398218154907227	0.0870545387268066	0.0458333333333333	0.259722222222222	0.120450552208835	0.0579505522088353	0.120450552208835	0.0713792670682731	0.123462600401606	0.0966051706827309	0.0974209337349398
Alabama	01051	14	1.05428571428571	0	8.7	-29.5714285714286	15	0	1	1	1	1	1	1	1051	0.653573293	116.2	174.6	96.7	77.4	1	5	0	2	0.902720660005836	elmorecomm	860506004865380352	1.83333333333333	1028.16666666667	NA	NA	474	84	7	1307	316	3.61111111111111	0	0.492488884925842	0.047449076743353	0.01	0.285	0.101604364816044	0.084937698149377	0.103064218830642	0.105139718351397	0.104524072845241	0.0863975521639755	0.103064218830642
Alabama	01051	15	2.46142857142857	0	11.1	-37	18	0	1	1	1	1	1	1	1051	0.653573293	116.2	174.6	96.7	77.4	1	5	0	2	0.902720660005836	elmorecomm	860506004865380352	1.9375	9.25	NA	NA	474	84	7	1307	316	4	0.125	1.13235948085785	0.138761108144048	0.193	0.545	0.0934794372294372	0.093937074829932	0.0966581632653061	0.093937074829932	0.0980187074829932	0.095297619047619	0.142779066171923
Alabama	01051	16	5.27857142857143	0.175714285714286	11.1	-24.5714285714286	14.8333333333333	1	1	1	1	1	1	1	1051	0.653573293	116.2	174.6	96.7	77.4	1	5	0	3	0.902720660005836	elmorecomm	860506004865380352	1.38095238095238	3.76190476190476	NA	NA	474	84	7	1307	316	4	0.0952380952380952	1.29374239842097	0.0872448515324366	0.0333333333333333	0.3	0.0999581309001856	0.0854224434174665	0.0999581309001856	0.0971347316032705	0.118938262827349	0.0854224434174665	0.10440257534463
Alabama	01051	17	2.81571428571429	0	11.1	-20.2857142857143	15.5	1	1	1	1	1	1	1	1051	0.653573293	116.2	174.6	96.7	77.4	1	5	0	3	0.902720660005836	elmorecomm	860506004865380352	1.6	2.06666666666667	NA	NA	474	84	7	1307	316	4	0.133333333333333	2.19733957449595	0.135071974687087	0.0708333333333333	0.261111111111111	0.108313831602555	0.0695663302618107	0.103633416215689	0.0881356345375652	0.119137292184681	0.0690787869923456	0.118162205645751
Alabama	01051	18	4.22	0.175714285714286	9.55714285714286	-14.7142857142857	12.3333333333333	1	1	1	1	1	1	1	1051	0.653573293	116.2	174.6	96.7	77.4	1	5	0	3	0.902720660005836	elmorecomm	860506004865380352	1.81818181818182	3.09090909090909	NA	NA	474	84	7	1307	316	4.18181818181818	0	0	0	0	0	0.0833333333333333	0.0833333333333333	0.0833333333333333	0.0833333333333333	0.166666666666667	0.0833333333333333	0.166666666666667
Alabama	01051	19	8.26714285714286	0.351428571428571	7.5	-9.14285714285714	11.1666666666667	1	0	1	1	1	1	1	1051	0.653573293	116.2	174.6	96.7	77.4	1	5	0	3	0.902720660005836	elmorecomm	860506004865380352	1.41666666666667	2.16666666666667	NA	NA	474	84	7	1307	316	5	0	0.639602422714233	0.127920484542847	0	0	0.125	0.0625	0.125	0.0625	0.125	0	0.1875
Alabama	01051	20	7.38857142857143	0.351428571428571	7.5	-3	9.33333333333333	1	0	1	1	0	0	1	1051	0.653573293	116.2	174.6	96.7	77.4	1	5	0	3	0.902720660005836	elmorecomm	860506004865380352	1.22222222222222	4.66666666666667	NA	NA	474	84	7	1307	316	5	0.111111111111111	1.8310968875885	0.0832316767085682	0.5	0.15	0.087719298245614	0.087719298245614	0.105263157894737	0.0789473684210526	0.12280701754386	0.0964912280701754	0.12280701754386
Alabama	01051	21	12.49	0.175714285714286	7.5	-0.142857142857143	8.83333333333333	1	0	1	1	0	0	1	1051	0.653573293	116.2	174.6	96.7	77.4	1	5	0	3	0.902720660005836	NA	NA	NA	NA	NA	NA	NA	NA	NA	NA	NA	NA	NA	NA	NA	NA	NA	NA	NA	NA	NA	NA	NA	NA
Alabama	01051	22	16.0071428571429	0.175714285714286	7.5	-3.14285714285714	9.85714285714286	1	0	1	1	0	0	1	1051	0.653573293	116.2	174.6	96.7	77.4	1	5	0	3	0.902720660005836	NA	NA	NA	NA	NA	NA	NA	NA	NA	NA	NA	NA	NA	NA	NA	NA	NA	NA	NA	NA	NA	NA	NA	NA
Alabama	01051	23	7.38666666666667	0.41	6.6	9	9	1	0	1	1	0	0	1	1051	0.653573293	116.2	174.6	96.7	77.4	1	5	0	3	0.902720660005836	NA	NA	NA	NA	NA	NA	NA	NA	NA	NA	NA	NA	NA	NA	NA	NA	NA	NA	NA	NA	NA	NA	NA	NA
Alabama	01055	10	0	0	4	13	-0.8	0	0	0	0	0	0	0	1055	0.558540516	69.6	126.8	0	82	1	5	0	2	0.853743978130753	NA	NA	NA	NA	NA	NA	NA	NA	NA	NA	NA	NA	NA	NA	NA	NA	NA	NA	NA	NA	NA	NA	NA	NA
Alabama	01055	11	0	0	4	4.14285714285714	-0.142857142857143	0	0	0	1	0	0	1	1055	0.558540516	69.6	126.8	0	82	1	5	0	2	0.853743978130753	NA	NA	NA	NA	NA	NA	NA	NA	NA	NA	NA	NA	NA	NA	NA	NA	NA	NA	NA	NA	NA	NA	NA	NA
Alabama	01055	12	0	0	4	-23.2857142857143	6.71428571428571	0	0	1	1	1	0	1	1055	0.558540516	69.6	126.8	0	82	1	5	0	2	0.853743978130753	NA	NA	NA	NA	NA	NA	NA	NA	NA	NA	NA	NA	NA	NA	NA	NA	NA	NA	NA	NA	NA	NA	NA	NA
Alabama	01055	13	0.832857142857143	0	4	-34.2857142857143	11.1428571428571	0	0	1	1	1	1	1	1055	0.558540516	69.6	126.8	0	82	1	5	0	2	0.853743978130753	NA	NA	NA	NA	NA	NA	NA	NA	NA	NA	NA	NA	NA	NA	NA	NA	NA	NA	NA	NA	NA	NA	NA	NA
Alabama	01055	14	4.02285714285714	0.415714285714286	14.7142857142857	-36	12.2857142857143	0	1	1	1	1	1	1	1055	0.558540516	69.6	126.8	0	82	1	5	0	2	0.853743978130753	NA	NA	NA	NA	NA	NA	NA	NA	NA	NA	NA	NA	NA	NA	NA	NA	NA	NA	NA	NA	NA	NA	NA	NA
Alabama	01055	15	5.55142857142857	0.554285714285714	19	-44	13.8571428571429	0	1	1	1	1	1	1	1055	0.558540516	69.6	126.8	0	82	1	5	0	2	0.853743978130753	NA	NA	NA	NA	NA	NA	NA	NA	NA	NA	NA	NA	NA	NA	NA	NA	NA	NA	NA	NA	NA	NA	NA	NA
Alabama	01055	16	3.19142857142857	0	19	-31.1428571428571	11.8571428571429	1	1	1	1	1	1	1	1055	0.558540516	69.6	126.8	0	82	1	5	0	3	0.853743978130753	NA	NA	NA	NA	NA	NA	NA	NA	NA	NA	NA	NA	NA	NA	NA	NA	NA	NA	NA	NA	NA	NA	NA	NA
Alabama	01055	17	3.74714285714286	0.138571428571429	19	-28.4285714285714	12.1428571428571	1	1	1	1	1	1	1	1055	0.558540516	69.6	126.8	0	82	1	5	0	3	0.853743978130753	NA	NA	NA	NA	NA	NA	NA	NA	NA	NA	NA	NA	NA	NA	NA	NA	NA	NA	NA	NA	NA	NA	NA	NA
Alabama	01055	18	2.49714285714286	0.277142857142857	16.0428571428571	-18.5714285714286	9	1	1	1	1	1	1	1	1055	0.558540516	69.6	126.8	0	82	1	5	0	3	0.853743978130753	NA	NA	NA	NA	NA	NA	NA	NA	NA	NA	NA	NA	NA	NA	NA	NA	NA	NA	NA	NA	NA	NA	NA	NA
Alabama	01055	19	5.41285714285714	0	12.1	-11.7142857142857	8.85714285714286	1	0	1	1	1	1	1	1055	0.558540516	69.6	126.8	0	82	1	5	0	3	0.853743978130753	NA	NA	NA	NA	NA	NA	NA	NA	NA	NA	NA	NA	NA	NA	NA	NA	NA	NA	NA	NA	NA	NA	NA	NA
Alabama	01055	20	3.05142857142857	0	12.1	-7	6.71428571428571	1	0	1	1	0	0	1	1055	0.558540516	69.6	126.8	0	82	1	5	0	3	0.853743978130753	NA	NA	NA	NA	NA	NA	NA	NA	NA	NA	NA	NA	NA	NA	NA	NA	NA	NA	NA	NA	NA	NA	NA	NA
Alabama	01055	21	4.43857142857143	0	12.1	-2.14285714285714	6.14285714285714	1	0	1	1	0	0	1	1055	0.558540516	69.6	126.8	0	82	1	5	0	3	0.853743978130753	NA	NA	NA	NA	NA	NA	NA	NA	NA	NA	NA	NA	NA	NA	NA	NA	NA	NA	NA	NA	NA	NA	NA	NA
Alabama	01055	22	2.91285714285714	0.138571428571429	12.1	-6.42857142857143	7.57142857142857	1	0	1	1	0	0	1	1055	0.558540516	69.6	126.8	0	82	1	5	0	3	0.853743978130753	NA	NA	NA	NA	NA	NA	NA	NA	NA	NA	NA	NA	NA	NA	NA	NA	NA	NA	NA	NA	NA	NA	NA	NA
Alabama	01055	23	1.61666666666667	0.323333333333333	9.6	6.66666666666667	5.33333333333333	1	0	1	1	0	0	1	1055	0.558540516	69.6	126.8	0	82	1	5	0	3	0.853743978130753	NA	NA	NA	NA	NA	NA	NA	NA	NA	NA	NA	NA	NA	NA	NA	NA	NA	NA	NA	NA	NA	NA	NA	NA
Alabama	01069	10	0	0	3	11.2	-0.4	0	0	0	0	0	0	0	1069	0.462079587	70.4	119.1	0	92.1	1	5	0	2	0.804031274975629	NA	NA	NA	NA	NA	NA	NA	NA	NA	NA	NA	NA	NA	NA	NA	NA	NA	NA	NA	NA	NA	NA	NA	NA
Alabama	01069	11	0	0	3	6.85714285714286	-0.857142857142857	0	0	0	1	0	0	1	1069	0.462079587	70.4	119.1	0	92.1	1	5	0	2	0.804031274975629	NA	NA	NA	NA	NA	NA	NA	NA	NA	NA	NA	NA	NA	NA	NA	NA	NA	NA	NA	NA	NA	NA	NA	NA
Alabama	01069	12	0	0	3	-20.4285714285714	6.14285714285714	0	0	1	1	1	0	1	1069	0.462079587	70.4	119.1	0	92.1	1	5	0	2	0.804031274975629	NA	NA	NA	NA	NA	NA	NA	NA	NA	NA	NA	NA	NA	NA	NA	NA	NA	NA	NA	NA	NA	NA	NA	NA
Alabama	01069	13	0.822857142857143	0	3	-34.4285714285714	10.4285714285714	0	0	1	1	1	1	1	1069	0.462079587	70.4	119.1	0	92.1	1	5	0	2	0.804031274975629	NA	NA	NA	NA	NA	NA	NA	NA	NA	NA	NA	NA	NA	NA	NA	NA	NA	NA	NA	NA	NA	NA	NA	NA
Alabama	01069	14	1.23142857142857	0.137142857142857	8.71428571428571	-39.4285714285714	12	0	1	1	1	1	1	1	1069	0.462079587	70.4	119.1	0	92.1	1	5	0	2	0.804031274975629	NA	NA	NA	NA	NA	NA	NA	NA	NA	NA	NA	NA	NA	NA	NA	NA	NA	NA	NA	NA	NA	NA	NA	NA
Alabama	01069	15	3.96857142857143	0	11	-43.1428571428571	13.5714285714286	0	1	1	1	1	1	1	1069	0.462079587	70.4	119.1	0	92.1	1	5	0	2	0.804031274975629	NA	NA	NA	NA	NA	NA	NA	NA	NA	NA	NA	NA	NA	NA	NA	NA	NA	NA	NA	NA	NA	NA	NA	NA
Alabama	01069	16	3.01	0.137142857142857	11	-30	11.8571428571429	1	1	1	1	1	1	1	1069	0.462079587	70.4	119.1	0	92.1	1	5	0	3	0.804031274975629	NA	NA	NA	NA	NA	NA	NA	NA	NA	NA	NA	NA	NA	NA	NA	NA	NA	NA	NA	NA	NA	NA	NA	NA
Alabama	01069	17	1.50428571428571	0.137142857142857	11	-29.5714285714286	11.4285714285714	1	1	1	1	1	1	1	1069	0.462079587	70.4	119.1	0	92.1	1	5	0	3	0.804031274975629	NA	NA	NA	NA	NA	NA	NA	NA	NA	NA	NA	NA	NA	NA	NA	NA	NA	NA	NA	NA	NA	NA	NA	NA
Alabama	01069	18	2.46285714285714	0.137142857142857	9.8	-18.8571428571429	8.57142857142857	1	1	1	1	1	1	1	1069	0.462079587	70.4	119.1	0	92.1	1	5	0	3	0.804031274975629	NA	NA	NA	NA	NA	NA	NA	NA	NA	NA	NA	NA	NA	NA	NA	NA	NA	NA	NA	NA	NA	NA	NA	NA
Alabama	01069	19	1.64428571428571	0	8.2	-14.4285714285714	7.57142857142857	1	0	1	1	1	1	1	1069	0.462079587	70.4	119.1	0	92.1	1	5	0	3	0.804031274975629	NA	NA	NA	NA	NA	NA	NA	NA	NA	NA	NA	NA	NA	NA	NA	NA	NA	NA	NA	NA	NA	NA	NA	NA
Alabama	01069	20	3.42142857142857	0	8.2	-11.7142857142857	6.71428571428571	1	0	1	1	0	0	1	1069	0.462079587	70.4	119.1	0	92.1	1	5	0	3	0.804031274975629	NA	NA	NA	NA	NA	NA	NA	NA	NA	NA	NA	NA	NA	NA	NA	NA	NA	NA	NA	NA	NA	NA	NA	NA
Alabama	01069	21	4.38	0	8.2	-8.28571428571429	6.57142857142857	1	0	1	1	0	0	1	1069	0.462079587	70.4	119.1	0	92.1	1	5	0	3	0.804031274975629	NA	NA	NA	NA	NA	NA	NA	NA	NA	NA	NA	NA	NA	NA	NA	NA	NA	NA	NA	NA	NA	NA	NA	NA
Alabama	01069	22	7.66571428571429	0	8.2	-9	7.71428571428571	1	0	1	1	0	0	1	1069	0.462079587	70.4	119.1	0	92.1	1	5	0	3	0.804031274975629	NA	NA	NA	NA	NA	NA	NA	NA	NA	NA	NA	NA	NA	NA	NA	NA	NA	NA	NA	NA	NA	NA	NA	NA
Alabama	01069	23	1.91666666666667	0.32	7.5	-0.333333333333333	6.66666666666667	1	0	1	1	0	0	1	1069	0.462079587	70.4	119.1	0	92.1	1	5	0	3	0.804031274975629	NA	NA	NA	NA	NA	NA	NA	NA	NA	NA	NA	NA	NA	NA	NA	NA	NA	NA	NA	NA	NA	NA	NA	NA
Alabama	01071	10	0	0	3.4	12	-0.666666666666667	0	0	0	0	0	0	0	1071	0.412602024	93.1	87.9	103.7	87.8	1	5	0	2	0.778532210973685	NA	NA	NA	NA	NA	NA	NA	NA	NA	NA	NA	NA	NA	NA	NA	NA	NA	NA	NA	NA	NA	NA	NA	NA
Alabama	01071	11	0	0	3.4	5.28571428571429	-0.2	0	0	0	1	0	0	1	1071	0.412602024	93.1	87.9	103.7	87.8	1	5	0	2	0.778532210973685	jacksoncoal_ema	976500035411234816	1.45454545454545	651.181818181818	NA	NA	592	261	9	537	88	3	0.272727272727273	2.34124697106225	0.137538934384531	0.0073378341235484	0.370512093726379	0.101537767191969	0.0913199822128016	0.101877340805623	0.0944620933382093	0.0963956674466882	0.0896500121686851	0.102483440281455
Alabama	01071	12	0.274285714285714	0	3.4	-23	7	0	0	1	1	1	0	1	1071	0.412602024	93.1	87.9	103.7	87.8	1	5	0	2	0.778532210973685	jacksoncoal_ema	976500035411234816	1.11111111111111	173.037037037037	NA	NA	592	261	9	537	88	3	0.111111111111111	1.31984824935595	0.0764871938190624	0.0193865740740741	0.118857473544974	0.0986788137217326	0.0931939884961483	0.10015373997542	0.0972420321125372	0.0989928438525257	0.0930443935189671	0.109671576545281
Alabama	01071	13	1.09714285714286	0.274285714285714	3.4	-32.2857142857143	12	0	0	1	1	1	1	1	1071	0.412602024	93.1	87.9	103.7	87.8	1	5	0	2	0.778532210973685	jacksoncoal_ema	976500035411234816	2.4	2.8	NA	NA	592	261	9	537	88	3	0	1.85992169380188	0.0885676997048514	0.1	0.383333333333333	0.099236641221374	0.0916030534351145	0.114503816793893	0.0916030534351145	0.099236641221374	0.0916030534351145	0.099236641221374
Alabama	01071	14	2.46857142857143	0	10.4	-34.7142857142857	12.6	0	1	1	1	1	1	1	1071	0.412602024	93.1	87.9	103.7	87.8	1	5	0	2	0.778532210973685	NA	NA	NA	NA	NA	NA	NA	NA	NA	NA	NA	NA	NA	NA	NA	NA	NA	NA	NA	NA	NA	NA	NA	NA
Alabama	01071	15	2.74285714285714	0.274285714285714	13.2	-39.2857142857143	14.4	0	1	1	1	1	1	1	1071	0.412602024	93.1	87.9	103.7	87.8	1	5	0	2	0.778532210973685	NA	NA	NA	NA	NA	NA	NA	NA	NA	NA	NA	NA	NA	NA	NA	NA	NA	NA	NA	NA	NA	NA	NA	NA
Alabama	01071	16	3.84	0	13.2	-23.1428571428571	13	1	1	1	1	1	1	1	1071	0.412602024	93.1	87.9	103.7	87.8	1	5	0	3	0.778532210973685	NA	NA	NA	NA	NA	NA	NA	NA	NA	NA	NA	NA	NA	NA	NA	NA	NA	NA	NA	NA	NA	NA	NA	NA
Alabama	01071	17	1.92	0	13.2	-21.1428571428571	12.6	1	1	1	1	1	1	1	1071	0.412602024	93.1	87.9	103.7	87.8	1	5	0	3	0.778532210973685	NA	NA	NA	NA	NA	NA	NA	NA	NA	NA	NA	NA	NA	NA	NA	NA	NA	NA	NA	NA	NA	NA	NA	NA
Alabama	01071	18	1.37142857142857	0	11.1428571428571	-8.42857142857143	9.6	1	1	1	1	1	1	1	1071	0.412602024	93.1	87.9	103.7	87.8	1	5	0	3	0.778532210973685	NA	NA	NA	NA	NA	NA	NA	NA	NA	NA	NA	NA	NA	NA	NA	NA	NA	NA	NA	NA	NA	NA	NA	NA
Alabama	01071	19	2.74285714285714	0	8.4	-5.14285714285714	10	1	0	1	1	1	1	1	1071	0.412602024	93.1	87.9	103.7	87.8	1	5	0	3	0.778532210973685	NA	NA	NA	NA	NA	NA	NA	NA	NA	NA	NA	NA	NA	NA	NA	NA	NA	NA	NA	NA	NA	NA	NA	NA
Alabama	01071	20	0.822857142857143	0	8.4	0.571428571428571	7	1	0	1	1	0	0	1	1071	0.412602024	93.1	87.9	103.7	87.8	1	5	0	3	0.778532210973685	NA	NA	NA	NA	NA	NA	NA	NA	NA	NA	NA	NA	NA	NA	NA	NA	NA	NA	NA	NA	NA	NA	NA	NA
Alabama	01071	21	1.64571428571429	0	8.4	3.28571428571429	7.2	1	0	1	1	0	0	1	1071	0.412602024	93.1	87.9	103.7	87.8	1	5	0	3	0.778532210973685	NA	NA	NA	NA	NA	NA	NA	NA	NA	NA	NA	NA	NA	NA	NA	NA	NA	NA	NA	NA	NA	NA	NA	NA
Alabama	01071	22	2.46857142857143	0	8.4	0.857142857142857	7.75	1	0	1	1	0	0	1	1071	0.412602024	93.1	87.9	103.7	87.8	1	5	0	3	0.778532210973685	NA	NA	NA	NA	NA	NA	NA	NA	NA	NA	NA	NA	NA	NA	NA	NA	NA	NA	NA	NA	NA	NA	NA	NA
Alabama	01071	23	3.2	0.64	6.9	11.3333333333333	4.66666666666667	1	0	1	1	0	0	1	1071	0.412602024	93.1	87.9	103.7	87.8	1	5	0	3	0.778532210973685	NA	NA	NA	NA	NA	NA	NA	NA	NA	NA	NA	NA	NA	NA	NA	NA	NA	NA	NA	NA	NA	NA	NA	NA
Alabama	01073	10	0	0	2.8	7.6	-0.6	0	0	0	0	0	0	0	1073	-0.043280845	99.6	91.8	111.7	95.4	0	6	0	3	0.543585585691825	NA	NA	NA	NA	NA	NA	NA	NA	NA	NA	NA	NA	NA	NA	NA	NA	NA	NA	NA	NA	NA	NA	NA	NA
Alabama	01073	11	0.108571428571429	0	2.8	1.42857142857143	0.571428571428571	0	0	0	1	0	0	1	1073	-0.043280845	99.6	91.8	111.7	95.4	0	6	0	3	0.543585585691825	jeffcotoday	1683608329	2.2	21.05	NA	NA	3224	1328	47	2511	957	3	0.3	1.02687304753524	0.0811102213753354	0.0608502608502608	0.302170052170052	0.0946527733415545	0.0974771860119681	0.100375368663082	0.102426792135484	0.110238503879451	0.0900029339848714	0.109331872685375
Alabama	01073	12	1.43	0	2.8	-30.1428571428571	11.2857142857143	0	0	1	1	1	0	1	1073	-0.043280845	99.6	91.8	111.7	95.4	0	6	0	3	0.543585585691825	jeffcotoday	1683608329	1.33333333333333	17.3333333333333	NA	NA	3224	1328	47	2511	957	3	0.259259259259259	1.15951920472659	0.0752930668584619	0.0596542346542347	0.334149184149184	0.0955851502170915	0.101462700362992	0.0984902547762645	0.100597288529171	0.105487415363368	0.0903776213158554	0.118626859225303
Alabama	01073	13	3.76857142857143	0	2.8	-42.4285714285714	16.1428571428571	0	1	1	1	1	1	1	1073	-0.043280845	99.6	91.8	111.7	95.4	0	6	0	3	0.543585585691825	jeffcotoday	1683608329	2	64.6190476190476	NA	NA	3224	1328	47	2511	957	3	0.19047619047619	0.921902040640513	0.079118685157667	0.10462962962963	0.262037037037037	0.0920467793760988	0.0872604280751899	0.100190787069331	0.0942291710698975	0.101209210584402	0.087996299036401	0.116109041079231
Alabama	01073	14	3.7	0.194285714285714	9.8	-40.8571428571429	16.7142857142857	0	1	1	1	1	1	1	1073	-0.043280845	99.6	91.8	111.7	95.4	0	6	0	3	0.543585585691825	jeffcotoday	1683608329	9.09090909090909	18.1818181818182	NA	NA	3224	1328	47	2511	957	3.72727272727273	0.363636363636364	1.26874641180038	0.124659560999227	0.16	0.306666666666667	0.0997068711602014	0.0935311819371437	0.110443449331293	0.0939925854459157	0.0975324084547653	0.0916650298312152	0.103129163617007
Alabama	01073	15	3.91714285714286	0.128571428571429	12.6	-47.1428571428571	18.2857142857143	0	1	1	1	1	1	1	1073	-0.043280845	99.6	91.8	111.7	95.4	0	6	0	3	0.543585585691825	jeffcotoday	1683608329	1.56	20.92	NA	NA	3224	1328	47	2511	957	4	0.32	1.70148546828164	0.137081401474447	0.0591049382716049	0.372597001763668	0.0911461189945994	0.094761229419777	0.102591287037383	0.0976871309631901	0.102637470334736	0.0917536089280934	0.115037360285841
Alabama	01073	16	1.84	0.215714285714286	12.6	-39.2857142857143	16.2857142857143	1	1	1	1	1	1	1	1073	-0.043280845	99.6	91.8	111.7	95.4	0	6	0	3	0.543585585691825	jeffcotoday	1683608329	2.12	15.36	NA	NA	3224	1328	47	2511	957	4	0.16	0.776916551589966	0.0500182548023406	0.00575757575757576	0.203636363636364	0.107298321089442	0.0805674999559572	0.108605510631926	0.0948686714937547	0.105785113542272	0.0930899600091609	0.107711528636612
Alabama	01073	17	3.39857142857143	0.172857142857143	12.6	-36.2857142857143	16	1	1	1	1	1	1	1	1073	-0.043280845	99.6	91.8	111.7	95.4	0	6	0	3	0.543585585691825	jeffcotoday	1683608329	1.41666666666667	2.41666666666667	NA	NA	3224	1328	47	2511	957	4	0	2.48885287344456	0.131318382675881	0.0606060606060606	0.325	0.0939799823373565	0.102958492787754	0.102958492787754	0.102958492787754	0.0881660288489844	0.0939799823373565	0.111937003238151
Alabama	01073	18	2.81571428571429	0.322857142857143	11.2285714285714	-30.4285714285714	12.8571428571429	1	1	1	1	1	1	1	1073	-0.043280845	99.6	91.8	111.7	95.4	0	6	0	3	0.543585585691825	jeffcotoday	1683608329	1.25	3.6875	NA	NA	3224	1328	47	2511	957	4.5	0	1.59840891758601	0.0993298864553845	0.00606060606060606	0.116666666666667	0.100799418604651	0.0908291805094131	0.108551356589147	0.0955910852713178	0.108990863787375	0.086953211517165	0.104675387596899
Alabama	01073	19	3.29	0.26	9.4	-26.4285714285714	12.1428571428571	1	0	1	1	1	1	1	1073	-0.043280845	99.6	91.8	111.7	95.4	0	6	0	3	0.543585585691825	jeffcotoday	1683608329	1.15	2.45	NA	NA	3224	1328	47	2511	957	5	0.1	1.71512162685394	0.100279851549841	0.128030303030303	0.421212121212121	0.0993565182338127	0.0971788178853806	0.107292527269897	0.0914205091977282	0.106035298202761	0.0971788178853806	0.115424105271981
Alabama	01073	20	4.58857142857143	0.301428571428571	9.4	-22.7142857142857	11.2857142857143	1	0	1	1	0	0	1	1073	-0.043280845	99.6	91.8	111.7	95.4	0	6	0	3	0.543585585691825	jeffcotoday	1683608329	0.923076923076923	2.53846153846154	NA	NA	3224	1328	47	2511	957	5	0.0769230769230769	0.343721926212311	0.0284123476594687	0.0541666666666667	0.133333333333333	0.0935979905289368	0.105788457067229	0.0965391669995251	0.100801244791015	0.107408732216916	0.0906568140583486	0.11551696385456
Alabama	01073	21	6.08285714285714	0.302857142857143	9.4	-19.4285714285714	10.4285714285714	1	0	1	1	0	0	1	1073	-0.043280845	99.6	91.8	111.7	95.4	0	6	0	3	0.543585585691825	jeffcotoday	1683608329	2.91666666666667	1.33333333333333	NA	NA	3224	1328	47	2511	957	5	0.0833333333333333	0.380536476771037	0.0190268238385518	0.107575757575758	0.383585858585859	0.107561675100227	0.107561675100227	0.107561675100227	0.117711977657322	0.0876489636981536	0.107561675100227	0.113677883051297
Alabama	01073	22	4.82714285714286	0.301428571428571	9.4	-22.5714285714286	11.5714285714286	1	0	1	1	0	0	1	1073	-0.043280845	99.6	91.8	111.7	95.4	0	6	0	3	0.543585585691825	jeffcotoday	1683608329	0.818181818181818	2	NA	NA	3224	1328	47	2511	957	5	0.0909090909090909	0.221750661730766	0.0184792218108972	0.125	0.25	0.0944055944055944	0.0710955710955711	0.114607614607615	0.094017094017094	0.101787101787102	0.0811965811965812	0.104118104118104
Alabama	01073	23	2.37333333333333	0.05	8.5	-17	12	1	0	1	1	0	0	1	1073	-0.043280845	99.6	91.8	111.7	95.4	0	6	0	3	0.543585585691825	jeffcotoday	1683608329	2.7	2.2	NA	NA	3224	1328	47	2511	957	6	0	0.65896075963974	0.0274566983183225	0.0681818181818182	0.602272727272727	0.1	0.1	0.1	0.12	0.1	0.1	0.1
Alabama	01077	10	0	0	3.1	14.4	-1.6	0	0	0	0	0	0	0	1077	0.409032555	70.1	93.7	0	116.5	1	5	0	2	0.776692627272201	NA	NA	NA	NA	NA	NA	NA	NA	NA	NA	NA	NA	NA	NA	NA	NA	NA	NA	NA	NA	NA	NA	NA	NA
Alabama	01077	11	0	0	3.1	6.28571428571429	0.285714285714286	0	0	0	1	0	0	1	1077	0.409032555	70.1	93.7	0	116.5	1	5	0	2	0.776692627272201	NA	NA	NA	NA	NA	NA	NA	NA	NA	NA	NA	NA	NA	NA	NA	NA	NA	NA	NA	NA	NA	NA	NA	NA
Alabama	01077	12	0.308571428571429	0	3.1	-24.2857142857143	7.42857142857143	0	0	1	1	1	0	1	1077	0.409032555	70.1	93.7	0	116.5	1	5	0	2	0.776692627272201	NA	NA	NA	NA	NA	NA	NA	NA	NA	NA	NA	NA	NA	NA	NA	NA	NA	NA	NA	NA	NA	NA	NA	NA
Alabama	01077	13	1.54285714285714	0.154285714285714	3.1	-35.2857142857143	11.7142857142857	0	0	1	1	1	1	1	1077	0.409032555	70.1	93.7	0	116.5	1	5	0	2	0.776692627272201	NA	NA	NA	NA	NA	NA	NA	NA	NA	NA	NA	NA	NA	NA	NA	NA	NA	NA	NA	NA	NA	NA	NA	NA
Alabama	01077	14	0.617142857142857	0.154285714285714	11.3142857142857	-35.8571428571429	12.6666666666667	0	1	1	1	1	1	1	1077	0.409032555	70.1	93.7	0	116.5	1	5	0	2	0.776692627272201	NA	NA	NA	NA	NA	NA	NA	NA	NA	NA	NA	NA	NA	NA	NA	NA	NA	NA	NA	NA	NA	NA	NA	NA
Alabama	01077	15	0.771428571428571	0.308571428571429	14.6	-42.7142857142857	14.3333333333333	0	1	1	1	1	1	1	1077	0.409032555	70.1	93.7	0	116.5	1	5	0	2	0.776692627272201	NA	NA	NA	NA	NA	NA	NA	NA	NA	NA	NA	NA	NA	NA	NA	NA	NA	NA	NA	NA	NA	NA	NA	NA
Alabama	01077	16	0.308571428571429	0	14.6	-28.2857142857143	12.8571428571429	1	1	1	1	1	1	1	1077	0.409032555	70.1	93.7	0	116.5	1	5	0	3	0.776692627272201	NA	NA	NA	NA	NA	NA	NA	NA	NA	NA	NA	NA	NA	NA	NA	NA	NA	NA	NA	NA	NA	NA	NA	NA
Alabama	01077	17	1.23428571428571	-0.308571428571429	14.6	-25.7142857142857	12	1	1	1	1	1	1	1	1077	0.409032555	70.1	93.7	0	116.5	1	5	0	3	0.776692627272201	NA	NA	NA	NA	NA	NA	NA	NA	NA	NA	NA	NA	NA	NA	NA	NA	NA	NA	NA	NA	NA	NA	NA	NA
Alabama	01077	18	4.62857142857143	0	12.4142857142857	-15.8571428571429	8.14285714285714	1	1	1	1	1	1	1	1077	0.409032555	70.1	93.7	0	116.5	1	5	0	3	0.776692627272201	NA	NA	NA	NA	NA	NA	NA	NA	NA	NA	NA	NA	NA	NA	NA	NA	NA	NA	NA	NA	NA	NA	NA	NA
Alabama	01077	19	4.78285714285714	0	9.5	-12	8.85714285714286	1	0	1	1	1	1	1	1077	0.409032555	70.1	93.7	0	116.5	1	5	0	3	0.776692627272201	NA	NA	NA	NA	NA	NA	NA	NA	NA	NA	NA	NA	NA	NA	NA	NA	NA	NA	NA	NA	NA	NA	NA	NA
Alabama	01077	20	3.24	0	9.5	-6.14285714285714	7	1	0	1	1	0	0	1	1077	0.409032555	70.1	93.7	0	116.5	1	5	0	3	0.776692627272201	NA	NA	NA	NA	NA	NA	NA	NA	NA	NA	NA	NA	NA	NA	NA	NA	NA	NA	NA	NA	NA	NA	NA	NA
Alabama	01077	21	2.31428571428571	0	9.5	-1.57142857142857	6.28571428571429	1	0	1	1	0	0	1	1077	0.409032555	70.1	93.7	0	116.5	1	5	0	3	0.776692627272201	NA	NA	NA	NA	NA	NA	NA	NA	NA	NA	NA	NA	NA	NA	NA	NA	NA	NA	NA	NA	NA	NA	NA	NA
Alabama	01077	22	5.55428571428571	0	9.5	-2.85714285714286	7	1	0	1	1	0	0	1	1077	0.409032555	70.1	93.7	0	116.5	1	5	0	3	0.776692627272201	NA	NA	NA	NA	NA	NA	NA	NA	NA	NA	NA	NA	NA	NA	NA	NA	NA	NA	NA	NA	NA	NA	NA	NA
Alabama	01077	23	1.8	0	7.4	9.33333333333333	5.66666666666667	1	0	1	1	0	0	1	1077	0.409032555	70.1	93.7	0	116.5	1	5	0	3	0.776692627272201	NA	NA	NA	NA	NA	NA	NA	NA	NA	NA	NA	NA	NA	NA	NA	NA	NA	NA	NA	NA	NA	NA	NA	NA
Alabama	01081	10	0	0	2.7	3	-0.4	0	0	0	0	0	0	0	1081	0.196144982	88.7	62.6	121.6	81.8	0	5	0	2	0.666977566141454	NA	NA	NA	NA	NA	NA	NA	NA	NA	NA	NA	NA	NA	NA	NA	NA	NA	NA	NA	NA	NA	NA	NA	NA
Alabama	01081	11	0	0	2.7	-3.28571428571429	0.285714285714286	0	0	0	1	0	0	1	1081	0.196144982	88.7	62.6	121.6	81.8	0	5	0	2	0.666977566141454	NA	NA	NA	NA	NA	NA	NA	NA	NA	NA	NA	NA	NA	NA	NA	NA	NA	NA	NA	NA	NA	NA	NA	NA
Alabama	01081	12	1.43714285714286	0	2.7	-28.1428571428571	10.5714285714286	0	0	1	1	1	0	1	1081	0.196144982	88.7	62.6	121.6	81.8	0	5	0	2	0.666977566141454	NA	NA	NA	NA	NA	NA	NA	NA	NA	NA	NA	NA	NA	NA	NA	NA	NA	NA	NA	NA	NA	NA	NA	NA
Alabama	01081	13	3.85428571428571	0.18	2.7	-40.8571428571429	14.5714285714286	0	0	1	1	1	1	1	1081	0.196144982	88.7	62.6	121.6	81.8	0	5	0	2	0.666977566141454	NA	NA	NA	NA	NA	NA	NA	NA	NA	NA	NA	NA	NA	NA	NA	NA	NA	NA	NA	NA	NA	NA	NA	NA
Alabama	01081	14	4.48285714285714	0.09	9.62857142857143	-42.8571428571429	17.4285714285714	0	1	1	1	1	1	1	1081	0.196144982	88.7	62.6	121.6	81.8	0	5	0	2	0.666977566141454	NA	NA	NA	NA	NA	NA	NA	NA	NA	NA	NA	NA	NA	NA	NA	NA	NA	NA	NA	NA	NA	NA	NA	NA
Alabama	01081	15	11.3914285714286	0.45	12.4	-48.5714285714286	19.1428571428571	0	1	1	1	1	1	1	1081	0.196144982	88.7	62.6	121.6	81.8	0	5	0	2	0.666977566141454	NA	NA	NA	NA	NA	NA	NA	NA	NA	NA	NA	NA	NA	NA	NA	NA	NA	NA	NA	NA	NA	NA	NA	NA
Alabama	01081	16	6.45714285714286	0.538571428571428	12.4	-42	17.2857142857143	1	1	1	1	1	1	1	1081	0.196144982	88.7	62.6	121.6	81.8	0	5	0	3	0.666977566141454	NA	NA	NA	NA	NA	NA	NA	NA	NA	NA	NA	NA	NA	NA	NA	NA	NA	NA	NA	NA	NA	NA	NA	NA
Alabama	01081	17	5.11142857142857	0.898571428571428	12.4	-38.1428571428571	16.8571428571429	1	1	1	1	1	1	1	1081	0.196144982	88.7	62.6	121.6	81.8	0	5	0	3	0.666977566141454	NA	NA	NA	NA	NA	NA	NA	NA	NA	NA	NA	NA	NA	NA	NA	NA	NA	NA	NA	NA	NA	NA	NA	NA
Alabama	01081	18	3.13857142857143	0.358571428571429	10.7714285714286	-29.1428571428571	13.5714285714286	1	1	1	1	1	1	1	1081	0.196144982	88.7	62.6	121.6	81.8	0	5	0	3	0.666977566141454	NA	NA	NA	NA	NA	NA	NA	NA	NA	NA	NA	NA	NA	NA	NA	NA	NA	NA	NA	NA	NA	NA	NA	NA
Alabama	01081	19	2.24142857142857	0.18	8.6	-24.2857142857143	12	1	0	1	1	1	1	1	1081	0.196144982	88.7	62.6	121.6	81.8	0	5	0	3	0.666977566141454	NA	NA	NA	NA	NA	NA	NA	NA	NA	NA	NA	NA	NA	NA	NA	NA	NA	NA	NA	NA	NA	NA	NA	NA
Alabama	01081	20	2.15285714285714	0.09	8.6	-20.4285714285714	11	1	0	1	1	0	0	1	1081	0.196144982	88.7	62.6	121.6	81.8	0	5	0	3	0.666977566141454	NA	NA	NA	NA	NA	NA	NA	NA	NA	NA	NA	NA	NA	NA	NA	NA	NA	NA	NA	NA	NA	NA	NA	NA
Alabama	01081	21	4.39428571428571	0.09	8.6	-14.4285714285714	10.2857142857143	1	0	1	1	0	0	1	1081	0.196144982	88.7	62.6	121.6	81.8	0	5	0	3	0.666977566141454	NA	NA	NA	NA	NA	NA	NA	NA	NA	NA	NA	NA	NA	NA	NA	NA	NA	NA	NA	NA	NA	NA	NA	NA
Alabama	01081	22	4.48142857142857	0.09	8.6	-17	11.4285714285714	1	0	1	1	0	0	1	1081	0.196144982	88.7	62.6	121.6	81.8	0	5	0	3	0.666977566141454	NA	NA	NA	NA	NA	NA	NA	NA	NA	NA	NA	NA	NA	NA	NA	NA	NA	NA	NA	NA	NA	NA	NA	NA
Alabama	01081	23	2.09666666666667	0.21	7.4	-7.33333333333333	10.3333333333333	1	0	1	1	0	0	1	1081	0.196144982	88.7	62.6	121.6	81.8	0	5	0	3	0.666977566141454	NA	NA	NA	NA	NA	NA	NA	NA	NA	NA	NA	NA	NA	NA	NA	NA	NA	NA	NA	NA	NA	NA	NA	NA
Alabama	01083	10	0	0	2.6	14	-1.4	0	0	0	0	0	0	0	1083	0.676103021	103	117.7	81.5	109.8	1	5	0	2	0.914331720482246	NA	NA	NA	NA	NA	NA	NA	NA	NA	NA	NA	NA	NA	NA	NA	NA	NA	NA	NA	NA	NA	NA	NA	NA
Alabama	01083	11	0.152857142857143	0	2.6	4.85714285714286	1	0	0	0	1	0	0	1	1083	0.676103021	103	117.7	81.5	109.8	1	5	0	2	0.914331720482246	limestonecounty	436765036	1.12	16.12	NA	NA	3816	232	40	2531	503	3	0.16	1.20229886472225	0.081123941789151	0.0183475378787879	0.249739583333333	0.0974074672049528	0.0933806901509739	0.103493698329373	0.0945107030439646	0.106357895429033	0.084449283987922	0.114537885136412
Alabama	01083	12	0	0	2.6	-18.8571428571429	9.85714285714286	0	0	1	1	1	0	1	1083	0.676103021	103	117.7	81.5	109.8	1	5	0	2	0.914331720482246	limestonecounty	436765036	0.6875	1214.84375	NA	NA	3816	232	40	2531	503	3	0.0625	0.792731093035804	0.0843763505053555	0.110782427449094	0.393730960397627	0.10208593782315	0.0963682208311691	0.107845485680367	0.0902690210363192	0.0964288246772837	0.092142313486554	0.106418260986255
Alabama	01083	13	2.30142857142857	0	2.6	-28.8571428571429	14	0	0	1	1	1	1	1	1083	0.676103021	103	117.7	81.5	109.8	1	5	0	2	0.914331720482246	limestonecounty	436765036	1.7027027027027	6.72972972972973	NA	NA	3816	232	40	2531	503	3	0.135135135135135	1.57975568090166	0.0951102692992163	0.116079365079365	0.313206349206349	0.0956863603275362	0.093161756945615	0.101472752845563	0.0962407810559839	0.107109487891161	0.0941500490133673	0.108364946843811
Alabama	01083	14	2.30142857142857	0	8.95714285714286	-30.2857142857143	16.5	0	1	1	1	1	1	1	1083	0.676103021	103	117.7	81.5	109.8	1	5	0	2	0.914331720482246	limestonecounty	436765036	1.54545454545455	2.54545454545455	NA	NA	3816	232	40	2531	503	3.54545454545455	0	2.06204402446747	0.229116002718608	0	0	0.1	0.1	0.1	0.1	0.1	0.1	0.1
Alabama	01083	15	0.921428571428571	0	11.5	-35.5714285714286	18.3333333333333	0	1	1	1	1	1	1	1083	0.676103021	103	117.7	81.5	109.8	1	5	0	2	0.914331720482246	limestonecounty	436765036	1.1304347826087	14.0434782608696	NA	NA	3816	232	40	2531	503	4	0.0869565217391304	1.71470590432485	0.110698524638853	0.117857142857143	0.345238095238095	0.0766598996329703	0.0780487885218591	0.0811640533193669	0.115397667710029	0.122884463038861	0.108604344077415	0.137120298795316
Alabama	01083	16	0.46	0	11.5	-20.7142857142857	16.1428571428571	1	1	1	1	1	1	1	1083	0.676103021	103	117.7	81.5	109.8	1	5	0	3	0.914331720482246	limestonecounty	436765036	0.666666666666667	390.5	NA	NA	3816	232	40	2531	503	4	0	2.61441588401794	0.130720794200897	0	0.3	0.0925925925925926	0.0987654320987654	0.0925925925925926	0.0987654320987654	0.104938271604938	0.0925925925925926	0.117283950617284
Alabama	01083	17	0.152857142857143	0	11.5	-18.5714285714286	15.5714285714286	1	1	1	1	1	1	1	1083	0.676103021	103	117.7	81.5	109.8	1	5	0	3	0.914331720482246	NA	NA	NA	NA	NA	NA	NA	NA	NA	NA	NA	NA	NA	NA	NA	NA	NA	NA	NA	NA	NA	NA	NA	NA
Alabama	01083	18	0.612857142857143	0	9.61428571428571	-9.85714285714286	11.8571428571429	1	1	1	1	1	1	1	1083	0.676103021	103	117.7	81.5	109.8	1	5	0	3	0.914331720482246	limestonecounty	436765036	1.77777777777778	39.3333333333333	NA	NA	3816	232	40	2531	503	4.33333333333333	0	3.84513121843338	0.213618401024077	-0.133333333333333	0.441666666666667	0.101694915254237	0.0932203389830508	0.101694915254237	0.0932203389830508	0.101694915254237	0.101694915254237	0.0932203389830508
Alabama	01083	19	1.84	0	7.1	-6.85714285714286	11.4285714285714	1	0	1	1	1	1	1	1083	0.676103021	103	117.7	81.5	109.8	1	5	0	3	0.914331720482246	limestonecounty	436765036	0.25	8.875	NA	NA	3816	232	40	2531	503	5	0	3.53938841819763	0.196632689899868	0.0681818181818182	0.25	0.0941176470588235	0.0941176470588235	0.0941176470588235	0.105882352941176	0.105882352941176	0.105882352941176	0.105882352941176
Alabama	01083	20	1.07428571428571	0	7.1	-0.857142857142857	9.57142857142857	1	0	1	1	0	0	1	1083	0.676103021	103	117.7	81.5	109.8	1	5	0	3	0.914331720482246	limestonecounty	436765036	0	14	NA	NA	3816	232	40	2531	503	5	1	0.711180746555328	0.101597249507904	0	0	0.087719298245614	0.087719298245614	0.105263157894737	0.105263157894737	0.087719298245614	0.105263157894737	0.087719298245614
Alabama	01083	21	1.53428571428571	0	7.1	-0.428571428571429	8.71428571428571	1	0	1	1	0	0	1	1083	0.676103021	103	117.7	81.5	109.8	1	5	0	3	0.914331720482246	limestonecounty	436765036	0.5	15.25	NA	NA	3816	232	40	2531	503	5	0	2.94651579856873	0.173324458739337	0.0681818181818182	0.25	0.0933333333333333	0.0933333333333333	0.0933333333333333	0.106666666666667	0.106666666666667	0.106666666666667	0.106666666666667
Alabama	01083	22	4.91142857142857	0	7.1	-3.28571428571429	10.1428571428571	1	0	1	1	0	0	1	1083	0.676103021	103	117.7	81.5	109.8	1	5	0	3	0.914331720482246	limestonecounty	436765036	3.5	3.66666666666667	NA	NA	3816	232	40	2531	503	5	0.166666666666667	1.77871507406235	0.0889357537031174	0.216666666666667	0.866666666666667	0.094017094017094	0.102564102564103	0.094017094017094	0.102564102564103	0.111111111111111	0.094017094017094	0.11965811965812
Alabama	01083	23	0.716666666666667	0	5.7	7	9	1	0	1	1	0	0	1	1083	0.676103021	103	117.7	81.5	109.8	1	5	0	3	0.914331720482246	limestonecounty	436765036	0.5	24.25	NA	NA	3816	232	40	2531	503	6	0	1.41907399892807	0.0675749523299081	-0.053125	0.249255952380952	0.0914285714285714	0.108571428571429	0.0971428571428571	0.102857142857143	0.102857142857143	0.0971428571428571	0.108571428571429
Alabama	01089	10	0	0	2.5	7	-0.6	0	0	0	0	0	0	0	1089	0.363254543	100.8	103.2	95.3	104	1	5	0	2	0.753100186838752	NA	NA	NA	NA	NA	NA	NA	NA	NA	NA	NA	NA	NA	NA	NA	NA	NA	NA	NA	NA	NA	NA	NA	NA
Alabama	01089	11	0	0	2.5	0.714285714285714	1.14285714285714	0	0	0	1	0	0	1	1089	0.363254543	100.8	103.2	95.3	104	1	5	0	2	0.753100186838752	NA	NA	NA	NA	NA	NA	NA	NA	NA	NA	NA	NA	NA	NA	NA	NA	NA	NA	NA	NA	NA	NA	NA	NA
Alabama	01089	12	0.64	0	2.5	-28.8571428571429	12.4285714285714	0	0	1	1	1	0	1	1089	0.363254543	100.8	103.2	95.3	104	1	5	0	2	0.753100186838752	NA	NA	NA	NA	NA	NA	NA	NA	NA	NA	NA	NA	NA	NA	NA	NA	NA	NA	NA	NA	NA	NA	NA	NA
Alabama	01089	13	2.51857142857143	0.04	2.5	-39.2857142857143	16.4285714285714	0	0	1	1	1	1	1	1089	0.363254543	100.8	103.2	95.3	104	1	5	0	2	0.753100186838752	NA	NA	NA	NA	NA	NA	NA	NA	NA	NA	NA	NA	NA	NA	NA	NA	NA	NA	NA	NA	NA	NA	NA	NA
Alabama	01089	14	2.2	0	8.21428571428571	-41.7142857142857	18.4285714285714	0	1	1	1	1	1	1	1089	0.363254543	100.8	103.2	95.3	104	1	5	0	2	0.753100186838752	NA	NA	NA	NA	NA	NA	NA	NA	NA	NA	NA	NA	NA	NA	NA	NA	NA	NA	NA	NA	NA	NA	NA	NA
Alabama	01089	15	2.11857142857143	0.08	10.5	-47.8571428571429	20.1428571428571	0	1	1	1	1	1	1	1089	0.363254543	100.8	103.2	95.3	104	1	5	0	2	0.753100186838752	NA	NA	NA	NA	NA	NA	NA	NA	NA	NA	NA	NA	NA	NA	NA	NA	NA	NA	NA	NA	NA	NA	NA	NA
Alabama	01089	16	0.48	0.04	10.5	-38.7142857142857	18.5714285714286	1	1	1	1	1	1	1	1089	0.363254543	100.8	103.2	95.3	104	1	5	0	3	0.753100186838752	NA	NA	NA	NA	NA	NA	NA	NA	NA	NA	NA	NA	NA	NA	NA	NA	NA	NA	NA	NA	NA	NA	NA	NA
Alabama	01089	17	0.48	0	10.5	-37.1428571428571	18	1	1	1	1	1	1	1	1089	0.363254543	100.8	103.2	95.3	104	1	5	0	3	0.753100186838752	NA	NA	NA	NA	NA	NA	NA	NA	NA	NA	NA	NA	NA	NA	NA	NA	NA	NA	NA	NA	NA	NA	NA	NA
Alabama	01089	18	0.92	0	9.17142857142857	-30	14.5714285714286	1	1	1	1	1	1	1	1089	0.363254543	100.8	103.2	95.3	104	1	5	0	3	0.753100186838752	NA	NA	NA	NA	NA	NA	NA	NA	NA	NA	NA	NA	NA	NA	NA	NA	NA	NA	NA	NA	NA	NA	NA	NA
Alabama	01089	19	0.52	0	7.4	-25.7142857142857	14.1428571428571	1	0	1	1	1	1	1	1089	0.363254543	100.8	103.2	95.3	104	1	5	0	3	0.753100186838752	NA	NA	NA	NA	NA	NA	NA	NA	NA	NA	NA	NA	NA	NA	NA	NA	NA	NA	NA	NA	NA	NA	NA	NA
Alabama	01089	20	1.12	0	7.4	-20.7142857142857	12.8571428571429	1	0	1	1	0	0	1	1089	0.363254543	100.8	103.2	95.3	104	1	5	0	3	0.753100186838752	NA	NA	NA	NA	NA	NA	NA	NA	NA	NA	NA	NA	NA	NA	NA	NA	NA	NA	NA	NA	NA	NA	NA	NA
Alabama	01089	21	0.84	0	7.4	-17.2857142857143	11.7142857142857	1	0	1	1	0	0	1	1089	0.363254543	100.8	103.2	95.3	104	1	5	0	3	0.753100186838752	NA	NA	NA	NA	NA	NA	NA	NA	NA	NA	NA	NA	NA	NA	NA	NA	NA	NA	NA	NA	NA	NA	NA	NA
Alabama	01089	22	1.72	0	7.4	-18.5714285714286	12.2857142857143	1	0	1	1	0	0	1	1089	0.363254543	100.8	103.2	95.3	104	1	5	0	3	0.753100186838752	NA	NA	NA	NA	NA	NA	NA	NA	NA	NA	NA	NA	NA	NA	NA	NA	NA	NA	NA	NA	NA	NA	NA	NA
Alabama	01089	23	0.653333333333333	0	6.5	-9.66666666666667	12.3333333333333	1	0	1	1	0	0	1	1089	0.363254543	100.8	103.2	95.3	104	1	5	0	3	0.753100186838752	NA	NA	NA	NA	NA	NA	NA	NA	NA	NA	NA	NA	NA	NA	NA	NA	NA	NA	NA	NA	NA	NA	NA	NA
Alabama	01095	10	0	0	2.5	12.4	-1	0	0	0	0	0	0	0	1095	0.515802855	93.5	103.5	78.3	98.8	1	5	0	2	0.831718431861783	NA	NA	NA	NA	NA	NA	NA	NA	NA	NA	NA	NA	NA	NA	NA	NA	NA	NA	NA	NA	NA	NA	NA	NA
Alabama	01095	11	0	0	2.5	5.71428571428571	-0.142857142857143	0	0	0	1	0	0	1	1095	0.515802855	93.5	103.5	78.3	98.8	1	5	0	2	0.831718431861783	NA	NA	NA	NA	NA	NA	NA	NA	NA	NA	NA	NA	NA	NA	NA	NA	NA	NA	NA	NA	NA	NA	NA	NA
Alabama	01095	12	0	0	2.5	-18.5714285714286	6.42857142857143	0	0	1	1	1	0	1	1095	0.515802855	93.5	103.5	78.3	98.8	1	5	0	2	0.831718431861783	NA	NA	NA	NA	NA	NA	NA	NA	NA	NA	NA	NA	NA	NA	NA	NA	NA	NA	NA	NA	NA	NA	NA	NA
Alabama	01095	13	0.75	0	2.5	-27.8571428571429	10.1428571428571	0	0	1	1	1	1	1	1095	0.515802855	93.5	103.5	78.3	98.8	1	5	0	2	0.831718431861783	NA	NA	NA	NA	NA	NA	NA	NA	NA	NA	NA	NA	NA	NA	NA	NA	NA	NA	NA	NA	NA	NA	NA	NA
Alabama	01095	14	2.25142857142857	0	8.5	-30.5714285714286	11.6666666666667	0	1	1	1	1	1	1	1095	0.515802855	93.5	103.5	78.3	98.8	1	5	0	2	0.831718431861783	NA	NA	NA	NA	NA	NA	NA	NA	NA	NA	NA	NA	NA	NA	NA	NA	NA	NA	NA	NA	NA	NA	NA	NA
Alabama	01095	15	11.5614285714286	0.3	10.9	-37.8571428571429	13.3333333333333	0	1	1	1	1	1	1	1095	0.515802855	93.5	103.5	78.3	98.8	1	5	0	2	0.831718431861783	NA	NA	NA	NA	NA	NA	NA	NA	NA	NA	NA	NA	NA	NA	NA	NA	NA	NA	NA	NA	NA	NA	NA	NA
Alabama	01095	16	7.80857142857143	0.3	10.9	-20.7142857142857	12.3333333333333	1	1	1	1	1	1	1	1095	0.515802855	93.5	103.5	78.3	98.8	1	5	0	3	0.831718431861783	NA	NA	NA	NA	NA	NA	NA	NA	NA	NA	NA	NA	NA	NA	NA	NA	NA	NA	NA	NA	NA	NA	NA	NA
Alabama	01095	17	23.7242857142857	0.15	10.9	-18.7142857142857	11.7142857142857	1	1	1	1	1	1	1	1095	0.515802855	93.5	103.5	78.3	98.8	1	5	0	3	0.831718431861783	NA	NA	NA	NA	NA	NA	NA	NA	NA	NA	NA	NA	NA	NA	NA	NA	NA	NA	NA	NA	NA	NA	NA	NA
Alabama	01095	18	5.25428571428571	0.3	9.01428571428571	-8.85714285714286	8.71428571428571	1	1	1	1	1	1	1	1095	0.515802855	93.5	103.5	78.3	98.8	1	5	0	3	0.831718431861783	NA	NA	NA	NA	NA	NA	NA	NA	NA	NA	NA	NA	NA	NA	NA	NA	NA	NA	NA	NA	NA	NA	NA	NA
Alabama	01095	19	32.4328571428571	0.15	6.5	-6.71428571428571	8.85714285714286	1	0	1	1	1	1	1	1095	0.515802855	93.5	103.5	78.3	98.8	1	5	0	3	0.831718431861783	NA	NA	NA	NA	NA	NA	NA	NA	NA	NA	NA	NA	NA	NA	NA	NA	NA	NA	NA	NA	NA	NA	NA	NA
Alabama	01095	20	9.91	0.15	6.5	0	6.71428571428571	1	0	1	1	0	0	1	1095	0.515802855	93.5	103.5	78.3	98.8	1	5	0	3	0.831718431861783	NA	NA	NA	NA	NA	NA	NA	NA	NA	NA	NA	NA	NA	NA	NA	NA	NA	NA	NA	NA	NA	NA	NA	NA
Alabama	01095	21	3.75428571428571	0	6.5	3.28571428571429	5.57142857142857	1	0	1	1	0	0	1	1095	0.515802855	93.5	103.5	78.3	98.8	1	5	0	3	0.831718431861783	NA	NA	NA	NA	NA	NA	NA	NA	NA	NA	NA	NA	NA	NA	NA	NA	NA	NA	NA	NA	NA	NA	NA	NA
Alabama	01095	22	6.60714285714286	0	6.5	1.85714285714286	6.42857142857143	1	0	1	1	0	0	1	1095	0.515802855	93.5	103.5	78.3	98.8	1	5	0	3	0.831718431861783	NA	NA	NA	NA	NA	NA	NA	NA	NA	NA	NA	NA	NA	NA	NA	NA	NA	NA	NA	NA	NA	NA	NA	NA
Alabama	01095	23	4.20666666666667	0	5.4	11	5	1	0	1	1	0	0	1	1095	0.515802855	93.5	103.5	78.3	98.8	1	5	0	3	0.831718431861783	NA	NA	NA	NA	NA	NA	NA	NA	NA	NA	NA	NA	NA	NA	NA	NA	NA	NA	NA	NA	NA	NA	NA	NA
Alabama	01097	10	0	0	3.8	9	-0.6	0	0	0	0	0	0	0	1097	0.225781117	83.3	79.7	84.4	85.7	1	5	0	2	0.682251028642734	NA	NA	NA	NA	NA	NA	NA	NA	NA	NA	NA	NA	NA	NA	NA	NA	NA	NA	NA	NA	NA	NA	NA	NA
Alabama	01097	11	0	0	3.8	7.85714285714286	-0.285714285714286	0	0	0	1	0	0	1	1097	0.225781117	83.3	79.7	84.4	85.7	1	5	0	2	0.682251028642734	NA	NA	NA	NA	NA	NA	NA	NA	NA	NA	NA	NA	NA	NA	NA	NA	NA	NA	NA	NA	NA	NA	NA	NA
Alabama	01097	12	0.0685714285714286	0	3.8	-16.2857142857143	7.71428571428571	0	0	1	1	1	0	1	1097	0.225781117	83.3	79.7	84.4	85.7	1	5	0	2	0.682251028642734	mobilecountyal	190656369	0.8	1	NA	NA	7317	181	99	1455	68	3	0.2	0.694482465585073	0.0442550284410614	0	0.0222222222222222	0.0996498941540466	0.0886581989903924	0.103273082559844	0.0995277642077838	0.103273082559844	0.0885360690441296	0.106896270965641
Alabama	01097	13	1.30857142857143	0.0342857142857143	3.8	-29.7142857142857	11.8571428571429	0	0	1	1	1	1	1	1097	0.225781117	83.3	79.7	84.4	85.7	1	5	0	2	0.682251028642734	mobilecountyal	190656369	1.30769230769231	1.84615384615385	NA	NA	7317	181	99	1455	68	3	0.384615384615385	1.51941020999636	0.0859708809309889	0.113492063492063	0.384920634920635	0.0967672855719113	0.0948968160589148	0.101185861177578	0.0933128169408976	0.107150092894413	0.0896441057214587	0.117544598084078
Alabama	01097	14	2.92571428571429	0.171428571428571	11.8714285714286	-32	13.8571428571429	0	1	1	1	1	1	1	1097	0.225781117	83.3	79.7	84.4	85.7	1	5	0	2	0.682251028642734	NA	NA	NA	NA	NA	NA	NA	NA	NA	NA	NA	NA	NA	NA	NA	NA	NA	NA	NA	NA	NA	NA	NA	NA
Alabama	01097	15	11.3357142857143	0.308571428571429	15.1	-36.2857142857143	15.4285714285714	0	1	1	1	1	1	1	1097	0.225781117	83.3	79.7	84.4	85.7	1	5	0	2	0.682251028642734	NA	NA	NA	NA	NA	NA	NA	NA	NA	NA	NA	NA	NA	NA	NA	NA	NA	NA	NA	NA	NA	NA	NA	NA
Alabama	01097	16	7.13285714285714	0.447142857142857	15.1	-26.5714285714286	14.2857142857143	1	1	1	1	1	1	1	1097	0.225781117	83.3	79.7	84.4	85.7	1	5	0	3	0.682251028642734	mobilecountyal	190656369	0	37	NA	NA	7317	181	99	1455	68	4	0	0.76011323928833	0.126685539881388	0	0	0.0784313725490196	0.0980392156862745	0.117647058823529	0.0784313725490196	0.0980392156862745	0.0980392156862745	0.0980392156862745
Alabama	01097	17	8.81857142857143	0.447142857142857	15.1	-24.8571428571429	13.5714285714286	1	1	1	1	1	1	1	1097	0.225781117	83.3	79.7	84.4	85.7	1	5	0	3	0.682251028642734	mobilecountyal	190656369	0	6	NA	NA	7317	181	99	1455	68	4	0	2.77300143241882	0.554600286483765	0	0	0.1	0.1	0.1	0.1	0.1	0.1	0.1
Alabama	01097	18	9.68142857142857	0.722857142857143	13.8142857142857	-16.7142857142857	10.7142857142857	1	1	1	1	1	1	1	1097	0.225781117	83.3	79.7	84.4	85.7	1	5	0	3	0.682251028642734	mobilecountyal	190656369	0	50.5	NA	NA	7317	181	99	1455	68	4	0	1.79394716024399	0.179394716024399	0.5	0.694444444444444	0.0985915492957746	0.0985915492957746	0.0985915492957746	0.0985915492957746	0.112676056338028	0.0985915492957746	0.0985915492957746
Alabama	01097	19	9.06	0.791428571428572	12.1	-11.1428571428571	9.42857142857143	1	0	1	1	1	1	1	1097	0.225781117	83.3	79.7	84.4	85.7	1	5	0	3	0.682251028642734	NA	NA	NA	NA	NA	NA	NA	NA	NA	NA	NA	NA	NA	NA	NA	NA	NA	NA	NA	NA	NA	NA	NA	NA
Alabama	01097	20	8.26714285714286	0.551428571428571	12.1	-8.42857142857143	9.28571428571429	1	0	1	1	0	0	1	1097	0.225781117	83.3	79.7	84.4	85.7	1	5	0	3	0.682251028642734	NA	NA	NA	NA	NA	NA	NA	NA	NA	NA	NA	NA	NA	NA	NA	NA	NA	NA	NA	NA	NA	NA	NA	NA
Alabama	01097	21	10.1642857142857	0.274285714285714	12.1	-5.42857142857143	8.14285714285714	1	0	1	1	0	0	1	1097	0.225781117	83.3	79.7	84.4	85.7	1	5	0	3	0.682251028642734	NA	NA	NA	NA	NA	NA	NA	NA	NA	NA	NA	NA	NA	NA	NA	NA	NA	NA	NA	NA	NA	NA	NA	NA
Alabama	01097	22	8.37142857142857	0.24	12.1	-7	9.14285714285714	1	0	1	1	0	0	1	1097	0.225781117	83.3	79.7	84.4	85.7	1	5	0	3	0.682251028642734	NA	NA	NA	NA	NA	NA	NA	NA	NA	NA	NA	NA	NA	NA	NA	NA	NA	NA	NA	NA	NA	NA	NA	NA
Alabama	01097	23	3.61666666666667	0.16	11.5	1	8.66666666666667	1	0	1	1	0	0	1	1097	0.225781117	83.3	79.7	84.4	85.7	1	5	0	3	0.682251028642734	NA	NA	NA	NA	NA	NA	NA	NA	NA	NA	NA	NA	NA	NA	NA	NA	NA	NA	NA	NA	NA	NA	NA	NA
Alabama	01101	10	0	0	3.2	9.6	-0.6	0	0	0	0	0	0	0	1101	0.093093684	116.9	166.7	100	84	0	5	0	2	0.613868409508469	NA	NA	NA	NA	NA	NA	NA	NA	NA	NA	NA	NA	NA	NA	NA	NA	NA	NA	NA	NA	NA	NA	NA	NA
Alabama	01101	11	0.0628571428571429	0	3.2	5.42857142857143	-0.571428571428571	0	0	0	1	0	0	1	1101	0.093093684	116.9	166.7	100	84	0	5	0	2	0.613868409508469	NA	NA	NA	NA	NA	NA	NA	NA	NA	NA	NA	NA	NA	NA	NA	NA	NA	NA	NA	NA	NA	NA	NA	NA
Alabama	01101	12	0.125714285714286	0	3.2	-21.8571428571429	9.85714285714286	0	0	1	1	1	0	1	1101	0.093093684	116.9	166.7	100	84	0	5	0	2	0.613868409508469	mccalabama	28119492	3.25	2	NA	NA	2169	99	52	537	58	3	0.5	1.3995308081309	0.0770160212896872	0.144444444444444	0.474074074074074	0.0925971877584781	0.0897849462365591	0.0924731182795699	0.103101736972705	0.119230769230769	0.0899090157154673	0.111166253101737
Alabama	01101	13	1.13142857142857	0	3.2	-32.2857142857143	14	0	0	1	1	1	1	1	1101	0.093093684	116.9	166.7	100	84	0	5	0	2	0.613868409508469	mccalabama	28119492	0	0	NA	NA	2169	99	52	537	58	3	1	0.566325724124908	0.0629250804583232	0	0	0.0869565217391304	0.0434782608695652	0.130434782608696	0.0869565217391304	0.217391304347826	0.0434782608695652	0.130434782608696
Alabama	01101	14	2.89428571428571	0.0628571428571429	11.7	-37	16.2857142857143	0	1	1	1	1	1	1	1101	0.093093684	116.9	166.7	100	84	0	5	0	2	0.613868409508469	NA	NA	NA	NA	NA	NA	NA	NA	NA	NA	NA	NA	NA	NA	NA	NA	NA	NA	NA	NA	NA	NA	NA	NA
Alabama	01101	15	3.27285714285714	0.188571428571429	15.1	-42.8571428571429	18	0	1	1	1	1	1	1	1101	0.093093684	116.9	166.7	100	84	0	5	0	2	0.613868409508469	NA	NA	NA	NA	NA	NA	NA	NA	NA	NA	NA	NA	NA	NA	NA	NA	NA	NA	NA	NA	NA	NA	NA	NA
Alabama	01101	16	6.73714285714286	-0.0628571428571429	15.1	-34.1428571428571	16.1428571428571	1	1	1	1	1	1	1	1101	0.093093684	116.9	166.7	100	84	0	5	0	3	0.613868409508469	NA	NA	NA	NA	NA	NA	NA	NA	NA	NA	NA	NA	NA	NA	NA	NA	NA	NA	NA	NA	NA	NA	NA	NA
Alabama	01101	17	3.96714285714286	0.0628571428571429	15.1	-32.2857142857143	15.8571428571429	1	1	1	1	1	1	1	1101	0.093093684	116.9	166.7	100	84	0	5	0	3	0.613868409508469	NA	NA	NA	NA	NA	NA	NA	NA	NA	NA	NA	NA	NA	NA	NA	NA	NA	NA	NA	NA	NA	NA	NA	NA
Alabama	01101	18	7.55428571428571	0.188571428571429	13.5571428571429	-24.5714285714286	12.7142857142857	1	1	1	1	1	1	1	1101	0.093093684	116.9	166.7	100	84	0	5	0	3	0.613868409508469	mccalabama	28119492	0	1	NA	NA	2169	99	52	537	58	4	1	0	0	0.0333333333333333	0.0666666666666667	0.0982142857142857	0.0892857142857143	0.0982142857142857	0.0982142857142857	0.107142857142857	0.0982142857142857	0.107142857142857
Alabama	01101	19	12.5257142857143	0.502857142857143	11.5	-20.1428571428571	11.2857142857143	1	0	1	1	1	1	1	1101	0.093093684	116.9	166.7	100	84	0	5	0	3	0.613868409508469	NA	NA	NA	NA	NA	NA	NA	NA	NA	NA	NA	NA	NA	NA	NA	NA	NA	NA	NA	NA	NA	NA	NA	NA
Alabama	01101	20	13.5328571428571	0.314285714285714	11.5	-18.8571428571429	11.2857142857143	1	0	1	1	0	0	1	1101	0.093093684	116.9	166.7	100	84	0	5	0	3	0.613868409508469	NA	NA	NA	NA	NA	NA	NA	NA	NA	NA	NA	NA	NA	NA	NA	NA	NA	NA	NA	NA	NA	NA	NA	NA
Alabama	01101	21	22.8514285714286	0.628571428571429	11.5	-17.4285714285714	10.8571428571429	1	0	1	1	0	0	1	1101	0.093093684	116.9	166.7	100	84	0	5	0	3	0.613868409508469	NA	NA	NA	NA	NA	NA	NA	NA	NA	NA	NA	NA	NA	NA	NA	NA	NA	NA	NA	NA	NA	NA	NA	NA
Alabama	01101	22	32.9857142857143	0.628571428571429	11.5	-20.8571428571429	12.2857142857143	1	0	1	1	0	0	1	1101	0.093093684	116.9	166.7	100	84	0	5	0	3	0.613868409508469	NA	NA	NA	NA	NA	NA	NA	NA	NA	NA	NA	NA	NA	NA	NA	NA	NA	NA	NA	NA	NA	NA	NA	NA
Alabama	01101	23	16.5966666666667	0.44	10.9	-12	11	1	0	1	1	0	0	1	1101	0.093093684	116.9	166.7	100	84	0	5	0	3	0.613868409508469	NA	NA	NA	NA	NA	NA	NA	NA	NA	NA	NA	NA	NA	NA	NA	NA	NA	NA	NA	NA	NA	NA	NA	NA
Alabama	01103	10	0	0	2.5	10.2	-1.4	0	0	0	0	0	0	0	1103	0.503392796	98.3	93.4	80.4	121	1	5	0	2	0.825322706819527	NA	NA	NA	NA	NA	NA	NA	NA	NA	NA	NA	NA	NA	NA	NA	NA	NA	NA	NA	NA	NA	NA	NA	NA
Alabama	01103	11	0	0	2.5	5.28571428571429	0	0	0	0	1	0	0	1	1103	0.503392796	98.3	93.4	80.4	121	1	5	0	2	0.825322706819527	NA	NA	NA	NA	NA	NA	NA	NA	NA	NA	NA	NA	NA	NA	NA	NA	NA	NA	NA	NA	NA	NA	NA	NA
Alabama	01103	12	0	0	2.5	-21.2857142857143	7.57142857142857	0	0	1	1	1	0	1	1103	0.503392796	98.3	93.4	80.4	121	1	5	0	2	0.825322706819527	NA	NA	NA	NA	NA	NA	NA	NA	NA	NA	NA	NA	NA	NA	NA	NA	NA	NA	NA	NA	NA	NA	NA	NA
Alabama	01103	13	2.04	0	2.5	-31.4285714285714	11.5714285714286	0	0	1	1	1	1	1	1103	0.503392796	98.3	93.4	80.4	121	1	5	0	2	0.825322706819527	NA	NA	NA	NA	NA	NA	NA	NA	NA	NA	NA	NA	NA	NA	NA	NA	NA	NA	NA	NA	NA	NA	NA	NA
Alabama	01103	14	1.2	0	8.64285714285714	-33.7142857142857	13	0	1	1	1	1	1	1	1103	0.503392796	98.3	93.4	80.4	121	1	5	0	2	0.825322706819527	NA	NA	NA	NA	NA	NA	NA	NA	NA	NA	NA	NA	NA	NA	NA	NA	NA	NA	NA	NA	NA	NA	NA	NA
Alabama	01103	15	1.32	0	11.1	-38.5714285714286	14.5714285714286	0	1	1	1	1	1	1	1103	0.503392796	98.3	93.4	80.4	121	1	5	0	2	0.825322706819527	NA	NA	NA	NA	NA	NA	NA	NA	NA	NA	NA	NA	NA	NA	NA	NA	NA	NA	NA	NA	NA	NA	NA	NA
Alabama	01103	16	1.08	0	11.1	-26.7142857142857	12.7142857142857	1	1	1	1	1	1	1	1103	0.503392796	98.3	93.4	80.4	121	1	5	0	3	0.825322706819527	morgancocomm	1418351676	3.8	0.4	NA	NA	665	424	8	640	3405	4	0.4	1.66087899605433	0.136655291847924	0.0666666666666667	0.433333333333333	0.103946827039385	0.0855790360518943	0.0980988738230105	0.0918389549374524	0.125017917155199	0.0855790360518943	0.103946827039385
Alabama	01103	17	2.04	0	11.1	-23.7142857142857	11.8571428571429	1	1	1	1	1	1	1	1103	0.503392796	98.3	93.4	80.4	121	1	5	0	3	0.825322706819527	morgancocomm	1418351676	4	0	NA	NA	665	424	8	640	3405	4	1	2.50253784656525	0.147208108621485	0.05	0.6	0.0947368421052632	0.0947368421052632	0.0947368421052632	0.0842105263157895	0.126315789473684	0.0842105263157895	0.115789473684211
Alabama	01103	18	1.2	0	9.55714285714286	-14.1428571428571	8.71428571428571	1	1	1	1	1	1	1	1103	0.503392796	98.3	93.4	80.4	121	1	5	0	3	0.825322706819527	NA	NA	NA	NA	NA	NA	NA	NA	NA	NA	NA	NA	NA	NA	NA	NA	NA	NA	NA	NA	NA	NA	NA	NA
Alabama	01103	19	2.28	0	7.5	-11.1428571428571	8.42857142857143	1	0	1	1	1	1	1	1103	0.503392796	98.3	93.4	80.4	121	1	5	0	3	0.825322706819527	NA	NA	NA	NA	NA	NA	NA	NA	NA	NA	NA	NA	NA	NA	NA	NA	NA	NA	NA	NA	NA	NA	NA	NA
Alabama	01103	20	2.16	0.12	7.5	-7.28571428571429	6.71428571428571	1	0	1	1	0	0	1	1103	0.503392796	98.3	93.4	80.4	121	1	5	0	3	0.825322706819527	NA	NA	NA	NA	NA	NA	NA	NA	NA	NA	NA	NA	NA	NA	NA	NA	NA	NA	NA	NA	NA	NA	NA	NA
Alabama	01103	21	6.11714285714286	0	7.5	-2.85714285714286	6.28571428571429	1	0	1	1	0	0	1	1103	0.503392796	98.3	93.4	80.4	121	1	5	0	3	0.825322706819527	NA	NA	NA	NA	NA	NA	NA	NA	NA	NA	NA	NA	NA	NA	NA	NA	NA	NA	NA	NA	NA	NA	NA	NA
Alabama	01103	22	14.1514285714286	0	7.5	-6.28571428571429	7.71428571428571	1	0	1	1	0	0	1	1103	0.503392796	98.3	93.4	80.4	121	1	5	0	3	0.825322706819527	NA	NA	NA	NA	NA	NA	NA	NA	NA	NA	NA	NA	NA	NA	NA	NA	NA	NA	NA	NA	NA	NA	NA	NA
Alabama	01103	23	5.03666666666667	0	6.2	2.66666666666667	5.66666666666667	1	0	1	1	0	0	1	1103	0.503392796	98.3	93.4	80.4	121	1	5	0	3	0.825322706819527	NA	NA	NA	NA	NA	NA	NA	NA	NA	NA	NA	NA	NA	NA	NA	NA	NA	NA	NA	NA	NA	NA	NA	NA
Alabama	01113	10	0	0	2.9	12.4	-0.4	0	0	0	0	0	0	0	1113	0.071436745	103.5	117.3	106.9	86.4	0	5	0	2	0.602707154988977	NA	NA	NA	NA	NA	NA	NA	NA	NA	NA	NA	NA	NA	NA	NA	NA	NA	NA	NA	NA	NA	NA	NA	NA
Alabama	01113	11	0	0	2.9	14	-1.14285714285714	0	0	0	1	0	0	1	1113	0.071436745	103.5	117.3	106.9	86.4	0	5	0	2	0.602707154988977	NA	NA	NA	NA	NA	NA	NA	NA	NA	NA	NA	NA	NA	NA	NA	NA	NA	NA	NA	NA	NA	NA	NA	NA
Alabama	01113	12	0	0	2.9	-7.28571428571429	6.83333333333333	0	0	1	1	1	0	1	1113	0.071436745	103.5	117.3	106.9	86.4	0	5	0	2	0.602707154988977	NA	NA	NA	NA	NA	NA	NA	NA	NA	NA	NA	NA	NA	NA	NA	NA	NA	NA	NA	NA	NA	NA	NA	NA
Alabama	01113	13	0.245714285714286	0	2.9	-19.8571428571429	11.8	0	0	1	1	1	1	1	1113	0.071436745	103.5	117.3	106.9	86.4	0	5	0	2	0.602707154988977	NA	NA	NA	NA	NA	NA	NA	NA	NA	NA	NA	NA	NA	NA	NA	NA	NA	NA	NA	NA	NA	NA	NA	NA
Alabama	01113	14	1.71857142857143	0	8.47142857142857	-31.1428571428571	13.6	0	1	1	1	1	1	1	1113	0.071436745	103.5	117.3	106.9	86.4	0	5	0	2	0.602707154988977	NA	NA	NA	NA	NA	NA	NA	NA	NA	NA	NA	NA	NA	NA	NA	NA	NA	NA	NA	NA	NA	NA	NA	NA
Alabama	01113	15	3.93	0	10.7	-36.1428571428571	16.2	0	1	1	1	1	1	1	1113	0.071436745	103.5	117.3	106.9	86.4	0	5	0	2	0.602707154988977	NA	NA	NA	NA	NA	NA	NA	NA	NA	NA	NA	NA	NA	NA	NA	NA	NA	NA	NA	NA	NA	NA	NA	NA
Alabama	01113	16	4.66285714285714	0	10.7	-26.7142857142857	14.4	1	1	1	1	1	1	1	1113	0.071436745	103.5	117.3	106.9	86.4	0	5	0	3	0.602707154988977	NA	NA	NA	NA	NA	NA	NA	NA	NA	NA	NA	NA	NA	NA	NA	NA	NA	NA	NA	NA	NA	NA	NA	NA
Alabama	01113	17	2.45428571428571	0	10.7	-22.1428571428571	14	1	1	1	1	1	1	1	1113	0.071436745	103.5	117.3	106.9	86.4	0	5	0	3	0.602707154988977	NA	NA	NA	NA	NA	NA	NA	NA	NA	NA	NA	NA	NA	NA	NA	NA	NA	NA	NA	NA	NA	NA	NA	NA
Alabama	01113	18	1.96428571428571	0	9.67142857142857	-15.2857142857143	11	1	1	1	1	1	1	1	1113	0.071436745	103.5	117.3	106.9	86.4	0	5	0	3	0.602707154988977	NA	NA	NA	NA	NA	NA	NA	NA	NA	NA	NA	NA	NA	NA	NA	NA	NA	NA	NA	NA	NA	NA	NA	NA
Alabama	01113	19	4.41714285714286	0	8.3	-1.57142857142857	10	1	0	1	1	1	1	1	1113	0.071436745	103.5	117.3	106.9	86.4	0	5	0	3	0.602707154988977	NA	NA	NA	NA	NA	NA	NA	NA	NA	NA	NA	NA	NA	NA	NA	NA	NA	NA	NA	NA	NA	NA	NA	NA
Alabama	01113	20	5.15428571428571	0	8.3	3	9.33333333333333	1	0	1	1	0	0	1	1113	0.071436745	103.5	117.3	106.9	86.4	0	5	0	3	0.602707154988977	NA	NA	NA	NA	NA	NA	NA	NA	NA	NA	NA	NA	NA	NA	NA	NA	NA	NA	NA	NA	NA	NA	NA	NA
Alabama	01113	21	6.87142857142857	0	8.3	4	8.83333333333333	1	0	1	1	0	0	1	1113	0.071436745	103.5	117.3	106.9	86.4	0	5	0	3	0.602707154988977	NA	NA	NA	NA	NA	NA	NA	NA	NA	NA	NA	NA	NA	NA	NA	NA	NA	NA	NA	NA	NA	NA	NA	NA
Alabama	01113	22	10.5514285714286	0	8.3	1.28571428571429	10.3333333333333	1	0	1	1	0	0	1	1113	0.071436745	103.5	117.3	106.9	86.4	0	5	0	3	0.602707154988977	NA	NA	NA	NA	NA	NA	NA	NA	NA	NA	NA	NA	NA	NA	NA	NA	NA	NA	NA	NA	NA	NA	NA	NA
Alabama	01113	23	3.43666666666667	0	7.2	10.6666666666667	8	1	0	1	1	0	0	1	1113	0.071436745	103.5	117.3	106.9	86.4	0	5	0	3	0.602707154988977	NA	NA	NA	NA	NA	NA	NA	NA	NA	NA	NA	NA	NA	NA	NA	NA	NA	NA	NA	NA	NA	NA	NA	NA
Alabama	01115	10	0	0	2.6	13.2	0	0	0	0	0	0	0	0	1115	0.660872195	83.4	78.2	81.1	90.8	1	5	0	2	0.906482267448829	NA	NA	NA	NA	NA	NA	NA	NA	NA	NA	NA	NA	NA	NA	NA	NA	NA	NA	NA	NA	NA	NA	NA	NA
Alabama	01115	11	0	0	2.6	11.1428571428571	0.285714285714286	0	0	0	1	0	0	1	1115	0.660872195	83.4	78.2	81.1	90.8	1	5	0	2	0.906482267448829	NA	NA	NA	NA	NA	NA	NA	NA	NA	NA	NA	NA	NA	NA	NA	NA	NA	NA	NA	NA	NA	NA	NA	NA
Alabama	01115	12	0.491428571428571	0	2.6	-17.5714285714286	9	0	0	1	1	1	0	1	1115	0.660872195	83.4	78.2	81.1	90.8	1	5	0	2	0.906482267448829	stclaircocomm	1063524079108534272	3.33333333333333	0.333333333333333	NA	NA	89	16	4	49	63	3	0	0	0	-0.15	0.333333333333333	0.100868828141555	0.0880483153210426	0.100868828141555	0.100868828141555	0.113689340962068	0.0880483153210426	0.121953803771986
Alabama	01115	13	1.63714285714286	0	2.6	-27	14.1666666666667	0	0	1	1	1	1	1	1115	0.660872195	83.4	78.2	81.1	90.8	1	5	0	2	0.906482267448829	stclaircocomm	1063524079108534272	5	0	NA	NA	89	16	4	49	63	3	1	4.06397074460983	0.156306567100378	0	0	0.102362204724409	0.0866141732283465	0.118110236220472	0.0866141732283465	0.102362204724409	0.078740157480315	0.110236220472441
Alabama	01115	14	2.12857142857143	0	10.1	-27.7142857142857	14.6666666666667	0	1	1	1	1	1	1	1115	0.660872195	83.4	78.2	81.1	90.8	1	5	0	2	0.906482267448829	NA	NA	NA	NA	NA	NA	NA	NA	NA	NA	NA	NA	NA	NA	NA	NA	NA	NA	NA	NA	NA	NA	NA	NA
Alabama	01115	15	2.61857142857143	0	13.1	-34.5714285714286	16.3333333333333	0	1	1	1	1	1	1	1115	0.660872195	83.4	78.2	81.1	90.8	1	5	0	2	0.906482267448829	NA	NA	NA	NA	NA	NA	NA	NA	NA	NA	NA	NA	NA	NA	NA	NA	NA	NA	NA	NA	NA	NA	NA	NA
Alabama	01115	16	1.96571428571429	0	13.1	-19	14.1666666666667	1	1	1	1	1	1	1	1115	0.660872195	83.4	78.2	81.1	90.8	1	5	0	3	0.906482267448829	stclaircocomm	1063524079108534272	1	0	NA	NA	89	16	4	49	63	4	0.5	1.67778062820435	0.121385306262514	0.05	0.45	0.103557504873294	0.0855263157894737	0.0947855750487329	0.0901559454191033	0.134990253411306	0.0855263157894737	0.103557504873294
Alabama	01115	17	1.63857142857143	0	13.1	-13.8571428571429	14.5	1	1	1	1	1	1	1	1115	0.660872195	83.4	78.2	81.1	90.8	1	5	0	3	0.906482267448829	stclaircocomm	1063524079108534272	9	0	NA	NA	89	16	4	49	63	4	1	2.50253784656525	0.131712518240276	0.05	0.6	0.0947368421052632	0.0947368421052632	0.0947368421052632	0.0842105263157895	0.126315789473684	0.0842105263157895	0.115789473684211
Alabama	01115	18	1.96428571428571	0	10.9142857142857	-5.28571428571429	11.6666666666667	1	1	1	1	1	1	1	1115	0.660872195	83.4	78.2	81.1	90.8	1	5	0	3	0.906482267448829	stclaircocomm	1063524079108534272	4	0	NA	NA	89	16	4	49	63	4	0	3.41367012262344	0.148420440114063	-0.395833333333333	0.770833333333333	0.1	0.0923076923076923	0.1	0.1	0.115384615384615	0.0923076923076923	0.107692307692308
Alabama	01115	19	0.984285714285714	0.164285714285714	8	-1.71428571428571	10.1428571428571	1	0	1	1	1	1	1	1115	0.660872195	83.4	78.2	81.1	90.8	1	5	0	3	0.906482267448829	NA	NA	NA	NA	NA	NA	NA	NA	NA	NA	NA	NA	NA	NA	NA	NA	NA	NA	NA	NA	NA	NA	NA	NA
Alabama	01115	20	1.31	0	8	-1.28571428571429	8.28571428571429	1	0	1	1	0	0	1	1115	0.660872195	83.4	78.2	81.1	90.8	1	5	0	3	0.906482267448829	stclaircocomm	1063524079108534272	4	0	NA	NA	89	16	4	49	63	5	1	1.8310968875885	0.0796129081560218	0.5	0.15	0.087719298245614	0.087719298245614	0.105263157894737	0.0789473684210526	0.12280701754386	0.0964912280701754	0.12280701754386
Alabama	01115	21	1.96428571428571	0	8	2.85714285714286	7.42857142857143	1	0	1	1	0	0	1	1115	0.660872195	83.4	78.2	81.1	90.8	1	5	0	3	0.906482267448829	stclaircocomm	1063524079108534272	8	0	NA	NA	89	16	4	49	63	5	0	1.17628055810928	0.0534672980958765	0	0.433333333333333	0.0857142857142857	0.0857142857142857	0.0714285714285714	0.1	0.171428571428571	0.0714285714285714	0.157142857142857
Alabama	01115	22	3.43571428571429	0	8	-3.71428571428571	9	1	0	1	1	0	0	1	1115	0.660872195	83.4	78.2	81.1	90.8	1	5	0	3	0.906482267448829	NA	NA	NA	NA	NA	NA	NA	NA	NA	NA	NA	NA	NA	NA	NA	NA	NA	NA	NA	NA	NA	NA	NA	NA
Alabama	01115	23	3.05666666666667	0	6.5	4	8	1	0	1	1	0	0	1	1115	0.660872195	83.4	78.2	81.1	90.8	1	5	0	3	0.906482267448829	NA	NA	NA	NA	NA	NA	NA	NA	NA	NA	NA	NA	NA	NA	NA	NA	NA	NA	NA	NA	NA	NA	NA	NA
Alabama	01117	10	0	0	2.2	6.6	-0.4	0	0	0	0	0	0	0	1117	0.545616978	114.4	152.9	102.3	88	1	5	0	2	0.847083623363612	NA	NA	NA	NA	NA	NA	NA	NA	NA	NA	NA	NA	NA	NA	NA	NA	NA	NA	NA	NA	NA	NA	NA	NA
Alabama	01117	11	0	0	2.2	4.57142857142857	1	0	0	0	1	0	0	1	1117	0.545616978	114.4	152.9	102.3	88	1	5	0	2	0.847083623363612	NA	NA	NA	NA	NA	NA	NA	NA	NA	NA	NA	NA	NA	NA	NA	NA	NA	NA	NA	NA	NA	NA	NA	NA
Alabama	01117	12	1.14857142857143	0	2.2	-25.5714285714286	13.1428571428571	0	0	1	1	1	0	1	1117	0.545616978	114.4	152.9	102.3	88	1	5	0	2	0.847083623363612	NA	NA	NA	NA	NA	NA	NA	NA	NA	NA	NA	NA	NA	NA	NA	NA	NA	NA	NA	NA	NA	NA	NA	NA
Alabama	01117	13	4.19285714285714	0	2.2	-37.2857142857143	17.7142857142857	0	0	1	1	1	1	1	1117	0.545616978	114.4	152.9	102.3	88	1	5	0	2	0.847083623363612	NA	NA	NA	NA	NA	NA	NA	NA	NA	NA	NA	NA	NA	NA	NA	NA	NA	NA	NA	NA	NA	NA	NA	NA
Alabama	01117	14	4.05714285714286	0.337142857142857	7.2	-38	18.4285714285714	0	1	1	1	1	1	1	1117	0.545616978	114.4	152.9	102.3	88	1	5	0	2	0.847083623363612	NA	NA	NA	NA	NA	NA	NA	NA	NA	NA	NA	NA	NA	NA	NA	NA	NA	NA	NA	NA	NA	NA	NA	NA
Alabama	01117	15	4.93714285714286	0	9.2	-43.7142857142857	20.4285714285714	0	1	1	1	1	1	1	1117	0.545616978	114.4	152.9	102.3	88	1	5	0	2	0.847083623363612	shelbycoal	803090882	0.8	0.6	NA	NA	2629	1	20	1911	1	4	0	0.659406721591949	0.148366512358189	0	0.5	0.0851449275362319	0.0851449275362319	0.127717391304348	0.105978260869565	0.127717391304348	0.0851449275362319	0.127717391304348
Alabama	01117	16	3.78857142857143	0.135714285714286	9.2	-36.4285714285714	18.8571428571429	1	1	1	1	1	1	1	1117	0.545616978	114.4	152.9	102.3	88	1	5	0	3	0.847083623363612	NA	NA	NA	NA	NA	NA	NA	NA	NA	NA	NA	NA	NA	NA	NA	NA	NA	NA	NA	NA	NA	NA	NA	NA
Alabama	01117	17	2.91	0.135714285714286	9.2	-31.1428571428571	17.8571428571429	1	1	1	1	1	1	1	1117	0.545616978	114.4	152.9	102.3	88	1	5	0	3	0.847083623363612	NA	NA	NA	NA	NA	NA	NA	NA	NA	NA	NA	NA	NA	NA	NA	NA	NA	NA	NA	NA	NA	NA	NA	NA
Alabama	01117	18	1.08	0.268571428571429	7.95714285714286	-26	15.2857142857143	1	1	1	1	1	1	1	1117	0.545616978	114.4	152.9	102.3	88	1	5	0	3	0.847083623363612	NA	NA	NA	NA	NA	NA	NA	NA	NA	NA	NA	NA	NA	NA	NA	NA	NA	NA	NA	NA	NA	NA	NA	NA
Alabama	01117	19	2.70285714285714	0.27	6.3	-19.8571428571429	14.1428571428571	1	0	1	1	1	1	1	1117	0.545616978	114.4	152.9	102.3	88	1	5	0	3	0.847083623363612	NA	NA	NA	NA	NA	NA	NA	NA	NA	NA	NA	NA	NA	NA	NA	NA	NA	NA	NA	NA	NA	NA	NA	NA
Alabama	01117	20	2.16285714285714	0.134285714285714	6.3	-14.4285714285714	12.4285714285714	1	0	1	1	0	0	1	1117	0.545616978	114.4	152.9	102.3	88	1	5	0	3	0.847083623363612	NA	NA	NA	NA	NA	NA	NA	NA	NA	NA	NA	NA	NA	NA	NA	NA	NA	NA	NA	NA	NA	NA	NA	NA
Alabama	01117	21	2.29857142857143	0	6.3	-10.2857142857143	11.1428571428571	1	0	1	1	0	0	1	1117	0.545616978	114.4	152.9	102.3	88	1	5	0	3	0.847083623363612	shelbycoal	803090882	0	0	NA	NA	2629	1	20	1911	1	5	0	0.293213427066803	0.0325792696740892	0.178571428571429	0.319047619047619	0.103807471264368	0.0847701149425287	0.103807471264368	0.103807471264368	0.103807471264368	0.0847701149425287	0.103807471264368
Alabama	01117	22	5.68142857142857	0.0671428571428571	6.3	-13.5714285714286	12.2857142857143	1	0	1	1	0	0	1	1117	0.545616978	114.4	152.9	102.3	88	1	5	0	3	0.847083623363612	NA	NA	NA	NA	NA	NA	NA	NA	NA	NA	NA	NA	NA	NA	NA	NA	NA	NA	NA	NA	NA	NA	NA	NA
Alabama	01117	23	0.79	0	5.4	-6	12.6666666666667	1	0	1	1	0	0	1	1117	0.545616978	114.4	152.9	102.3	88	1	5	0	3	0.847083623363612	NA	NA	NA	NA	NA	NA	NA	NA	NA	NA	NA	NA	NA	NA	NA	NA	NA	NA	NA	NA	NA	NA	NA	NA
Alabama	01121	10	0	0	3.4	12.8	-0.8	0	0	0	0	0	0	0	1121	0.311413163	95	121.9	78.9	84.2	1	5	0	2	0.726382891434185	NA	NA	NA	NA	NA	NA	NA	NA	NA	NA	NA	NA	NA	NA	NA	NA	NA	NA	NA	NA	NA	NA	NA	NA
Alabama	01121	11	0	0	3.4	10.1428571428571	-0.571428571428571	0	0	0	1	0	0	1	1121	0.311413163	95	121.9	78.9	84.2	1	5	0	2	0.726382891434185	NA	NA	NA	NA	NA	NA	NA	NA	NA	NA	NA	NA	NA	NA	NA	NA	NA	NA	NA	NA	NA	NA	NA	NA
Alabama	01121	12	0.177142857142857	0	3.4	-13.5714285714286	6.33333333333333	0	0	1	1	1	0	1	1121	0.311413163	95	121.9	78.9	84.2	1	5	0	2	0.726382891434185	NA	NA	NA	NA	NA	NA	NA	NA	NA	NA	NA	NA	NA	NA	NA	NA	NA	NA	NA	NA	NA	NA	NA	NA
Alabama	01121	13	0.531428571428571	0	3.4	-24.2857142857143	12	0	0	1	1	1	1	1	1121	0.311413163	95	121.9	78.9	84.2	1	5	0	2	0.726382891434185	NA	NA	NA	NA	NA	NA	NA	NA	NA	NA	NA	NA	NA	NA	NA	NA	NA	NA	NA	NA	NA	NA	NA	NA
Alabama	01121	14	2.30428571428571	0	15.1142857142857	-24.7142857142857	13.1666666666667	0	1	1	1	1	1	1	1121	0.311413163	95	121.9	78.9	84.2	1	5	0	2	0.726382891434185	NA	NA	NA	NA	NA	NA	NA	NA	NA	NA	NA	NA	NA	NA	NA	NA	NA	NA	NA	NA	NA	NA	NA	NA
Alabama	01121	15	3.01285714285714	0	19.8	-31.4285714285714	15.5	0	1	1	1	1	1	1	1121	0.311413163	95	121.9	78.9	84.2	1	5	0	2	0.726382891434185	NA	NA	NA	NA	NA	NA	NA	NA	NA	NA	NA	NA	NA	NA	NA	NA	NA	NA	NA	NA	NA	NA	NA	NA
Alabama	01121	16	2.12571428571429	0.177142857142857	19.8	-17.4285714285714	13	1	1	1	1	1	1	1	1121	0.311413163	95	121.9	78.9	84.2	1	5	0	3	0.726382891434185	NA	NA	NA	NA	NA	NA	NA	NA	NA	NA	NA	NA	NA	NA	NA	NA	NA	NA	NA	NA	NA	NA	NA	NA
Alabama	01121	17	1.94857142857143	0.177142857142857	19.8	-13.2857142857143	13.1666666666667	1	1	1	1	1	1	1	1121	0.311413163	95	121.9	78.9	84.2	1	5	0	3	0.726382891434185	NA	NA	NA	NA	NA	NA	NA	NA	NA	NA	NA	NA	NA	NA	NA	NA	NA	NA	NA	NA	NA	NA	NA	NA
Alabama	01121	18	1.41714285714286	0	16.1571428571429	-3.14285714285714	9.28571428571429	1	1	1	1	1	1	1	1121	0.311413163	95	121.9	78.9	84.2	1	5	0	3	0.726382891434185	NA	NA	NA	NA	NA	NA	NA	NA	NA	NA	NA	NA	NA	NA	NA	NA	NA	NA	NA	NA	NA	NA	NA	NA
Alabama	01121	19	1.41714285714286	0	11.3	-1	9.14285714285714	1	0	1	1	1	1	1	1121	0.311413163	95	121.9	78.9	84.2	1	5	0	3	0.726382891434185	NA	NA	NA	NA	NA	NA	NA	NA	NA	NA	NA	NA	NA	NA	NA	NA	NA	NA	NA	NA	NA	NA	NA	NA
Alabama	01121	20	0.885714285714286	0	11.3	0.285714285714286	7	1	0	1	1	0	0	1	1121	0.311413163	95	121.9	78.9	84.2	1	5	0	3	0.726382891434185	NA	NA	NA	NA	NA	NA	NA	NA	NA	NA	NA	NA	NA	NA	NA	NA	NA	NA	NA	NA	NA	NA	NA	NA
Alabama	01121	21	2.30428571428571	0	11.3	2.14285714285714	5.85714285714286	1	0	1	1	0	0	1	1121	0.311413163	95	121.9	78.9	84.2	1	5	0	3	0.726382891434185	NA	NA	NA	NA	NA	NA	NA	NA	NA	NA	NA	NA	NA	NA	NA	NA	NA	NA	NA	NA	NA	NA	NA	NA
Alabama	01121	22	3.89857142857143	0.531428571428571	11.3	-2.42857142857143	7.14285714285714	1	0	1	1	0	0	1	1121	0.311413163	95	121.9	78.9	84.2	1	5	0	3	0.726382891434185	NA	NA	NA	NA	NA	NA	NA	NA	NA	NA	NA	NA	NA	NA	NA	NA	NA	NA	NA	NA	NA	NA	NA	NA
Alabama	01121	23	1.65333333333333	0	8.4	11.3333333333333	5.33333333333333	1	0	1	1	0	0	1	1121	0.311413163	95	121.9	78.9	84.2	1	5	0	3	0.726382891434185	NA	NA	NA	NA	NA	NA	NA	NA	NA	NA	NA	NA	NA	NA	NA	NA	NA	NA	NA	NA	NA	NA	NA	NA
Alabama	01123	10	0	0	3.2	9.4	1	0	0	0	0	0	0	0	1123	0.40932298	106.7	120.1	125.4	74.6	1	5	0	2	0.776842302503028	NA	NA	NA	NA	NA	NA	NA	NA	NA	NA	NA	NA	NA	NA	NA	NA	NA	NA	NA	NA	NA	NA	NA	NA
Alabama	01123	11	0	0	3.2	7.14285714285714	0.2	0	0	0	1	0	0	1	1123	0.40932298	106.7	120.1	125.4	74.6	1	5	0	2	0.776842302503028	NA	NA	NA	NA	NA	NA	NA	NA	NA	NA	NA	NA	NA	NA	NA	NA	NA	NA	NA	NA	NA	NA	NA	NA
Alabama	01123	12	0	0	3.2	-13.5714285714286	6.8	0	0	1	1	1	0	1	1123	0.40932298	106.7	120.1	125.4	74.6	1	5	0	2	0.776842302503028	NA	NA	NA	NA	NA	NA	NA	NA	NA	NA	NA	NA	NA	NA	NA	NA	NA	NA	NA	NA	NA	NA	NA	NA
Alabama	01123	13	2.81142857142857	0	3.2	-23.8571428571429	12.4	0	0	1	1	1	1	1	1123	0.40932298	106.7	120.1	125.4	74.6	1	5	0	2	0.776842302503028	NA	NA	NA	NA	NA	NA	NA	NA	NA	NA	NA	NA	NA	NA	NA	NA	NA	NA	NA	NA	NA	NA	NA	NA
Alabama	01123	14	7.38142857142857	0.351428571428571	12.5571428571429	-27.5714285714286	15	0	1	1	1	1	1	1	1123	0.40932298	106.7	120.1	125.4	74.6	1	5	0	2	0.776842302503028	NA	NA	NA	NA	NA	NA	NA	NA	NA	NA	NA	NA	NA	NA	NA	NA	NA	NA	NA	NA	NA	NA	NA	NA
Alabama	01123	15	24.2571428571429	1.05428571428571	16.3	-36	16.6666666666667	0	1	1	1	1	1	1	1123	0.40932298	106.7	120.1	125.4	74.6	1	5	0	2	0.776842302503028	NA	NA	NA	NA	NA	NA	NA	NA	NA	NA	NA	NA	NA	NA	NA	NA	NA	NA	NA	NA	NA	NA	NA	NA
Alabama	01123	16	34.1	2.81142857142857	16.3	-19.5714285714286	16.3333333333333	1	1	1	1	1	1	1	1123	0.40932298	106.7	120.1	125.4	74.6	1	5	0	3	0.776842302503028	NA	NA	NA	NA	NA	NA	NA	NA	NA	NA	NA	NA	NA	NA	NA	NA	NA	NA	NA	NA	NA	NA	NA	NA
Alabama	01123	17	27.7728571428571	1.75714285714286	16.3	-9.71428571428571	6.33333333333333	1	1	1	1	1	1	1	1123	0.40932298	106.7	120.1	125.4	74.6	1	5	0	3	0.776842302503028	NA	NA	NA	NA	NA	NA	NA	NA	NA	NA	NA	NA	NA	NA	NA	NA	NA	NA	NA	NA	NA	NA	NA	NA
Alabama	01123	18	7.38	0.351428571428571	13.4714285714286	-8.16666666666667	12.4	1	1	1	1	1	1	1	1123	0.40932298	106.7	120.1	125.4	74.6	1	5	0	3	0.776842302503028	NA	NA	NA	NA	NA	NA	NA	NA	NA	NA	NA	NA	NA	NA	NA	NA	NA	NA	NA	NA	NA	NA	NA	NA
Alabama	01123	19	9.84285714285714	8.43571428571429	9.7	-2	11	1	0	1	1	1	1	1	1123	0.40932298	106.7	120.1	125.4	74.6	1	5	0	3	0.776842302503028	NA	NA	NA	NA	NA	NA	NA	NA	NA	NA	NA	NA	NA	NA	NA	NA	NA	NA	NA	NA	NA	NA	NA	NA
Alabama	01123	20	12.3057142857143	5.27285714285714	9.7	0.142857142857143	9	1	0	1	1	0	0	1	1123	0.40932298	106.7	120.1	125.4	74.6	1	5	0	3	0.776842302503028	NA	NA	NA	NA	NA	NA	NA	NA	NA	NA	NA	NA	NA	NA	NA	NA	NA	NA	NA	NA	NA	NA	NA	NA
Alabama	01123	21	13.3571428571429	1.75714285714286	9.7	3.71428571428571	8.4	1	0	1	1	0	0	1	1123	0.40932298	106.7	120.1	125.4	74.6	1	5	0	3	0.776842302503028	NA	NA	NA	NA	NA	NA	NA	NA	NA	NA	NA	NA	NA	NA	NA	NA	NA	NA	NA	NA	NA	NA	NA	NA
Alabama	01123	22	10.8971428571429	1.05428571428571	9.7	-2.85714285714286	10	1	0	1	1	0	0	1	1123	0.40932298	106.7	120.1	125.4	74.6	1	5	0	3	0.776842302503028	NA	NA	NA	NA	NA	NA	NA	NA	NA	NA	NA	NA	NA	NA	NA	NA	NA	NA	NA	NA	NA	NA	NA	NA
Alabama	01123	23	4.1	0.82	8.3	9	6.66666666666667	1	0	1	1	0	0	1	1123	0.40932298	106.7	120.1	125.4	74.6	1	5	0	3	0.776842302503028	NA	NA	NA	NA	NA	NA	NA	NA	NA	NA	NA	NA	NA	NA	NA	NA	NA	NA	NA	NA	NA	NA	NA	NA
Alabama	01125	10	0	0	2.6	12.4	-0.6	0	0	0	0	0	0	0	1125	0.285024715	97.7	102.2	109	81.7	1	5	0	2	0.712783177065392	NA	NA	NA	NA	NA	NA	NA	NA	NA	NA	NA	NA	NA	NA	NA	NA	NA	NA	NA	NA	NA	NA	NA	NA
Alabama	01125	11	0.137142857142857	0	2.6	4.14285714285714	0	0	0	0	1	0	0	1	1125	0.285024715	97.7	102.2	109	81.7	1	5	0	2	0.712783177065392	NA	NA	NA	NA	NA	NA	NA	NA	NA	NA	NA	NA	NA	NA	NA	NA	NA	NA	NA	NA	NA	NA	NA	NA
Alabama	01125	12	0.344285714285714	0	2.6	-26.8571428571429	9.42857142857143	0	0	1	1	1	0	1	1125	0.285024715	97.7	102.2	109	81.7	1	5	0	2	0.712783177065392	NA	NA	NA	NA	NA	NA	NA	NA	NA	NA	NA	NA	NA	NA	NA	NA	NA	NA	NA	NA	NA	NA	NA	NA
Alabama	01125	13	1.10571428571429	0	2.6	-34.4285714285714	15	0	0	1	1	1	1	1	1125	0.285024715	97.7	102.2	109	81.7	1	5	0	2	0.712783177065392	NA	NA	NA	NA	NA	NA	NA	NA	NA	NA	NA	NA	NA	NA	NA	NA	NA	NA	NA	NA	NA	NA	NA	NA
Alabama	01125	14	1.45142857142857	0	12.6	-41.1428571428571	17.7142857142857	0	1	1	1	1	1	1	1125	0.285024715	97.7	102.2	109	81.7	1	5	0	2	0.712783177065392	NA	NA	NA	NA	NA	NA	NA	NA	NA	NA	NA	NA	NA	NA	NA	NA	NA	NA	NA	NA	NA	NA	NA	NA
Alabama	01125	15	5.19571428571429	0	16.6	-43.8571428571429	18.4285714285714	0	1	1	1	1	1	1	1125	0.285024715	97.7	102.2	109	81.7	1	5	0	2	0.712783177065392	NA	NA	NA	NA	NA	NA	NA	NA	NA	NA	NA	NA	NA	NA	NA	NA	NA	NA	NA	NA	NA	NA	NA	NA
Alabama	01125	16	1.80142857142857	0.0685714285714286	16.6	-33.2857142857143	16.2857142857143	1	1	1	1	1	1	1	1125	0.285024715	97.7	102.2	109	81.7	1	5	0	3	0.712783177065392	NA	NA	NA	NA	NA	NA	NA	NA	NA	NA	NA	NA	NA	NA	NA	NA	NA	NA	NA	NA	NA	NA	NA	NA
Alabama	01125	17	3.25428571428571	-0.0685714285714286	16.6	-28.1428571428571	15.4285714285714	1	1	1	1	1	1	1	1125	0.285024715	97.7	102.2	109	81.7	1	5	0	3	0.712783177065392	NA	NA	NA	NA	NA	NA	NA	NA	NA	NA	NA	NA	NA	NA	NA	NA	NA	NA	NA	NA	NA	NA	NA	NA
Alabama	01125	18	1.8	0.137142857142857	14.0714285714286	-21.2857142857143	11.8571428571429	1	1	1	1	1	1	1	1125	0.285024715	97.7	102.2	109	81.7	1	5	0	3	0.712783177065392	NA	NA	NA	NA	NA	NA	NA	NA	NA	NA	NA	NA	NA	NA	NA	NA	NA	NA	NA	NA	NA	NA	NA	NA
Alabama	01125	19	4.15428571428571	0.137142857142857	10.7	-16	10.5714285714286	1	0	1	1	1	1	1	1125	0.285024715	97.7	102.2	109	81.7	1	5	0	3	0.712783177065392	NA	NA	NA	NA	NA	NA	NA	NA	NA	NA	NA	NA	NA	NA	NA	NA	NA	NA	NA	NA	NA	NA	NA	NA
Alabama	01125	20	4.63857142857143	0.275714285714286	10.7	-14.1428571428571	9.57142857142857	1	0	1	1	0	0	1	1125	0.285024715	97.7	102.2	109	81.7	1	5	0	3	0.712783177065392	NA	NA	NA	NA	NA	NA	NA	NA	NA	NA	NA	NA	NA	NA	NA	NA	NA	NA	NA	NA	NA	NA	NA	NA
Alabama	01125	21	11.0828571428571	0.275714285714286	10.7	-12.2857142857143	9.85714285714286	1	0	1	1	0	0	1	1125	0.285024715	97.7	102.2	109	81.7	1	5	0	3	0.712783177065392	NA	NA	NA	NA	NA	NA	NA	NA	NA	NA	NA	NA	NA	NA	NA	NA	NA	NA	NA	NA	NA	NA	NA	NA
Alabama	01125	22	19.2585714285714	0.205714285714286	10.7	-17	10.5714285714286	1	0	1	1	0	0	1	1125	0.285024715	97.7	102.2	109	81.7	1	5	0	3	0.712783177065392	NA	NA	NA	NA	NA	NA	NA	NA	NA	NA	NA	NA	NA	NA	NA	NA	NA	NA	NA	NA	NA	NA	NA	NA
Alabama	01125	23	6.30333333333333	0.16	9	-7.33333333333333	9.33333333333333	1	0	1	1	0	0	1	1125	0.285024715	97.7	102.2	109	81.7	1	5	0	3	0.712783177065392	NA	NA	NA	NA	NA	NA	NA	NA	NA	NA	NA	NA	NA	NA	NA	NA	NA	NA	NA	NA	NA	NA	NA	NA
Alabama	01127	10	0	0	3.4	12.4	0.333333333333333	0	0	0	0	0	0	0	1127	0.411542344	86.6	72.8	96.9	90.2	1	5	0	2	0.777986087710873	NA	NA	NA	NA	NA	NA	NA	NA	NA	NA	NA	NA	NA	NA	NA	NA	NA	NA	NA	NA	NA	NA	NA	NA
Alabama	01127	11	0	0	3.4	8.42857142857143	-0.6	0	0	0	1	0	0	1	1127	0.411542344	86.6	72.8	96.9	90.2	1	5	0	2	0.777986087710873	NA	NA	NA	NA	NA	NA	NA	NA	NA	NA	NA	NA	NA	NA	NA	NA	NA	NA	NA	NA	NA	NA	NA	NA
Alabama	01127	12	0.221428571428571	0	3.4	-20.5714285714286	5.4	0	0	1	1	1	0	1	1127	0.411542344	86.6	72.8	96.9	90.2	1	5	0	2	0.777986087710873	NA	NA	NA	NA	NA	NA	NA	NA	NA	NA	NA	NA	NA	NA	NA	NA	NA	NA	NA	NA	NA	NA	NA	NA
Alabama	01127	13	6.42142857142857	0	3.4	-31.1428571428571	10.6	0	0	1	1	1	1	1	1127	0.411542344	86.6	72.8	96.9	90.2	1	5	0	2	0.777986087710873	NA	NA	NA	NA	NA	NA	NA	NA	NA	NA	NA	NA	NA	NA	NA	NA	NA	NA	NA	NA	NA	NA	NA	NA
Alabama	01127	14	4.20857142857143	0	10.1857142857143	-29	11.4	0	1	1	1	1	1	1	1127	0.411542344	86.6	72.8	96.9	90.2	1	5	0	2	0.777986087710873	NA	NA	NA	NA	NA	NA	NA	NA	NA	NA	NA	NA	NA	NA	NA	NA	NA	NA	NA	NA	NA	NA	NA	NA
Alabama	01127	15	7.08714285714286	0	12.9	-36.5714285714286	12.6	0	1	1	1	1	1	1	1127	0.411542344	86.6	72.8	96.9	90.2	1	5	0	2	0.777986087710873	NA	NA	NA	NA	NA	NA	NA	NA	NA	NA	NA	NA	NA	NA	NA	NA	NA	NA	NA	NA	NA	NA	NA	NA
Alabama	01127	16	0.885714285714286	0	12.9	-19.1428571428571	9.4	1	1	1	1	1	1	1	1127	0.411542344	86.6	72.8	96.9	90.2	1	5	0	3	0.777986087710873	NA	NA	NA	NA	NA	NA	NA	NA	NA	NA	NA	NA	NA	NA	NA	NA	NA	NA	NA	NA	NA	NA	NA	NA
Alabama	01127	17	1.55	0	12.9	-16.4285714285714	11.6	1	1	1	1	1	1	1	1127	0.411542344	86.6	72.8	96.9	90.2	1	5	0	3	0.777986087710873	NA	NA	NA	NA	NA	NA	NA	NA	NA	NA	NA	NA	NA	NA	NA	NA	NA	NA	NA	NA	NA	NA	NA	NA
Alabama	01127	18	1.55	0	11.1428571428571	-6.28571428571429	9	1	1	1	1	1	1	1	1127	0.411542344	86.6	72.8	96.9	90.2	1	5	0	3	0.777986087710873	NA	NA	NA	NA	NA	NA	NA	NA	NA	NA	NA	NA	NA	NA	NA	NA	NA	NA	NA	NA	NA	NA	NA	NA
Alabama	01127	19	1.55	0	8.8	-0.857142857142857	8.4	1	0	1	1	1	1	1	1127	0.411542344	86.6	72.8	96.9	90.2	1	5	0	3	0.777986087710873	NA	NA	NA	NA	NA	NA	NA	NA	NA	NA	NA	NA	NA	NA	NA	NA	NA	NA	NA	NA	NA	NA	NA	NA
Alabama	01127	20	4.42857142857143	0	8.8	1.71428571428571	6.4	1	0	1	1	0	0	1	1127	0.411542344	86.6	72.8	96.9	90.2	1	5	0	3	0.777986087710873	NA	NA	NA	NA	NA	NA	NA	NA	NA	NA	NA	NA	NA	NA	NA	NA	NA	NA	NA	NA	NA	NA	NA	NA
Alabama	01127	21	15.95	0.221428571428571	8.8	2.71428571428571	6.6	1	0	1	1	0	0	1	1127	0.411542344	86.6	72.8	96.9	90.2	1	5	0	3	0.777986087710873	NA	NA	NA	NA	NA	NA	NA	NA	NA	NA	NA	NA	NA	NA	NA	NA	NA	NA	NA	NA	NA	NA	NA	NA
Alabama	01127	22	34.5571428571429	0.221428571428571	8.8	-4.14285714285714	8.6	1	0	1	1	0	0	1	1127	0.411542344	86.6	72.8	96.9	90.2	1	5	0	3	0.777986087710873	NA	NA	NA	NA	NA	NA	NA	NA	NA	NA	NA	NA	NA	NA	NA	NA	NA	NA	NA	NA	NA	NA	NA	NA
Alabama	01127	23	13.9533333333333	0	7.9	7	5.66666666666667	1	0	1	1	0	0	1	1127	0.411542344	86.6	72.8	96.9	90.2	1	5	0	3	0.777986087710873	NA	NA	NA	NA	NA	NA	NA	NA	NA	NA	NA	NA	NA	NA	NA	NA	NA	NA	NA	NA	NA	NA	NA	NA
Alaska	02020	10	0	0	4.7	11.8	-0.4	0	0	0	0	0	0	0	2020	0.07152688	98.6	133.4	82.6	79.8	0	6	0	4	0.602753607522095	NA	NA	NA	NA	NA	NA	NA	NA	NA	NA	NA	NA	NA	NA	NA	NA	NA	NA	NA	NA	NA	NA	NA	NA
Alaska	02020	11	0.0485714285714286	0	4.7	6	2.42857142857143	0	0	0	0	0	0	0	2020	0.07152688	98.6	133.4	82.6	79.8	0	6	0	4	0.602753607522095	NA	NA	NA	NA	NA	NA	NA	NA	NA	NA	NA	NA	NA	NA	NA	NA	NA	NA	NA	NA	NA	NA	NA	NA
Alaska	02020	12	0.194285714285714	0	4.7	-24.5714285714286	10	0	1	1	1	1	1	1	2020	0.07152688	98.6	133.4	82.6	79.8	0	6	0	4	0.602753607522095	NA	NA	NA	NA	NA	NA	NA	NA	NA	NA	NA	NA	NA	NA	NA	NA	NA	NA	NA	NA	NA	NA	NA	NA
Alaska	02020	13	2.36285714285714	0.0485714285714286	4.7	-44.2857142857143	18	0	1	1	1	1	1	1	2020	0.07152688	98.6	133.4	82.6	79.8	0	6	0	4	0.602753607522095	NA	NA	NA	NA	NA	NA	NA	NA	NA	NA	NA	NA	NA	NA	NA	NA	NA	NA	NA	NA	NA	NA	NA	NA
Alaska	02020	14	1.49714285714286	0	11.2714285714286	-42.8571428571429	19.2857142857143	0	1	1	1	1	1	1	2020	0.07152688	98.6	133.4	82.6	79.8	0	6	0	4	0.602753607522095	NA	NA	NA	NA	NA	NA	NA	NA	NA	NA	NA	NA	NA	NA	NA	NA	NA	NA	NA	NA	NA	NA	NA	NA
Alaska	02020	15	2.02714285714286	0.144285714285714	13.9	-44.4285714285714	19.1428571428571	0	1	1	1	1	1	1	2020	0.07152688	98.6	133.4	82.6	79.8	0	6	0	4	0.602753607522095	NA	NA	NA	NA	NA	NA	NA	NA	NA	NA	NA	NA	NA	NA	NA	NA	NA	NA	NA	NA	NA	NA	NA	NA
Alaska	02020	16	1.30142857142857	0	13.9	-35.1428571428571	18	1	1	1	1	1	1	1	2020	0.07152688	98.6	133.4	82.6	79.8	0	6	0	2	0.602753607522095	NA	NA	NA	NA	NA	NA	NA	NA	NA	NA	NA	NA	NA	NA	NA	NA	NA	NA	NA	NA	NA	NA	NA	NA
Alaska	02020	17	0.677142857142857	0	13.9	-29.8571428571429	16.2857142857143	1	1	1	1	1	1	1	2020	0.07152688	98.6	133.4	82.6	79.8	0	6	0	2	0.602753607522095	NA	NA	NA	NA	NA	NA	NA	NA	NA	NA	NA	NA	NA	NA	NA	NA	NA	NA	NA	NA	NA	NA	NA	NA
Alaska	02020	18	0.917142857142857	0	13.2142857142857	-18.1428571428571	12	1	0	1	1	1	1	1	2020	0.07152688	98.6	133.4	82.6	79.8	0	6	0	2	0.602753607522095	NA	NA	NA	NA	NA	NA	NA	NA	NA	NA	NA	NA	NA	NA	NA	NA	NA	NA	NA	NA	NA	NA	NA	NA
Alaska	02020	19	0.338571428571429	0	12.3	-13.5714285714286	11.5714285714286	1	0	1	1	1	1	1	2020	0.07152688	98.6	133.4	82.6	79.8	0	6	0	2	0.602753607522095	NA	NA	NA	NA	NA	NA	NA	NA	NA	NA	NA	NA	NA	NA	NA	NA	NA	NA	NA	NA	NA	NA	NA	NA
Alaska	02020	20	0.241428571428571	0	12.3	-9.14285714285714	9.85714285714286	1	0	0	1	1	1	1	2020	0.07152688	98.6	133.4	82.6	79.8	0	6	0	2	0.602753607522095	NA	NA	NA	NA	NA	NA	NA	NA	NA	NA	NA	NA	NA	NA	NA	NA	NA	NA	NA	NA	NA	NA	NA	NA
Alaska	02020	21	0.338571428571429	0	12.3	-9	9.85714285714286	1	0	0	1	1	1	1	2020	0.07152688	98.6	133.4	82.6	79.8	0	6	0	2	0.602753607522095	NA	NA	NA	NA	NA	NA	NA	NA	NA	NA	NA	NA	NA	NA	NA	NA	NA	NA	NA	NA	NA	NA	NA	NA
Alaska	02020	22	1.11142857142857	0	12.3	-6.14285714285714	8.85714285714286	1	0	0	0	0	0	0	2020	0.07152688	98.6	133.4	82.6	79.8	0	6	0	2	0.602753607522095	NA	NA	NA	NA	NA	NA	NA	NA	NA	NA	NA	NA	NA	NA	NA	NA	NA	NA	NA	NA	NA	NA	NA	NA
Alaska	02020	23	2.81333333333333	0	12	3.66666666666667	9.66666666666667	1	0	0	0	0	0	0	2020	0.07152688	98.6	133.4	82.6	79.8	0	6	0	2	0.602753607522095	NA	NA	NA	NA	NA	NA	NA	NA	NA	NA	NA	NA	NA	NA	NA	NA	NA	NA	NA	NA	NA	NA	NA	NA
Alaska	02090	10	0	0	5	11.4	-0.4	0	0	0	0	0	0	0	2090	0.15932023	72.4	130.9	86.3	0	0	5	0	3	0.64799933335938	NA	NA	NA	NA	NA	NA	NA	NA	NA	NA	NA	NA	NA	NA	NA	NA	NA	NA	NA	NA	NA	NA	NA	NA
Alaska	02090	11	0	0	5	10.8571428571429	2	0	0	0	0	0	0	0	2090	0.15932023	72.4	130.9	86.3	0	0	5	0	3	0.64799933335938	NA	NA	NA	NA	NA	NA	NA	NA	NA	NA	NA	NA	NA	NA	NA	NA	NA	NA	NA	NA	NA	NA	NA	NA
Alaska	02090	12	1.00285714285714	0	5	-20.1428571428571	9	0	0	0	0	1	1	1	2090	0.15932023	72.4	130.9	86.3	0	0	5	0	3	0.64799933335938	NA	NA	NA	NA	NA	NA	NA	NA	NA	NA	NA	NA	NA	NA	NA	NA	NA	NA	NA	NA	NA	NA	NA	NA
Alaska	02090	13	2.29285714285714	0	5	-41.5714285714286	16.6666666666667	0	1	1	1	1	1	1	2090	0.15932023	72.4	130.9	86.3	0	0	5	0	3	0.64799933335938	NA	NA	NA	NA	NA	NA	NA	NA	NA	NA	NA	NA	NA	NA	NA	NA	NA	NA	NA	NA	NA	NA	NA	NA
Alaska	02090	14	4.30142857142857	0	9.5	-40.2857142857143	19	0	1	1	1	1	1	1	2090	0.15932023	72.4	130.9	86.3	0	0	5	0	3	0.64799933335938	NA	NA	NA	NA	NA	NA	NA	NA	NA	NA	NA	NA	NA	NA	NA	NA	NA	NA	NA	NA	NA	NA	NA	NA
Alaska	02090	15	3.72714285714286	0.142857142857143	11.3	-39.8571428571429	19.2	0	1	1	1	1	1	1	2090	0.15932023	72.4	130.9	86.3	0	0	5	0	3	0.64799933335938	NA	NA	NA	NA	NA	NA	NA	NA	NA	NA	NA	NA	NA	NA	NA	NA	NA	NA	NA	NA	NA	NA	NA	NA
Alaska	02090	16	0	0	11.3	-27.1428571428571	16.1666666666667	1	1	1	1	1	1	1	2090	0.15932023	72.4	130.9	86.3	0	0	5	0	2	0.64799933335938	fairbanks_nsb	113693541	0.5	0	NA	NA	193	87	3	248	20	4	0.25	0.829703360795975	0.118529051542282	-0.0818181818181818	0.45	0.102915654286706	0.098750433877126	0.11037834085387	0.0912877473099618	0.098750433877126	0.098750433877126	0.098750433877126
Alaska	02090	17	0.142857142857143	0	11.3	-20.1428571428571	14	1	1	1	1	1	1	1	2090	0.15932023	72.4	130.9	86.3	0	0	5	0	2	0.64799933335938	NA	NA	NA	NA	NA	NA	NA	NA	NA	NA	NA	NA	NA	NA	NA	NA	NA	NA	NA	NA	NA	NA	NA	NA
Alaska	02090	18	0.428571428571429	0.142857142857143	10.8714285714286	-12	10	1	0	1	1	1	1	1	2090	0.15932023	72.4	130.9	86.3	0	0	5	0	2	0.64799933335938	NA	NA	NA	NA	NA	NA	NA	NA	NA	NA	NA	NA	NA	NA	NA	NA	NA	NA	NA	NA	NA	NA	NA	NA
Alaska	02090	19	0.142857142857143	0	10.3	-4.42857142857143	9.33333333333333	1	0	1	1	1	1	1	2090	0.15932023	72.4	130.9	86.3	0	0	5	0	2	0.64799933335938	NA	NA	NA	NA	NA	NA	NA	NA	NA	NA	NA	NA	NA	NA	NA	NA	NA	NA	NA	NA	NA	NA	NA	NA
Alaska	02090	20	0	0	10.3	-2.42857142857143	8	1	0	0	1	1	1	1	2090	0.15932023	72.4	130.9	86.3	0	0	5	0	2	0.64799933335938	NA	NA	NA	NA	NA	NA	NA	NA	NA	NA	NA	NA	NA	NA	NA	NA	NA	NA	NA	NA	NA	NA	NA	NA
Alaska	02090	21	0.142857142857143	0	10.3	0.428571428571429	6.33333333333333	1	0	0	1	1	1	1	2090	0.15932023	72.4	130.9	86.3	0	0	5	0	2	0.64799933335938	NA	NA	NA	NA	NA	NA	NA	NA	NA	NA	NA	NA	NA	NA	NA	NA	NA	NA	NA	NA	NA	NA	NA	NA
Alaska	02090	22	0	0	10.3	0.857142857142857	6	1	0	0	0	0	0	0	2090	0.15932023	72.4	130.9	86.3	0	0	5	0	2	0.64799933335938	NA	NA	NA	NA	NA	NA	NA	NA	NA	NA	NA	NA	NA	NA	NA	NA	NA	NA	NA	NA	NA	NA	NA	NA
Alaska	02090	23	0	0	10.4	7.33333333333333	6	1	0	0	0	0	0	0	2090	0.15932023	72.4	130.9	86.3	0	0	5	0	2	0.64799933335938	NA	NA	NA	NA	NA	NA	NA	NA	NA	NA	NA	NA	NA	NA	NA	NA	NA	NA	NA	NA	NA	NA	NA	NA
Alaska	02122	10	0	0	7.2	5.6	0.333333333333333	0	0	0	0	0	0	0	2122	0.48571417	77.8	153.6	0	79.8	1	5	0	3	0.816211740383277	NA	NA	NA	NA	NA	NA	NA	NA	NA	NA	NA	NA	NA	NA	NA	NA	NA	NA	NA	NA	NA	NA	NA	NA
Alaska	02122	11	0	0	7.2	11.5714285714286	1.4	0	0	0	0	0	0	0	2122	0.48571417	77.8	153.6	0	79.8	1	5	0	3	0.816211740383277	NA	NA	NA	NA	NA	NA	NA	NA	NA	NA	NA	NA	NA	NA	NA	NA	NA	NA	NA	NA	NA	NA	NA	NA
Alaska	02122	12	0	0	7.2	-18.5714285714286	6	0	0	0	0	1	1	1	2122	0.48571417	77.8	153.6	0	79.8	1	5	0	3	0.816211740383277	NA	NA	NA	NA	NA	NA	NA	NA	NA	NA	NA	NA	NA	NA	NA	NA	NA	NA	NA	NA	NA	NA	NA	NA
Alaska	02122	13	1.71857142857143	0	7.2	-36	11.2	0	1	1	1	1	1	1	2122	0.48571417	77.8	153.6	0	79.8	1	5	0	3	0.816211740383277	NA	NA	NA	NA	NA	NA	NA	NA	NA	NA	NA	NA	NA	NA	NA	NA	NA	NA	NA	NA	NA	NA	NA	NA
Alaska	02122	14	1.22857142857143	0	14.3428571428571	-39.7142857142857	13.6	0	1	1	1	1	1	1	2122	0.48571417	77.8	153.6	0	79.8	1	5	0	3	0.816211740383277	NA	NA	NA	NA	NA	NA	NA	NA	NA	NA	NA	NA	NA	NA	NA	NA	NA	NA	NA	NA	NA	NA	NA	NA
Alaska	02122	15	0.737142857142857	0	17.2	-34.5	13.2	0	1	1	1	1	1	1	2122	0.48571417	77.8	153.6	0	79.8	1	5	0	3	0.816211740383277	NA	NA	NA	NA	NA	NA	NA	NA	NA	NA	NA	NA	NA	NA	NA	NA	NA	NA	NA	NA	NA	NA	NA	NA
Alaska	02122	16	0.982857142857143	0	17.2	-26	12	1	1	1	1	1	1	1	2122	0.48571417	77.8	153.6	0	79.8	1	5	0	2	0.816211740383277	NA	NA	NA	NA	NA	NA	NA	NA	NA	NA	NA	NA	NA	NA	NA	NA	NA	NA	NA	NA	NA	NA	NA	NA
Alaska	02122	17	0	0	17.2	-19.3333333333333	11.2	1	1	1	1	1	1	1	2122	0.48571417	77.8	153.6	0	79.8	1	5	0	2	0.816211740383277	NA	NA	NA	NA	NA	NA	NA	NA	NA	NA	NA	NA	NA	NA	NA	NA	NA	NA	NA	NA	NA	NA	NA	NA
Alaska	02122	18	0.737142857142857	0.245714285714286	15.8714285714286	-5.4	6.6	1	0	1	1	1	1	1	2122	0.48571417	77.8	153.6	0	79.8	1	5	0	2	0.816211740383277	NA	NA	NA	NA	NA	NA	NA	NA	NA	NA	NA	NA	NA	NA	NA	NA	NA	NA	NA	NA	NA	NA	NA	NA
Alaska	02122	19	0.491428571428571	0.245714285714286	14.1	2.2	7.4	1	0	1	1	1	1	1	2122	0.48571417	77.8	153.6	0	79.8	1	5	0	2	0.816211740383277	NA	NA	NA	NA	NA	NA	NA	NA	NA	NA	NA	NA	NA	NA	NA	NA	NA	NA	NA	NA	NA	NA	NA	NA
Alaska	02122	20	0	0	14.1	13.3333333333333	5.4	1	0	0	1	1	1	1	2122	0.48571417	77.8	153.6	0	79.8	1	5	0	2	0.816211740383277	NA	NA	NA	NA	NA	NA	NA	NA	NA	NA	NA	NA	NA	NA	NA	NA	NA	NA	NA	NA	NA	NA	NA	NA
Alaska	02122	21	0.491428571428571	0	14.1	26.4285714285714	5	1	0	0	1	1	1	1	2122	0.48571417	77.8	153.6	0	79.8	1	5	0	2	0.816211740383277	NA	NA	NA	NA	NA	NA	NA	NA	NA	NA	NA	NA	NA	NA	NA	NA	NA	NA	NA	NA	NA	NA	NA	NA
Alaska	02122	22	4.66285714285714	0	14.1	29.2857142857143	3.75	1	0	0	0	0	0	0	2122	0.48571417	77.8	153.6	0	79.8	1	5	0	2	0.816211740383277	NA	NA	NA	NA	NA	NA	NA	NA	NA	NA	NA	NA	NA	NA	NA	NA	NA	NA	NA	NA	NA	NA	NA	NA
Alaska	02122	23	8.59	0	13.4	34	3	1	0	0	0	0	0	0	2122	0.48571417	77.8	153.6	0	79.8	1	5	0	2	0.816211740383277	NA	NA	NA	NA	NA	NA	NA	NA	NA	NA	NA	NA	NA	NA	NA	NA	NA	NA	NA	NA	NA	NA	NA	NA
Alaska	02170	10	0	0	6.9	10.8	-0.6	0	0	0	0	0	0	0	2170	0.672257041	78.5	83.3	76.6	75.5	1	5	0	3	0.912349632355347	NA	NA	NA	NA	NA	NA	NA	NA	NA	NA	NA	NA	NA	NA	NA	NA	NA	NA	NA	NA	NA	NA	NA	NA
Alaska	02170	11	0	0	6.9	10.8571428571429	1.85714285714286	0	0	0	0	0	0	0	2170	0.672257041	78.5	83.3	76.6	75.5	1	5	0	3	0.912349632355347	NA	NA	NA	NA	NA	NA	NA	NA	NA	NA	NA	NA	NA	NA	NA	NA	NA	NA	NA	NA	NA	NA	NA	NA
Alaska	02170	12	0	0	6.9	-19.4285714285714	8.16666666666667	0	0	0	0	1	1	1	2170	0.672257041	78.5	83.3	76.6	75.5	1	5	0	3	0.912349632355347	NA	NA	NA	NA	NA	NA	NA	NA	NA	NA	NA	NA	NA	NA	NA	NA	NA	NA	NA	NA	NA	NA	NA	NA
Alaska	02170	13	0.275714285714286	0	6.9	-35.5714285714286	14.6666666666667	0	1	1	1	1	1	1	2170	0.672257041	78.5	83.3	76.6	75.5	1	5	0	3	0.912349632355347	NA	NA	NA	NA	NA	NA	NA	NA	NA	NA	NA	NA	NA	NA	NA	NA	NA	NA	NA	NA	NA	NA	NA	NA
Alaska	02170	14	0.277142857142857	0	13.0428571428571	-34.5714285714286	18.2	0	1	1	1	1	1	1	2170	0.672257041	78.5	83.3	76.6	75.5	1	5	0	3	0.912349632355347	NA	NA	NA	NA	NA	NA	NA	NA	NA	NA	NA	NA	NA	NA	NA	NA	NA	NA	NA	NA	NA	NA	NA	NA
Alaska	02170	15	1.38285714285714	0	15.5	-32.4285714285714	16	0	1	1	1	1	1	1	2170	0.672257041	78.5	83.3	76.6	75.5	1	5	0	3	0.912349632355347	NA	NA	NA	NA	NA	NA	NA	NA	NA	NA	NA	NA	NA	NA	NA	NA	NA	NA	NA	NA	NA	NA	NA	NA
Alaska	02170	16	0.552857142857143	0	15.5	-16.5714285714286	14.8333333333333	1	1	1	1	1	1	1	2170	0.672257041	78.5	83.3	76.6	75.5	1	5	0	2	0.912349632355347	NA	NA	NA	NA	NA	NA	NA	NA	NA	NA	NA	NA	NA	NA	NA	NA	NA	NA	NA	NA	NA	NA	NA	NA
Alaska	02170	17	0.277142857142857	0	15.5	-9.14285714285714	13.5	1	1	1	1	1	1	1	2170	0.672257041	78.5	83.3	76.6	75.5	1	5	0	2	0.912349632355347	NA	NA	NA	NA	NA	NA	NA	NA	NA	NA	NA	NA	NA	NA	NA	NA	NA	NA	NA	NA	NA	NA	NA	NA
Alaska	02170	18	0.138571428571429	0.138571428571429	14.4285714285714	4.14285714285714	9.16666666666667	1	0	1	1	1	1	1	2170	0.672257041	78.5	83.3	76.6	75.5	1	5	0	2	0.912349632355347	NA	NA	NA	NA	NA	NA	NA	NA	NA	NA	NA	NA	NA	NA	NA	NA	NA	NA	NA	NA	NA	NA	NA	NA
Alaska	02170	19	0	0	13	12.1428571428571	7.85714285714286	1	0	1	1	1	1	1	2170	0.672257041	78.5	83.3	76.6	75.5	1	5	0	2	0.912349632355347	NA	NA	NA	NA	NA	NA	NA	NA	NA	NA	NA	NA	NA	NA	NA	NA	NA	NA	NA	NA	NA	NA	NA	NA
Alaska	02170	20	0	0	13	15.8571428571429	6	1	0	0	1	1	1	1	2170	0.672257041	78.5	83.3	76.6	75.5	1	5	0	2	0.912349632355347	NA	NA	NA	NA	NA	NA	NA	NA	NA	NA	NA	NA	NA	NA	NA	NA	NA	NA	NA	NA	NA	NA	NA	NA
Alaska	02170	21	0.414285714285714	0	13	19.1428571428571	5.14285714285714	1	0	0	1	1	1	1	2170	0.672257041	78.5	83.3	76.6	75.5	1	5	0	2	0.912349632355347	NA	NA	NA	NA	NA	NA	NA	NA	NA	NA	NA	NA	NA	NA	NA	NA	NA	NA	NA	NA	NA	NA	NA	NA
Alaska	02170	22	0.691428571428571	0	13	20	5.14285714285714	1	0	0	0	0	0	0	2170	0.672257041	78.5	83.3	76.6	75.5	1	5	0	2	0.912349632355347	NA	NA	NA	NA	NA	NA	NA	NA	NA	NA	NA	NA	NA	NA	NA	NA	NA	NA	NA	NA	NA	NA	NA	NA
Alaska	02170	23	1.61	0	13.1	28.3333333333333	5	1	0	0	0	0	0	0	2170	0.672257041	78.5	83.3	76.6	75.5	1	5	0	2	0.912349632355347	NA	NA	NA	NA	NA	NA	NA	NA	NA	NA	NA	NA	NA	NA	NA	NA	NA	NA	NA	NA	NA	NA	NA	NA
Arizona	04001	10	0	0	13.9	22.6	-1.66666666666667	0	0	0	0	0	0	0	4001	0.599105091	74.6	140	0	83.8	1	7	0	2	0.87464958930923	NA	NA	NA	NA	NA	NA	NA	NA	NA	NA	NA	NA	NA	NA	NA	NA	NA	NA	NA	NA	NA	NA	NA	NA
Arizona	04001	11	0	0	13.9	12.4285714285714	0.4	0	0	0	0	0	0	0	4001	0.599105091	74.6	140	0	83.8	1	7	0	2	0.87464958930923	NA	NA	NA	NA	NA	NA	NA	NA	NA	NA	NA	NA	NA	NA	NA	NA	NA	NA	NA	NA	NA	NA	NA	NA
Arizona	04001	12	0.598571428571429	0	13.9	-16	9.4	0	0	1	1	1	1	1	4001	0.599105091	74.6	140	0	83.8	1	7	0	2	0.87464958930923	NA	NA	NA	NA	NA	NA	NA	NA	NA	NA	NA	NA	NA	NA	NA	NA	NA	NA	NA	NA	NA	NA	NA	NA
Arizona	04001	13	1.99857142857143	0	13.9	-40.8571428571429	17.4	0	0	1	1	1	1	1	4001	0.599105091	74.6	140	0	83.8	1	7	0	2	0.87464958930923	NA	NA	NA	NA	NA	NA	NA	NA	NA	NA	NA	NA	NA	NA	NA	NA	NA	NA	NA	NA	NA	NA	NA	NA
Arizona	04001	14	1.99571428571429	0	15.1857142857143	-37.7142857142857	16.2	0	1	1	1	1	1	1	4001	0.599105091	74.6	140	0	83.8	1	7	0	2	0.87464958930923	NA	NA	NA	NA	NA	NA	NA	NA	NA	NA	NA	NA	NA	NA	NA	NA	NA	NA	NA	NA	NA	NA	NA	NA
Arizona	04001	15	9.78714285714286	0.598571428571429	15.7	-45.4	16	0	1	1	1	1	1	1	4001	0.599105091	74.6	140	0	83.8	1	7	0	2	0.87464958930923	NA	NA	NA	NA	NA	NA	NA	NA	NA	NA	NA	NA	NA	NA	NA	NA	NA	NA	NA	NA	NA	NA	NA	NA
Arizona	04001	16	21.1742857142857	0.2	15.7	-46.1666666666667	16.2	1	1	1	1	1	1	1	4001	0.599105091	74.6	140	0	83.8	1	7	0	5	0.87464958930923	NA	NA	NA	NA	NA	NA	NA	NA	NA	NA	NA	NA	NA	NA	NA	NA	NA	NA	NA	NA	NA	NA	NA	NA
Arizona	04001	17	31.56	0.2	15.7	-42.8333333333333	14.6	1	1	1	1	1	1	1	4001	0.599105091	74.6	140	0	83.8	1	7	0	5	0.87464958930923	NA	NA	NA	NA	NA	NA	NA	NA	NA	NA	NA	NA	NA	NA	NA	NA	NA	NA	NA	NA	NA	NA	NA	NA
Arizona	04001	18	37.9528571428571	0.2	13.7714285714286	-38.6666666666667	11.4	1	1	1	1	1	1	1	4001	0.599105091	74.6	140	0	83.8	1	7	0	5	0.87464958930923	NA	NA	NA	NA	NA	NA	NA	NA	NA	NA	NA	NA	NA	NA	NA	NA	NA	NA	NA	NA	NA	NA	NA	NA
Arizona	04001	19	37.9514285714286	0.798571428571429	11.2	-32.8	12.8	1	1	1	1	1	1	1	4001	0.599105091	74.6	140	0	83.8	1	7	0	5	0.87464958930923	NA	NA	NA	NA	NA	NA	NA	NA	NA	NA	NA	NA	NA	NA	NA	NA	NA	NA	NA	NA	NA	NA	NA	NA
Arizona	04001	20	52.9328571428571	1.99714285714286	11.2	-38.8333333333333	11.8	1	1	1	1	1	1	1	4001	0.599105091	74.6	140	0	83.8	1	7	0	5	0.87464958930923	NA	NA	NA	NA	NA	NA	NA	NA	NA	NA	NA	NA	NA	NA	NA	NA	NA	NA	NA	NA	NA	NA	NA	NA
Arizona	04001	21	41.9471428571429	1	11.2	-27.2857142857143	11	1	0	1	1	1	1	1	4001	0.599105091	74.6	140	0	83.8	1	7	0	5	0.87464958930923	NA	NA	NA	NA	NA	NA	NA	NA	NA	NA	NA	NA	NA	NA	NA	NA	NA	NA	NA	NA	NA	NA	NA	NA
Arizona	04001	22	66.5128571428571	1.99857142857143	11.2	-31.5714285714286	11.8	1	0	1	1	1	1	1	4001	0.599105091	74.6	140	0	83.8	1	7	0	5	0.87464958930923	NA	NA	NA	NA	NA	NA	NA	NA	NA	NA	NA	NA	NA	NA	NA	NA	NA	NA	NA	NA	NA	NA	NA	NA
Arizona	04001	23	28.8966666666667	4.66	16.2	-11.3333333333333	9.33333333333333	1	0	0	0	1	1	1	4001	0.599105091	74.6	140	0	83.8	1	7	0	5	0.87464958930923	NA	NA	NA	NA	NA	NA	NA	NA	NA	NA	NA	NA	NA	NA	NA	NA	NA	NA	NA	NA	NA	NA	NA	NA
Arizona	04003	10	0	0	7.4	5.6	-1	0	0	0	0	0	0	0	4003	0.474145639	68.5	125.8	0	79.8	1	7	0	2	0.810249710434925	NA	NA	NA	NA	NA	NA	NA	NA	NA	NA	NA	NA	NA	NA	NA	NA	NA	NA	NA	NA	NA	NA	NA	NA
Arizona	04003	11	0	0	7.4	6.57142857142857	0.142857142857143	0	0	0	0	0	0	0	4003	0.474145639	68.5	125.8	0	79.8	1	7	0	2	0.810249710434925	cochisecounty	16518624	0	4.5	NA	NA	1611	218	39	1846	979	3	0	2.25314104557037	0.125174502531687	0.136363636363636	0.5	0.116279069767442	0.0581395348837209	0.127906976744186	0.0930232558139535	0.104651162790698	0.0697674418604651	0.127906976744186
Arizona	04003	12	0.112857142857143	0	7.4	-17.2857142857143	6.28571428571429	0	0	1	1	1	1	1	4003	0.474145639	68.5	125.8	0	79.8	1	7	0	2	0.810249710434925	cochisecounty	16518624	0.785714285714286	476.428571428571	NA	NA	1611	218	39	1846	979	3	0	0.681975846489271	0.0591863143753696	0.167857142857143	0.232936507936508	0.080017205017205	0.0872206497206497	0.0929348429348429	0.0926596551596552	0.108049358049358	0.0947964072964073	0.133126133126133
Arizona	04003	13	0.225714285714286	0	7.4	-33.1428571428571	10.2857142857143	0	0	1	1	1	1	1	4003	0.474145639	68.5	125.8	0	79.8	1	7	0	2	0.810249710434925	cochisecounty	16518624	0.5	30.125	NA	NA	1611	218	39	1846	979	3	0.125	1.72394417524338	0.0955227225917278	0.0866666666666667	0.253333333333333	0.0967510367510368	0.0962543495876829	0.101124934458268	0.0955841555841556	0.109481862815196	0.0904018304018304	0.117853091186425
Arizona	04003	14	0.564285714285714	0	10.0428571428571	-35.4285714285714	11.4285714285714	0	1	1	1	1	1	1	4003	0.474145639	68.5	125.8	0	79.8	1	7	0	2	0.810249710434925	cochisecounty	16518624	1.5	13.3333333333333	NA	NA	1611	218	39	1846	979	3.83333333333333	0	0.793683926264445	0.0566917090188889	-0.0772727272727273	0.283333333333333	0.0953823953823954	0.0953823953823954	0.0953823953823954	0.110533910533911	0.103318903318903	0.0953823953823954	0.127994227994228
Arizona	04003	15	0.79	0	11.1	-39.7142857142857	12.5714285714286	0	1	1	1	1	1	1	4003	0.474145639	68.5	125.8	0	79.8	1	7	0	2	0.810249710434925	cochisecounty	16518624	0	6	NA	NA	1611	218	39	1846	979	4	0	2.06482988595962	0.0897752124330272	-0.3	0.4	0.0930232558139535	0.0988372093023256	0.104651162790698	0.0930232558139535	0.0930232558139535	0.0988372093023256	0.0988372093023256
Arizona	04003	16	1.01714285714286	0	11.1	-34.5714285714286	12.2857142857143	1	1	1	1	1	1	1	4003	0.474145639	68.5	125.8	0	79.8	1	7	0	5	0.810249710434925	cochisecounty	16518624	0	67	NA	NA	1611	218	39	1846	979	4	0	1.93042749166489	0.241303436458111	0.4	1	0.0862068965517241	0.103448275862069	0.103448275862069	0.103448275862069	0.103448275862069	0.0862068965517241	0.120689655172414
Arizona	04003	17	1.35714285714286	0	11.1	-32.5714285714286	12.1428571428571	1	1	1	1	1	1	1	4003	0.474145639	68.5	125.8	0	79.8	1	7	0	5	0.810249710434925	cochisecounty	16518624	2	0.5	NA	NA	1611	218	39	1846	979	4	0	0.473374307155609	0.0788957178592682	-0.3	0.6	0.05	0.1	0.1	0.1	0.1	0.1	0.2
Arizona	04003	18	0.338571428571429	0	9.42857142857143	-28.2857142857143	9.85714285714286	1	1	1	1	1	1	1	4003	0.474145639	68.5	125.8	0	79.8	1	7	0	5	0.810249710434925	NA	NA	NA	NA	NA	NA	NA	NA	NA	NA	NA	NA	NA	NA	NA	NA	NA	NA	NA	NA	NA	NA	NA	NA
Arizona	04003	19	0.225714285714286	0.112857142857143	7.2	-24.7142857142857	9.85714285714286	1	1	1	1	1	1	1	4003	0.474145639	68.5	125.8	0	79.8	1	7	0	5	0.810249710434925	NA	NA	NA	NA	NA	NA	NA	NA	NA	NA	NA	NA	NA	NA	NA	NA	NA	NA	NA	NA	NA	NA	NA	NA
Arizona	04003	20	0.564285714285714	0	7.2	-22.5714285714286	9.28571428571429	1	1	1	1	1	1	1	4003	0.474145639	68.5	125.8	0	79.8	1	7	0	5	0.810249710434925	cochisecounty	16518624	0	103	NA	NA	1611	218	39	1846	979	5	0	1.17808520793915	0.0589042603969574	0.0416666666666667	0.4125	0.0933333333333333	0.1	0.106666666666667	0.1	0.106666666666667	0.0866666666666667	0.106666666666667
Arizona	04003	21	1.47	0	7.2	-14.8571428571429	7.85714285714286	1	0	1	1	1	1	1	4003	0.474145639	68.5	125.8	0	79.8	1	7	0	5	0.810249710434925	cochisecounty	16518624	2	1	NA	NA	1611	218	39	1846	979	5	0	1.78636276721954	0.178636276721954	-0.15	0.3	0.0967741935483871	0.0967741935483871	0.0967741935483871	0.129032258064516	0.129032258064516	0.0967741935483871	0.129032258064516
Arizona	04003	22	1.69714285714286	0.225714285714286	7.2	-18	8.71428571428571	1	0	1	1	1	1	1	4003	0.474145639	68.5	125.8	0	79.8	1	7	0	5	0.810249710434925	NA	NA	NA	NA	NA	NA	NA	NA	NA	NA	NA	NA	NA	NA	NA	NA	NA	NA	NA	NA	NA	NA	NA	NA
Arizona	04003	23	5.27666666666667	0.526666666666667	8.8	-14.3333333333333	8.33333333333333	1	0	0	0	1	1	1	4003	0.474145639	68.5	125.8	0	79.8	1	7	0	5	0.810249710434925	NA	NA	NA	NA	NA	NA	NA	NA	NA	NA	NA	NA	NA	NA	NA	NA	NA	NA	NA	NA	NA	NA	NA	NA
Arizona	04005	10	0	0	8.1	11.4	-1.6	0	0	0	0	0	0	0	4005	-0.092429215	115.9	183.8	84.1	79.8	0	7	0	2	0.518256176637843	coconinocounty	63246792	0.12	62.64	NA	NA	8095	458	163	7558	545	3	0.08	1.90541433915496	0.11400189032456	-0.0333328823953824	0.429746885059385	0.0914547230952597	0.0940612062272798	0.101579452289083	0.0965602602256455	0.103929098799063	0.0886852288225109	0.11318951724995
Arizona	04005	11	0	0	8.1	17.5714285714286	-0.142857142857143	0	0	0	0	0	0	0	4005	-0.092429215	115.9	183.8	84.1	79.8	0	7	0	2	0.518256176637843	coconinocounty	63246792	1.42857142857143	118.785714285714	NA	NA	8095	458	163	7558	545	3	0.0357142857142857	1.33174235870441	0.0791431776032895	0.0400614134542706	0.377313869992441	0.0946197747990868	0.0923344231015115	0.103859456862383	0.0988207551984442	0.107126161621381	0.0867365060998242	0.112107089772541
Arizona	04005	12	1.42714285714286	0	8.1	-25.5714285714286	10.2857142857143	0	0	1	1	1	1	1	4005	-0.092429215	115.9	183.8	84.1	79.8	0	7	0	2	0.518256176637843	coconinocounty	63246792	6.2	335.44	NA	NA	8095	458	163	7558	545	3	0.16	1.04099122925502	0.085900215635534	0.0824439297152712	0.347499186111991	0.0914680093314958	0.0874719461877757	0.0972096233048842	0.0931211980553214	0.107934929613639	0.0876570865162711	0.104066145042916
Arizona	04005	13	4.89142857142857	0.202857142857143	8.1	-46.5714285714286	16	0	0	1	1	1	1	1	4005	-0.092429215	115.9	183.8	84.1	79.8	0	7	0	2	0.518256176637843	coconinocounty	63246792	6.43478260869565	54.6521739130435	NA	NA	8095	458	163	7558	545	3	0.108695652173913	1.45455740094185	0.1235050214603	0.0537234590806019	0.279842815914245	0.0961501787613595	0.0896743206453071	0.0999940096662426	0.0941712090167628	0.103090673160755	0.087439948326042	0.111306599625542
Arizona	04005	14	9.47571428571429	0.815714285714286	14.7428571428571	-49.5714285714286	16.7142857142857	0	1	1	1	1	1	1	4005	-0.092429215	115.9	183.8	84.1	79.8	0	7	0	2	0.518256176637843	coconinocounty	63246792	5.42105263157895	95.0526315789474	NA	NA	8095	458	163	7558	545	3.63157894736842	0.131578947368421	1.72898742446193	0.170252792327098	0.101406926406926	0.344260060926728	0.0927107557605078	0.0860654202014762	0.0969652908370754	0.106901372737838	0.105477776603229	0.0837435100695249	0.10942509528111
Arizona	04005	15	8.96714285714286	0.508571428571429	17.4	-52.2857142857143	18.4285714285714	0	1	1	1	1	1	1	4005	-0.092429215	115.9	183.8	84.1	79.8	0	7	0	2	0.518256176637843	coconinocounty	63246792	5.52	42.6	NA	NA	8095	458	163	7558	545	4	0.08	2.21930597225825	0.201043977599952	0.112363636363636	0.324113636363636	0.0967501434696301	0.0981997313553882	0.101495504471664	0.107593854836413	0.0995037951938402	0.0953318249460484	0.110173752315646
Arizona	04005	16	9.16857142857143	1.12142857142857	17.4	-47.4285714285714	17	1	1	1	1	1	1	1	4005	-0.092429215	115.9	183.8	84.1	79.8	0	7	0	5	0.518256176637843	coconinocounty	63246792	5.07407407407407	14.3333333333333	NA	NA	8095	458	163	7558	545	4	0	1.42073559388518	0.0978609860772132	0.133835807050093	0.366144867037724	0.0997434090783303	0.0992489002724063	0.103860378446723	0.099151246963771	0.0982087094840119	0.096182351072081	0.106137478495847
Arizona	04005	17	8.86285714285714	1.22285714285714	17.4	-42.1428571428571	15.7142857142857	1	1	1	1	1	1	1	4005	-0.092429215	115.9	183.8	84.1	79.8	0	7	0	5	0.518256176637843	coconinocounty	63246792	2.95238095238095	7.47619047619048	NA	NA	8095	458	163	7558	545	4	0.19047619047619	0.544391579926014	0.0363436127522171	0.0870833333333333	0.323611111111111	0.0941600524443347	0.0956468035014823	0.105577951523182	0.100215141699495	0.10278363485018	0.0942569364996069	0.113257112881904
Arizona	04005	18	10.9	0.611428571428571	14.9571428571429	-34.1428571428571	13.1428571428571	1	1	1	1	1	1	1	4005	-0.092429215	115.9	183.8	84.1	79.8	0	7	0	5	0.518256176637843	coconinocounty	63246792	3.59090909090909	10.8181818181818	NA	NA	8095	458	163	7558	545	4.40909090909091	0	0.566325724124908	0.047061614796561	0.0227272727272727	0.0924242424242424	0.0943196331127366	0.0925635667014977	0.0971931963311274	0.0943196331127366	0.116553465691397	0.0969174503657262	0.126930221757808
Arizona	04005	19	17.5242857142857	1.12142857142857	11.7	-28.5714285714286	13.1428571428571	1	1	1	1	1	1	1	4005	-0.092429215	115.9	183.8	84.1	79.8	0	7	0	5	0.518256176637843	coconinocounty	63246792	2.66666666666667	23.4761904761905	NA	NA	8095	458	163	7558	545	5	0.0476190476190476	1.27863644361496	0.104059300303975	0.267272727272727	0.517575757575758	0.0970672884538431	0.0938403566554827	0.103050194436749	0.0996313910179456	0.0979219893085439	0.0953578867444414	0.110604241696679
Arizona	04005	20	17.0142857142857	0.917142857142857	11.7	-23.2857142857143	11.8571428571429	1	1	1	1	1	1	1	4005	-0.092429215	115.9	183.8	84.1	79.8	0	7	0	5	0.518256176637843	coconinocounty	63246792	2.5	5.85714285714286	NA	NA	8095	458	163	7558	545	5	0.0714285714285714	0.452362209558487	0.0323115863970348	0	0	0.0972222222222222	0.0833333333333333	0.111111111111111	0.111111111111111	0.0972222222222222	0.0694444444444444	0.125
Arizona	04005	21	15.5871428571429	0.814285714285714	11.7	-6.71428571428571	10.2857142857143	1	0	1	1	1	1	1	4005	-0.092429215	115.9	183.8	84.1	79.8	0	7	0	5	0.518256176637843	coconinocounty	63246792	1.31578947368421	7.73684210526316	NA	NA	8095	458	163	7558	545	5	0	0	0	0	0	0.0875	0.1125	0.0875	0.1	0.1	0.1125	0.1125
Arizona	04005	22	13.4485714285714	0.917142857142857	11.7	-4.28571428571429	10.2857142857143	1	0	1	1	1	1	1	4005	-0.092429215	115.9	183.8	84.1	79.8	0	7	0	5	0.518256176637843	coconinocounty	63246792	2.47368421052632	164.526315789474	NA	NA	8095	458	163	7558	545	5	0	0.812321439385414	0.0487191451210824	-0.116666666666667	0.191666666666667	0.100198412698413	0.0853174603174603	0.103174603174603	0.111111111111111	0.100198412698413	0.0783730158730159	0.118055555555556
Arizona	04005	23	8.32	0.95	13.3	2	9.66666666666667	1	0	0	0	1	1	1	4005	-0.092429215	115.9	183.8	84.1	79.8	0	7	0	5	0.518256176637843	coconinocounty	63246792	1.84	5.04	NA	NA	8095	458	163	7558	545	6	0.04	1.04030876159668	0.0755882595165155	0.122857142857143	0.167321428571429	0.0764515627646204	0.0692270186916721	0.085905544067006	0.284577779090047	0.0927724271838891	0.0705608931505465	0.0916068197416859
Arizona	04007	10	0	0	7.5	16.4	-2	0	0	0	0	0	0	0	4007	0.327695592	30.2	90.7	0	0	1	7	0	2	0.734774305117557	NA	NA	NA	NA	NA	NA	NA	NA	NA	NA	NA	NA	NA	NA	NA	NA	NA	NA	NA	NA	NA	NA	NA	NA
Arizona	04007	11	0	0	7.5	13.5714285714286	1.2	0	0	0	0	0	0	0	4007	0.327695592	30.2	90.7	0	0	1	7	0	2	0.734774305117557	NA	NA	NA	NA	NA	NA	NA	NA	NA	NA	NA	NA	NA	NA	NA	NA	NA	NA	NA	NA	NA	NA	NA	NA
Arizona	04007	12	0	0	7.5	-3.14285714285714	5.6	0	0	1	1	1	1	1	4007	0.327695592	30.2	90.7	0	0	1	7	0	2	0.734774305117557	NA	NA	NA	NA	NA	NA	NA	NA	NA	NA	NA	NA	NA	NA	NA	NA	NA	NA	NA	NA	NA	NA	NA	NA
Arizona	04007	13	0.267142857142857	0	7.5	-17.5714285714286	8.8	0	0	1	1	1	1	1	4007	0.327695592	30.2	90.7	0	0	1	7	0	2	0.734774305117557	NA	NA	NA	NA	NA	NA	NA	NA	NA	NA	NA	NA	NA	NA	NA	NA	NA	NA	NA	NA	NA	NA	NA	NA
Arizona	04007	14	0.534285714285714	0	10.5	-24.1428571428571	9.8	0	1	1	1	1	1	1	4007	0.327695592	30.2	90.7	0	0	1	7	0	2	0.734774305117557	NA	NA	NA	NA	NA	NA	NA	NA	NA	NA	NA	NA	NA	NA	NA	NA	NA	NA	NA	NA	NA	NA	NA	NA
Arizona	04007	15	0	0	11.7	-27.7142857142857	10.6	0	1	1	1	1	1	1	4007	0.327695592	30.2	90.7	0	0	1	7	0	2	0.734774305117557	NA	NA	NA	NA	NA	NA	NA	NA	NA	NA	NA	NA	NA	NA	NA	NA	NA	NA	NA	NA	NA	NA	NA	NA
Arizona	04007	16	1.07142857142857	0	11.7	-13.5714285714286	10.4	1	1	1	1	1	1	1	4007	0.327695592	30.2	90.7	0	0	1	7	0	5	0.734774305117557	NA	NA	NA	NA	NA	NA	NA	NA	NA	NA	NA	NA	NA	NA	NA	NA	NA	NA	NA	NA	NA	NA	NA	NA
Arizona	04007	17	1.07	0	11.7	-4.57142857142857	10.4	1	1	1	1	1	1	1	4007	0.327695592	30.2	90.7	0	0	1	7	0	5	0.734774305117557	NA	NA	NA	NA	NA	NA	NA	NA	NA	NA	NA	NA	NA	NA	NA	NA	NA	NA	NA	NA	NA	NA	NA	NA
Arizona	04007	18	0.801428571428571	0	9.9	6.14285714285714	8	1	1	1	1	1	1	1	4007	0.327695592	30.2	90.7	0	0	1	7	0	5	0.734774305117557	NA	NA	NA	NA	NA	NA	NA	NA	NA	NA	NA	NA	NA	NA	NA	NA	NA	NA	NA	NA	NA	NA	NA	NA
Arizona	04007	19	1.33857142857143	0.267142857142857	7.5	8.42857142857143	8.4	1	1	1	1	1	1	1	4007	0.327695592	30.2	90.7	0	0	1	7	0	5	0.734774305117557	NA	NA	NA	NA	NA	NA	NA	NA	NA	NA	NA	NA	NA	NA	NA	NA	NA	NA	NA	NA	NA	NA	NA	NA
Arizona	04007	20	0.802857142857143	0	7.5	16.1428571428571	7.2	1	1	1	1	1	1	1	4007	0.327695592	30.2	90.7	0	0	1	7	0	5	0.734774305117557	NA	NA	NA	NA	NA	NA	NA	NA	NA	NA	NA	NA	NA	NA	NA	NA	NA	NA	NA	NA	NA	NA	NA	NA
Arizona	04007	21	0.535714285714286	0	7.5	32	5.8	1	0	1	1	1	1	1	4007	0.327695592	30.2	90.7	0	0	1	7	0	5	0.734774305117557	NA	NA	NA	NA	NA	NA	NA	NA	NA	NA	NA	NA	NA	NA	NA	NA	NA	NA	NA	NA	NA	NA	NA	NA
Arizona	04007	22	1.87285714285714	0	7.5	31.1428571428571	7.2	1	0	1	1	1	1	1	4007	0.327695592	30.2	90.7	0	0	1	7	0	5	0.734774305117557	NA	NA	NA	NA	NA	NA	NA	NA	NA	NA	NA	NA	NA	NA	NA	NA	NA	NA	NA	NA	NA	NA	NA	NA
Arizona	04007	23	3.74666666666667	0	9.2	22.3333333333333	5.33333333333333	1	0	0	0	1	1	1	4007	0.327695592	30.2	90.7	0	0	1	7	0	5	0.734774305117557	NA	NA	NA	NA	NA	NA	NA	NA	NA	NA	NA	NA	NA	NA	NA	NA	NA	NA	NA	NA	NA	NA	NA	NA
Arizona	04009	10	0	0	6.6	12.8	-1.33333333333333	0	0	0	0	0	0	0	4009	0.563415112	30	90	0	0	1	7	0	2	0.856256180184593	NA	NA	NA	NA	NA	NA	NA	NA	NA	NA	NA	NA	NA	NA	NA	NA	NA	NA	NA	NA	NA	NA	NA	NA
Arizona	04009	11	0.377142857142857	0	6.6	7.71428571428571	-1	0	0	0	0	0	0	0	4009	0.563415112	30	90	0	0	1	7	0	2	0.856256180184593	NA	NA	NA	NA	NA	NA	NA	NA	NA	NA	NA	NA	NA	NA	NA	NA	NA	NA	NA	NA	NA	NA	NA	NA
Arizona	04009	12	0.377142857142857	0	6.6	-14.8571428571429	7	0	0	1	1	1	1	1	4009	0.563415112	30	90	0	0	1	7	0	2	0.856256180184593	NA	NA	NA	NA	NA	NA	NA	NA	NA	NA	NA	NA	NA	NA	NA	NA	NA	NA	NA	NA	NA	NA	NA	NA
Arizona	04009	13	0	0	6.6	-24.4285714285714	9.5	0	0	1	1	1	1	1	4009	0.563415112	30	90	0	0	1	7	0	2	0.856256180184593	NA	NA	NA	NA	NA	NA	NA	NA	NA	NA	NA	NA	NA	NA	NA	NA	NA	NA	NA	NA	NA	NA	NA	NA
Arizona	04009	14	0	0	7.38571428571429	-22.2857142857143	10.75	0	1	1	1	1	1	1	4009	0.563415112	30	90	0	0	1	7	0	2	0.856256180184593	NA	NA	NA	NA	NA	NA	NA	NA	NA	NA	NA	NA	NA	NA	NA	NA	NA	NA	NA	NA	NA	NA	NA	NA
Arizona	04009	15	0	0	7.7	-24.6666666666667	10.5	0	1	1	1	1	1	1	4009	0.563415112	30	90	0	0	1	7	0	2	0.856256180184593	NA	NA	NA	NA	NA	NA	NA	NA	NA	NA	NA	NA	NA	NA	NA	NA	NA	NA	NA	NA	NA	NA	NA	NA
Arizona	04009	16	0	0	7.7	-16.8333333333333	10.6666666666667	1	1	1	1	1	1	1	4009	0.563415112	30	90	0	0	1	7	0	5	0.856256180184593	NA	NA	NA	NA	NA	NA	NA	NA	NA	NA	NA	NA	NA	NA	NA	NA	NA	NA	NA	NA	NA	NA	NA	NA
Arizona	04009	17	1.88571428571429	0	7.7	-17.1666666666667	11	1	1	1	1	1	1	1	4009	0.563415112	30	90	0	0	1	7	0	5	0.856256180184593	NA	NA	NA	NA	NA	NA	NA	NA	NA	NA	NA	NA	NA	NA	NA	NA	NA	NA	NA	NA	NA	NA	NA	NA
Arizona	04009	18	4.14857142857143	0	6.97142857142857	-13	8.5	1	1	1	1	1	1	1	4009	0.563415112	30	90	0	0	1	7	0	5	0.856256180184593	NA	NA	NA	NA	NA	NA	NA	NA	NA	NA	NA	NA	NA	NA	NA	NA	NA	NA	NA	NA	NA	NA	NA	NA
Arizona	04009	19	0.377142857142857	0	6	-11.1666666666667	10.5	1	1	1	1	1	1	1	4009	0.563415112	30	90	0	0	1	7	0	5	0.856256180184593	NA	NA	NA	NA	NA	NA	NA	NA	NA	NA	NA	NA	NA	NA	NA	NA	NA	NA	NA	NA	NA	NA	NA	NA
Arizona	04009	20	0.377142857142857	0	6	-1.28571428571429	8.75	1	1	1	1	1	1	1	4009	0.563415112	30	90	0	0	1	7	0	5	0.856256180184593	NA	NA	NA	NA	NA	NA	NA	NA	NA	NA	NA	NA	NA	NA	NA	NA	NA	NA	NA	NA	NA	NA	NA	NA
Arizona	04009	21	0.377142857142857	0	6	-0.428571428571429	7.75	1	0	1	1	1	1	1	4009	0.563415112	30	90	0	0	1	7	0	5	0.856256180184593	NA	NA	NA	NA	NA	NA	NA	NA	NA	NA	NA	NA	NA	NA	NA	NA	NA	NA	NA	NA	NA	NA	NA	NA
Arizona	04009	22	4.14857142857143	0.377142857142857	6	-3.28571428571429	7	1	0	1	1	1	1	1	4009	0.563415112	30	90	0	0	1	7	0	5	0.856256180184593	NA	NA	NA	NA	NA	NA	NA	NA	NA	NA	NA	NA	NA	NA	NA	NA	NA	NA	NA	NA	NA	NA	NA	NA
Arizona	04009	23	7.92	0	8.9	2	7.33333333333333	1	0	0	0	1	1	1	4009	0.563415112	30	90	0	0	1	7	0	5	0.856256180184593	NA	NA	NA	NA	NA	NA	NA	NA	NA	NA	NA	NA	NA	NA	NA	NA	NA	NA	NA	NA	NA	NA	NA	NA
Arizona	04013	10	0.004	0	5.3	6.8	-1	0	0	0	0	0	0	0	4013	0.110196567	143.6	169.9	87.4	173.6	0	7	0	2	0.622682657458287	maricopacounty	119502308	2.58823529411765	1.23529411764706	NA	NA	9629	333	186	5546	1118	3	0.235294117647059	0.978121161460876	0.17303693956799	-0.0272727272727273	0.213888888888889	0.072025615099427	0.0807212672733401	0.0792719919110212	0.0792719919110212	0.100539265251095	0.0865183687226154	0.101988540613414
Arizona	04013	11	0.00571428571428571	0	5.3	1.57142857142857	2.85714285714286	0	0	0	0	0	0	0	4013	0.110196567	143.6	169.9	87.4	173.6	0	7	0	2	0.622682657458287	maricopacounty	119502308	4.78260869565217	14.9130434782609	NA	NA	9629	333	186	5546	1118	3	0.0434782608695652	0.699494381745656	0.0520148455013075	0.0758056758056758	0.267147667147667	0.100940546793625	0.083406510328048	0.104517987871066	0.103229244205816	0.119117104844349	0.0799997414902446	0.116422541923154
Arizona	04013	12	0.257142857142857	0.00571428571428571	5.3	-23.1428571428571	10.8571428571429	0	0	1	1	1	1	1	4013	0.110196567	143.6	169.9	87.4	173.6	0	7	0	2	0.622682657458287	maricopacounty	119502308	6.68421052631579	56.5394736842105	NA	NA	9629	333	186	5546	1118	3	0.144736842105263	1.23050541517346	0.0865360818034163	0.0422746328975565	0.30813445321751	0.0901252293788672	0.0897714209152029	0.0994735496682203	0.0907407832629604	0.100994220231136	0.0848609423928075	0.150845236443891
Arizona	04013	13	1.55714285714286	0.01	5.3	-35.5714285714286	15.2857142857143	0	0	1	1	1	1	1	4013	0.110196567	143.6	169.9	87.4	173.6	0	7	0	2	0.622682657458287	maricopacounty	119502308	6.43835616438356	19.7534246575342	NA	NA	9629	333	186	5546	1118	3	0.10958904109589	1.41750091248088	0.110371916893445	0.108203623536957	0.34118911335578	0.0952923630058306	0.0971504444595939	0.103035647478857	0.105294103760859	0.106805879030142	0.0894056620108675	0.110363137165697
Arizona	04013	14	2.62285714285714	0.0871428571428572	10.4428571428571	-38	17	0	1	1	1	1	1	1	4013	0.110196567	143.6	169.9	87.4	173.6	0	7	0	2	0.622682657458287	maricopacounty	119502308	3.69642857142857	21.8571428571429	NA	NA	9629	333	186	5546	1118	3.66071428571429	0.142857142857143	1.90909884164208	0.14189017046342	0.0884209576972735	0.445707450444293	0.0934572781327458	0.0928288593724283	0.098396692303014	0.122974385441626	0.105028885794201	0.0882475436814375	0.107739025808826
Arizona	04013	15	2.13	0.0542857142857143	12.5	-41.1428571428571	17.4285714285714	0	1	1	1	1	1	1	4013	0.110196567	143.6	169.9	87.4	173.6	0	7	0	2	0.622682657458287	maricopacounty	119502308	1.88135593220339	28.0677966101695	NA	NA	9629	333	186	5546	1118	4	0.11864406779661	1.60552675571553	0.124222231320612	0.0716920869827846	0.376787308298936	0.0978997169210915	0.0940531860662034	0.101688116539573	0.101559072203194	0.106332657431826	0.089897782017905	0.115761353276643
Arizona	04013	16	2.11285714285714	0.0942857142857143	12.5	-37.1428571428571	16.7142857142857	1	1	1	1	1	1	1	4013	0.110196567	143.6	169.9	87.4	173.6	0	7	0	5	0.622682657458287	maricopacounty	119502308	1.80769230769231	70.8461538461538	NA	NA	9629	333	186	5546	1118	4	0.0769230769230769	1.67030683006996	0.130544991612648	0.0493072668072668	0.346117326405788	0.0963382122090963	0.0891185862236794	0.10390909035537	0.0984613034632176	0.106313215475661	0.0904636470010505	0.11635296392425
Arizona	04013	17	2.58428571428571	0.157142857142857	12.5	-36.2857142857143	16.2857142857143	1	1	1	1	1	1	1	4013	0.110196567	143.6	169.9	87.4	173.6	0	7	0	5	0.622682657458287	maricopacounty	119502308	1.75438596491228	203.578947368421	NA	NA	9629	333	186	5546	1118	4	0.0526315789473684	2.10204238640635	0.123123150964329	0.0296578567631199	0.396958399787347	0.09642817650648	0.0938743672361388	0.10197417624972	0.0998638112635273	0.100588618559837	0.0923608585319921	0.109711271154919
Arizona	04013	18	4.11714285714286	0.0842857142857143	10.7	-33.8571428571429	14.5714285714286	1	1	1	1	1	1	1	4013	0.110196567	143.6	169.9	87.4	173.6	0	7	0	5	0.622682657458287	maricopacounty	119502308	1.45614035087719	27.7543859649123	NA	NA	9629	333	186	5546	1118	4.49122807017544	0.0701754385964912	1.6991520605304	0.104649435403853	0.0474632659307984	0.33192895560428	0.097864747444497	0.0907043215714973	0.103494806650416	0.103536053937345	0.103411593959525	0.0873994699886728	0.108216275203845
Arizona	04013	19	4.16857142857143	0.335714285714286	8.3	-31	14.4285714285714	1	1	1	1	1	1	1	4013	0.110196567	143.6	169.9	87.4	173.6	0	7	0	5	0.622682657458287	maricopacounty	119502308	1.39655172413793	106.275862068966	NA	NA	9629	333	186	5546	1118	5	0.0344827586206897	1.664668766589	0.10267434708201	0.082601880877743	0.345916057122954	0.10050351170941	0.0844602658352313	0.101614749845436	0.0964143576162312	0.100151516765248	0.0853678752828021	0.118135016565955
Arizona	04013	20	4.74571428571429	0.242857142857143	8.3	-26.7142857142857	13.2857142857143	1	1	1	1	1	1	1	4013	0.110196567	143.6	169.9	87.4	173.6	0	7	0	5	0.622682657458287	maricopacounty	119502308	2.1875	48.8125	NA	NA	9629	333	186	5546	1118	5	0.125	1.74481877132698	0.109710623449586	0.0789373897707231	0.422374138207472	0.0953544144134958	0.0914873691216581	0.102842749573056	0.103444195980373	0.101968011568417	0.0919448145607071	0.107154844421765
Arizona	04013	21	3.48285714285714	0.215714285714286	8.3	-20.7142857142857	11.5714285714286	1	0	1	1	1	1	1	4013	0.110196567	143.6	169.9	87.4	173.6	0	7	0	5	0.622682657458287	maricopacounty	119502308	1.25	45.4285714285714	NA	NA	9629	333	186	5546	1118	5	0.0714285714285714	1.85243121508894	0.103112828242458	0.0178061402199333	0.351804000597104	0.0967980844128739	0.0933923254783956	0.105571354398833	0.0995373786469734	0.102320476725013	0.0885668998526646	0.108155934471617
Arizona	04013	22	5.16571428571429	0.162857142857143	8.3	-22.4285714285714	12.7142857142857	1	0	1	1	1	1	1	4013	0.110196567	143.6	169.9	87.4	173.6	0	7	0	5	0.622682657458287	maricopacounty	119502308	4.17741935483871	11.8225806451613	NA	NA	9629	333	186	5546	1118	5	0.112903225806452	1.69176336902159	0.101668688182991	0.0703648589065256	0.42383884034347	0.0976530837234277	0.0897607720172034	0.103690732199155	0.0991514972681727	0.103956552327108	0.0875593964815182	0.111283557785263
Arizona	04013	23	9.82	0.263333333333333	9.7	-19.3333333333333	13.6666666666667	1	0	0	0	1	1	1	4013	0.110196567	143.6	169.9	87.4	173.6	0	7	0	5	0.622682657458287	maricopacounty	119502308	2.67924528301887	33.1320754716981	NA	NA	9629	333	186	5546	1118	6	0.0943396226415094	1.80279133182306	0.119096780703703	-0.00225385725385726	0.329045121545122	0.096672898116313	0.0885200989567139	0.105635617349861	0.0974923857926355	0.0992761641354008	0.0896442533661626	0.107507912507696
Arizona	04015	10	0	0	7.7	10.2	-1	0	0	0	0	0	0	0	4015	0.35102303	33.2	99.7	0	0	1	7	0	2	0.746796478371389	mohavecounty	55483458	0	0	NA	NA	1967	4	48	1467	0	3	0.333333333333333	0	0	-0.3	0.6	0.111111111111111	0.0740740740740741	0.111111111111111	0.111111111111111	0.111111111111111	0.0740740740740741	0.111111111111111
Arizona	04015	11	0	0	7.7	6.71428571428571	1.14285714285714	0	0	0	0	0	0	0	4015	0.35102303	33.2	99.7	0	0	1	7	0	2	0.746796478371389	NA	NA	NA	NA	NA	NA	NA	NA	NA	NA	NA	NA	NA	NA	NA	NA	NA	NA	NA	NA	NA	NA	NA	NA
Arizona	04015	12	0	0	7.7	-13.5714285714286	6	0	0	1	1	1	1	1	4015	0.35102303	33.2	99.7	0	0	1	7	0	2	0.746796478371389	mohavecounty	55483458	0	0.428571428571429	NA	NA	1967	4	48	1467	0	3	0.142857142857143	0	0	0	0	0.1	0.1	0.1	0.1	0.1	0.1	0.1
Arizona	04015	13	0.417142857142857	0	7.7	-30.4285714285714	9.42857142857143	0	0	1	1	1	1	1	4015	0.35102303	33.2	99.7	0	0	1	7	0	2	0.746796478371389	mohavecounty	55483458	0.666666666666667	0.833333333333333	NA	NA	1967	4	48	1467	0	3	0	0	0	0	0	0.0952380952380952	0.0952380952380952	0.0952380952380952	0.0952380952380952	0.0952380952380952	0.0952380952380952	0.142857142857143
Arizona	04015	14	0.695714285714286	0	15.9857142857143	-32.8571428571429	9.71428571428571	0	1	1	1	1	1	1	4015	0.35102303	33.2	99.7	0	0	1	7	0	2	0.746796478371389	mohavecounty	55483458	1.2	0.6	NA	NA	1967	4	48	1467	0	3.8	0	0.737983882427216	0.155871059993903	0.151515151515152	0.363636363636364	0.0962621607782898	0.0962621607782898	0.0962621607782898	0.0962621607782898	0.133640552995392	0.0962621607782898	0.0962621607782898
Arizona	04015	15	0.971428571428571	0	19.3	-38.5714285714286	10.7142857142857	0	1	1	1	1	1	1	4015	0.35102303	33.2	99.7	0	0	1	7	0	2	0.746796478371389	NA	NA	NA	NA	NA	NA	NA	NA	NA	NA	NA	NA	NA	NA	NA	NA	NA	NA	NA	NA	NA	NA	NA	NA
Arizona	04015	16	1.66428571428571	0.07	19.3	-27	9.85714285714286	1	1	1	1	1	1	1	4015	0.35102303	33.2	99.7	0	0	1	7	0	5	0.746796478371389	mohavecounty	55483458	1.23809523809524	0.333333333333333	NA	NA	1967	4	48	1467	0	4	0	0.203506271044413	0.0339177118407355	0.0717171717171717	0.188888888888889	0.103343728343728	0.0910574035574036	0.111890736890737	0.082510395010395	0.0996044121044121	0.082510395010395	0.120437745437745
Arizona	04015	17	2.35857142857143	0.208571428571429	19.3	-23.8571428571429	9.42857142857143	1	1	1	1	1	1	1	4015	0.35102303	33.2	99.7	0	0	1	7	0	5	0.746796478371389	mohavecounty	55483458	2.35714285714286	0.357142857142857	NA	NA	1967	4	48	1467	0	4	0	0.248228505253792	0.0496457010507584	0.0681818181818182	0.227272727272727	0.103942652329749	0.103942652329749	0.103942652329749	0.103942652329749	0.120071684587814	0.103942652329749	0.103942652329749
Arizona	04015	18	3.25857142857143	0.625714285714286	16.9	-17.5714285714286	7.57142857142857	1	1	1	1	1	1	1	4015	0.35102303	33.2	99.7	0	0	1	7	0	5	0.746796478371389	mohavecounty	55483458	1.76470588235294	0.411764705882353	NA	NA	1967	4	48	1467	0	4.23529411764706	0	0.487078911728329	0.092362215452724	0.1	0.505555555555556	0.101559638442528	0.101559638442528	0.101559638442528	0.101559638442528	0.107614266070663	0.101559638442528	0.106390556316924
Arizona	04015	19	4.02142857142857	0.765714285714286	13.7	-16.4285714285714	7.71428571428571	1	1	1	1	1	1	1	4015	0.35102303	33.2	99.7	0	0	1	7	0	5	0.746796478371389	mohavecounty	55483458	1.25	0.5	NA	NA	1967	4	48	1467	0	5	0	0.349981640775998	0.0644801391495599	0.143686868686869	0.607449494949495	0.107131354957442	0.107131354957442	0.107131354957442	0.107131354957442	0.0877597576872939	0.107131354957442	0.107131354957442
Arizona	04015	20	3.95285714285714	0.28	13.7	-10.1428571428571	6.57142857142857	1	1	1	1	1	1	1	4015	0.35102303	33.2	99.7	0	0	1	7	0	5	0.746796478371389	mohavecounty	55483458	2.41666666666667	1.25	NA	NA	1967	4	48	1467	0	5	0	0.820726717511813	0.138008414333065	0.102272727272727	0.600378787878788	0.106289604115691	0.106289604115691	0.106289604115691	0.106289604115691	0.0905655938264634	0.106289604115691	0.106289604115691
Arizona	04015	21	3.74571428571429	0.417142857142857	13.7	-1	5.42857142857143	1	0	1	1	1	1	1	4015	0.35102303	33.2	99.7	0	0	1	7	0	5	0.746796478371389	mohavecounty	55483458	2.09090909090909	0.727272727272727	NA	NA	1967	4	48	1467	0	5	0	0.248228505253792	0.0496457010507584	0.0511363636363636	0.545454545454546	0.102136171497585	0.109948671497585	0.106042421497585	0.102136171497585	0.0967957427536232	0.106042421497585	0.113854921497585
Arizona	04015	22	6.37714285714286	0.694285714285714	13.7	-4.57142857142857	6.71428571428571	1	0	1	1	1	1	1	4015	0.35102303	33.2	99.7	0	0	1	7	0	5	0.746796478371389	mohavecounty	55483458	2.26666666666667	0.466666666666667	NA	NA	1967	4	48	1467	0	5	0	0.35461215036256	0.0721044705737205	0.0779220779220779	0.474025974025974	0.107711180351689	0.107711180351689	0.111572184212693	0.107711180351689	0.0865968983678422	0.107711180351689	0.107711180351689
Arizona	04015	23	4.20666666666667	0.49	12.8	-2.33333333333333	5.33333333333333	1	0	0	0	1	1	1	4015	0.35102303	33.2	99.7	0	0	1	7	0	5	0.746796478371389	mohavecounty	55483458	1.71428571428571	0.5	NA	NA	1967	4	48	1467	0	6	0	0.35461215036256	0.0709224300725119	0.0681818181818182	0.602272727272727	0.109385783298827	0.109385783298827	0.109385783298827	0.109385783298827	0.0859213250517598	0.109385783298827	0.109385783298827
Arizona	04017	10	0	0	10.4	13.8	-2.6	0	0	0	0	0	0	0	4017	0.329523406	58.1	174.3	0	0	1	7	0	2	0.735716298686837	navajocountyaz	76711409	2.13333333333333	4.93333333333333	NA	NA	4111	218	102	6489	210	3	0	1.19250957171122	0.0613122797674603	-0.00831529581529582	0.37801948051948	0.0971994908165121	0.0971994908165121	0.0986239922410135	0.101472995090016	0.0967145541613627	0.0986239922410135	0.115718009335031
Arizona	04017	11	0	0	10.4	14	-0.571428571428571	0	0	0	0	0	0	0	4017	0.329523406	58.1	174.3	0	0	1	7	0	2	0.735716298686837	navajocountyaz	76711409	3.29411764705882	3.58823529411765	NA	NA	4111	218	102	6489	210	3	0.0588235294117647	0.369585454463959	0.0153993939359983	-0.075	0.275	0.0844040404040404	0.102505050505051	0.107555555555556	0.0934545454545455	0.10650505050505	0.0844040404040404	0.116606060606061
Arizona	04017	12	1.70857142857143	0	10.4	-12	7	0	0	1	1	1	1	1	4017	0.329523406	58.1	174.3	0	0	1	7	0	2	0.735716298686837	navajocountyaz	76711409	6.11111111111111	4.44444444444444	NA	NA	4111	218	102	6489	210	3	0	0.360740393400192	0.0178281014807084	0	0.0625	0.0864549064519872	0.0935809483174831	0.111513853489477	0.0960702910673718	0.136356567822777	0.0864549064519872	0.111513853489477
Arizona	04017	13	6.44	0	10.4	-26.1428571428571	11.5714285714286	0	0	1	1	1	1	1	4017	0.329523406	58.1	174.3	0	0	1	7	0	2	0.735716298686837	navajocountyaz	76711409	1.54545454545455	58.7272727272727	NA	NA	4111	218	102	6489	210	3	0.0909090909090909	1.16569826858384	0.0741387445387599	0.0789177489177489	0.288614718614719	0.0923229732227266	0.0991706121269662	0.106304902410244	0.106994567811288	0.10989040045121	0.0841498302980944	0.113563473385726
Arizona	04017	14	17.48	0.131428571428571	13.1857142857143	-28	12.4285714285714	0	1	1	1	1	1	1	4017	0.329523406	58.1	174.3	0	0	1	7	0	2	0.735716298686837	navajocountyaz	76711409	3.26315789473684	42.8947368421053	NA	NA	4111	218	102	6489	210	3.68421052631579	0.0526315789473684	0.837828946113586	0.0653754060609	0.146969696969697	0.394285714285714	0.0952537784795849	0.0971129408226183	0.0996770433867208	0.0974043161139935	0.112993834122866	0.094840213549891	0.11208732128087
Arizona	04017	15	18.4	0.92	14.3	-32.7142857142857	13.2857142857143	0	1	1	1	1	1	1	4017	0.329523406	58.1	174.3	0	0	1	7	0	2	0.735716298686837	navajocountyaz	76711409	4.83333333333333	9.75	NA	NA	4111	218	102	6489	210	4	0	1.20076546818018	0.0686524844096674	0.0585227272727273	0.359943181818182	0.0961172930710746	0.100630636870133	0.0910152522547481	0.100630636870133	0.114334195216548	0.0910152522547481	0.114511189091021
Arizona	04017	16	16.2971428571429	0.394285714285714	14.3	-23	13.1428571428571	1	1	1	1	1	1	1	4017	0.329523406	58.1	174.3	0	0	1	7	0	5	0.735716298686837	navajocountyaz	76711409	4.21052631578947	19.3684210526316	NA	NA	4111	218	102	6489	210	4	0.0526315789473684	1.73966789245605	0.0769281473810808	0.111403318903319	0.570165945165945	0.0959074074074074	0.0982283950617284	0.104395061728395	0.102851851851852	0.0982222222222222	0.0912839506172839	0.10979012345679
Arizona	04017	17	21.8171428571429	0.92	14.3	-15.5714285714286	11.8571428571429	1	1	1	1	1	1	1	4017	0.329523406	58.1	174.3	0	0	1	7	0	5	0.735716298686837	navajocountyaz	76711409	4.11111111111111	5.66666666666667	NA	NA	4111	218	102	6489	210	4	0.0555555555555556	0.917737275362015	0.0772515230803263	0.136010101010101	0.416464646464646	0.102864050436292	0.094121193293435	0.102864050436292	0.106637635341953	0.107625955198197	0.0978947781990954	0.106158965690529
Arizona	04017	18	19.9771428571429	0.394285714285714	12.3285714285714	-3	9.28571428571429	1	1	1	1	1	1	1	4017	0.329523406	58.1	174.3	0	0	1	7	0	5	0.735716298686837	navajocountyaz	76711409	2.58823529411765	5.35294117647059	NA	NA	4111	218	102	6489	210	4.29411764705882	0.0588235294117647	2.18771388133367	0.0942274052471723	0.0666666666666667	0.375	0.0940883888274112	0.102913173542834	0.101988352713291	0.0896656160740668	0.102348286896754	0.086100553685475	0.115800796828137
Arizona	04017	19	27.0728571428571	1.97142857142857	9.7	4.28571428571429	9.28571428571429	1	1	1	1	1	1	1	4017	0.329523406	58.1	174.3	0	0	1	7	0	5	0.735716298686837	navajocountyaz	76711409	5.35	2.75	NA	NA	4111	218	102	6489	210	5	0.05	0.431033849716187	0.0205254214150565	0	0.311111111111111	0.0895021951527379	0.0874313230281192	0.103918746289702	0.0874313230281192	0.108033972627151	0.097732647827635	0.126565750101564
Arizona	04017	20	38.1128571428571	1.57714285714286	9.7	9.28571428571429	8.42857142857143	1	1	1	1	1	1	1	4017	0.329523406	58.1	174.3	0	0	1	7	0	5	0.735716298686837	navajocountyaz	76711409	4.73684210526316	4.52631578947368	NA	NA	4111	218	102	6489	210	5	0.157894736842105	1.71609718799591	0.0911349048615498	0.0364285714285714	0.26	0.0960458587806707	0.0973637629915354	0.0990088217436337	0.0990969677488482	0.102445373049037	0.0934479088538876	0.111768991749705
Arizona	04017	21	32.8571428571429	1.05142857142857	9.7	21.7142857142857	7.57142857142857	1	0	1	1	1	1	1	4017	0.329523406	58.1	174.3	0	0	1	7	0	5	0.735716298686837	navajocountyaz	76711409	3.21428571428571	12.1428571428571	NA	NA	4111	218	102	6489	210	5	0.0714285714285714	1.33256667852402	0.0888377785682678	0.578571428571429	0.485714285714286	0.0985915492957746	0.0985915492957746	0.0985915492957746	0.0985915492957746	0.0985915492957746	0.0985915492957746	0.112676056338028
Arizona	04017	22	45.0757142857143	0.525714285714286	9.7	19.5714285714286	8.14285714285714	1	0	1	1	1	1	1	4017	0.329523406	58.1	174.3	0	0	1	7	0	5	0.735716298686837	NA	NA	NA	NA	NA	NA	NA	NA	NA	NA	NA	NA	NA	NA	NA	NA	NA	NA	NA	NA	NA	NA	NA	NA
Arizona	04017	23	39.25	2.14666666666667	12.9	27.3333333333333	6.66666666666667	1	0	0	0	1	1	1	4017	0.329523406	58.1	174.3	0	0	1	7	0	5	0.735716298686837	navajocountyaz	76711409	1.58064516129032	6.61290322580645	NA	NA	4111	218	102	6489	210	6	0	1.04651351769765	0.0507327429530317	-0.0555555555555556	0.374074074074074	0.0971861114666056	0.0971861114666056	0.0812180475943501	0.0971861114666056	0.104782981842839	0.100162301942796	0.11003232567486
Arizona	04019	10	0	0	6	5.4	-1.2	0	0	0	0	0	0	0	4019	-0.070704242	116.4	170.7	88.6	89.9	0	7	0	2	0.529452493581899	NA	NA	NA	NA	NA	NA	NA	NA	NA	NA	NA	NA	NA	NA	NA	NA	NA	NA	NA	NA	NA	NA	NA	NA
Arizona	04019	11	0.0285714285714286	0	6	1.57142857142857	0.857142857142857	0	0	0	0	0	0	0	4019	-0.070704242	116.4	170.7	88.6	89.9	0	7	0	2	0.529452493581899	pimaarizona	567454109	4.8125	61.625	NA	NA	8089	438	133	4037	1035	3	0.125	1.1220110763203	0.0691681410608875	0.0362160566706021	0.272455070182343	0.0921636354701845	0.0890913377366827	0.102979516219404	0.0900442062743537	0.108715941414524	0.0834368389858718	0.116959012738463
Arizona	04019	12	0.211428571428571	0	6	-24.2857142857143	9.85714285714286	0	0	1	1	1	1	1	4019	-0.070704242	116.4	170.7	88.6	89.9	0	7	0	2	0.529452493581899	pimaarizona	567454109	4.1	9.9	NA	NA	8089	438	133	4037	1035	3	0.0333333333333333	0.760806100709098	0.0406558918374871	-0.00357142857142857	0.333333333333333	0.0911538941925426	0.0940251423181939	0.0948094978481463	0.101831551861394	0.110931627991978	0.0887969918356403	0.114026503689593
Arizona	04019	13	1.90857142857143	0.0557142857142857	6	-37.1428571428571	14	0	0	1	1	1	1	1	4019	-0.070704242	116.4	170.7	88.6	89.9	0	7	0	2	0.529452493581899	pimaarizona	567454109	5.66666666666667	13.6333333333333	NA	NA	8089	438	133	4037	1035	3	0.0666666666666667	1.17399590876367	0.0681660885902693	0.138808621933622	0.444987073112073	0.100722827486745	0.0963895650943548	0.102976548252159	0.0987294219845675	0.103595634045174	0.0842404524388384	0.114105276063762
Arizona	04019	14	3.06714285714286	0.112857142857143	10.8571428571429	-40.2857142857143	15.7142857142857	0	1	1	1	1	1	1	4019	-0.070704242	116.4	170.7	88.6	89.9	0	7	0	2	0.529452493581899	pimaarizona	567454109	3.16	13	NA	NA	8089	438	133	4037	1035	3.6	0.08	2.07109690606594	0.111415427063125	0.099469696969697	0.311287878787879	0.0937551409233764	0.100039378087096	0.100935307037012	0.0982027755739291	0.108219109571556	0.0900234374056427	0.115596801857586
Arizona	04019	15	3.50428571428571	0.237142857142857	12.8	-43.2857142857143	16.1428571428571	0	1	1	1	1	1	1	4019	-0.070704242	116.4	170.7	88.6	89.9	0	7	0	2	0.529452493581899	pimaarizona	567454109	5.4390243902439	7.19512195121951	NA	NA	8089	438	133	4037	1035	4	0.146341463414634	2.28656406203906	0.138841959616796	0.120198412698413	0.287539682539683	0.0885241281396881	0.0973347953143258	0.0981386689956444	0.0979156872557408	0.102941643469928	0.0891993922321071	0.111093464480583
Arizona	04019	16	4.07714285714286	0.378571428571429	12.8	-38.7142857142857	15.7142857142857	1	1	1	1	1	1	1	4019	-0.070704242	116.4	170.7	88.6	89.9	0	7	0	5	0.529452493581899	pimaarizona	567454109	8.72	11.16	NA	NA	8089	438	133	4037	1035	4	0.12	1.70704726661955	0.0975914469209598	0.188528138528139	0.449458874458874	0.0963718241639087	0.0944078127528927	0.109659264863927	0.089485736395468	0.100570683194701	0.0878135621494255	0.113329222206967
Arizona	04019	17	3.12428571428571	0.281428571428571	12.8	-37.5714285714286	15.1428571428571	1	1	1	1	1	1	1	4019	-0.070704242	116.4	170.7	88.6	89.9	0	7	0	5	0.529452493581899	pimaarizona	567454109	7.09090909090909	5.18181818181818	NA	NA	8089	438	133	4037	1035	4	0.181818181818182	1.95091657837232	0.0993096037677087	0.0353219696969697	0.33822601010101	0.0983463749775881	0.0925592757644883	0.103162705125862	0.0981155010590501	0.0993363902264878	0.0906373475212738	0.120356548430591
Arizona	04019	18	2.66285714285714	0.07	10.9142857142857	-33.2857142857143	13.4285714285714	1	1	1	1	1	1	1	4019	-0.070704242	116.4	170.7	88.6	89.9	0	7	0	5	0.529452493581899	pimaarizona	567454109	2.52631578947368	3.42105263157895	NA	NA	8089	438	133	4037	1035	4.10526315789474	0.210526315789474	0.847375052315848	0.0522342563096923	0.0400974025974026	0.295562770562771	0.0859065362990563	0.0923981769632239	0.0995468254162202	0.090833931871866	0.122051757118957	0.0859260490570064	0.131379638539862
Arizona	04019	19	3.62714285714286	0.742857142857143	8.4	-30.1428571428571	13.1428571428571	1	1	1	1	1	1	1	4019	-0.070704242	116.4	170.7	88.6	89.9	0	7	0	5	0.529452493581899	pimaarizona	567454109	9.60869565217391	4.69565217391304	NA	NA	8089	438	133	4037	1035	5	0.0869565217391304	1.21479042768478	0.0713878403937936	0.24	0.333333333333333	0.0951549148378571	0.0965564650948291	0.107436348263869	0.0981686554831767	0.106702082529603	0.0890943087772511	0.102777292460235
Arizona	04019	20	3.21	0.321428571428571	8.4	-28.4285714285714	12.4285714285714	1	1	1	1	1	1	1	4019	-0.070704242	116.4	170.7	88.6	89.9	0	7	0	5	0.529452493581899	pimaarizona	567454109	10.7391304347826	3.91304347826087	NA	NA	8089	438	133	4037	1035	5	0.217391304347826	1.69158321619034	0.163388781079788	0.2625	0.452604166666667	0.0885259025790298	0.0961728704353493	0.0977828944639225	0.0974375933896974	0.108887915611255	0.0955254616619222	0.117434432884571
Arizona	04019	21	2.98428571428571	0.21	8.4	-22.7142857142857	10.5714285714286	1	0	1	1	1	1	1	4019	-0.070704242	116.4	170.7	88.6	89.9	0	7	0	5	0.529452493581899	pimaarizona	567454109	5.44444444444444	2.92592592592593	NA	NA	8089	438	133	4037	1035	5	0.222222222222222	1.87396734952927	0.0963690004345917	-0.0947916666666666	0.287549603174603	0.0898926234518042	0.0923926234518042	0.101451048257133	0.0984943405606063	0.110366021907758	0.0913878505593795	0.108776289004319
Arizona	04019	22	4.77571428571429	0.182857142857143	8.4	-25	11.8571428571429	1	0	1	1	1	1	1	4019	-0.070704242	116.4	170.7	88.6	89.9	0	7	0	5	0.529452493581899	pimaarizona	567454109	4.96551724137931	85.1034482758621	NA	NA	8089	438	133	4037	1035	5	0.0689655172413793	1.06318257961954	0.0811228231266003	0.0704129204129204	0.477083432440575	0.0945736405120732	0.100892397709964	0.105965266127837	0.0964281119956785	0.104178470371064	0.0953532063514857	0.112956235696153
Arizona	04019	23	8.46666666666667	0.36	9.9	-20	12	1	0	0	0	1	1	1	4019	-0.070704242	116.4	170.7	88.6	89.9	0	7	0	5	0.529452493581899	pimaarizona	567454109	4.42857142857143	3.95238095238095	NA	NA	8089	438	133	4037	1035	6	0.0952380952380952	0.948628028233846	0.0517857836352454	0.0155555555555555	0.286904761904762	0.0941298053691003	0.0980057743613483	0.108622558992289	0.0998737112250823	0.0921217732405862	0.0939897101043202	0.0980057743613483
Arizona	04021	10	0.096	0	6.5	20.6	-1.4	0	0	0	0	0	0	0	4021	0.382424062	95.8	104.2	78.2	105	1	7	0	2	0.762979509146269	pinalcounty	38453232	0.923076923076923	2.23076923076923	NA	NA	3151	106	70	12863	11137	3	0.153846153846154	1.79115444421768	0.135217939262037	0.0829004329004329	0.426208513708514	0.104456872063804	0.0846682781601661	0.10150701955643	0.0945625751119851	0.119752403583525	0.0811960559379438	0.117051786299574
Arizona	04021	11	0.102857142857143	0	6.5	14.4285714285714	1.71428571428571	0	0	0	0	0	0	0	4021	0.382424062	95.8	104.2	78.2	105	1	7	0	2	0.762979509146269	pinalcounty	38453232	1.53846153846154	2.15384615384615	NA	NA	3151	106	70	12863	11137	3	0	1.45526222139597	0.0799365344316044	0.0225378787878788	0.231313131313131	0.0931990650318047	0.0941569021214638	0.105604203210458	0.0889344018494586	0.111803047431519	0.0867022589923157	0.11516374935537
Arizona	04021	12	0.374285714285714	0	6.5	-11.7142857142857	8.42857142857143	0	0	1	1	1	1	1	4021	0.382424062	95.8	104.2	78.2	105	1	7	0	2	0.762979509146269	pinalcounty	38453232	5.6875	26.71875	NA	NA	3151	106	70	12863	11137	3	0.0625	0.825614270838824	0.0457719588741976	-0.00723140495867769	0.332157943067034	0.095912271355005	0.0914304745004063	0.107822246843543	0.0943180264343893	0.116400228431125	0.0865447359603075	0.112610121565087
Arizona	04021	13	1.19142857142857	0	6.5	-26.5714285714286	11.7142857142857	0	0	1	1	1	1	1	4021	0.382424062	95.8	104.2	78.2	105	1	7	0	2	0.762979509146269	pinalcounty	38453232	1	1.46666666666667	NA	NA	3151	106	70	12863	11137	3	0.0666666666666667	0.673878771918161	0.0522915378859754	0.0542857142857143	0.149013605442177	0.0995253139359586	0.0918613138158851	0.104376650529083	0.105711121592354	0.120679399643138	0.0862064877829078	0.112638251418644
Arizona	04021	14	1.77	0	10.4285714285714	-28.5714285714286	13.1428571428571	0	1	1	1	1	1	1	4021	0.382424062	95.8	104.2	78.2	105	1	7	0	2	0.762979509146269	pinalcounty	38453232	1.55555555555556	1.44444444444444	NA	NA	3151	106	70	12863	11137	3.66666666666667	0.111111111111111	1.12561031182607	0.17292908695009	0.0666666666666667	0.366666666666667	0.105864197530864	0.0808641975308642	0.116975308641975	0.0808641975308642	0.123148148148148	0.0919753086419753	0.087037037037037
Arizona	04021	15	2.04285714285714	0	12	-32.5714285714286	13.8571428571429	0	1	1	1	1	1	1	4021	0.382424062	95.8	104.2	78.2	105	1	7	0	2	0.762979509146269	pinalcounty	38453232	0.8	5.2	NA	NA	3151	106	70	12863	11137	4	0.1	1.08137015625834	0.103024639556996	-0.145833333333333	0.340625	0.0872811046058427	0.0914459511971599	0.111755796580535	0.086705699618673	0.107326516710078	0.0983519781767163	0.109935924380928
Arizona	04021	16	2.85857142857143	0.238571428571429	12	-24.5714285714286	13.1428571428571	1	1	1	1	1	1	1	4021	0.382424062	95.8	104.2	78.2	105	1	7	0	5	0.762979509146269	pinalcounty	38453232	4.625	11.125	NA	NA	3151	106	70	12863	11137	4	0	0.627138704061508	0.0368905120036181	0	0.2	0.109318996415771	0.0800477897252091	0.109318996415771	0.0985663082437276	0.114695340501792	0.0854241338112306	0.109318996415771
Arizona	04021	17	3.23285714285714	0.0685714285714286	12	-23.5714285714286	12.4285714285714	1	1	1	1	1	1	1	4021	0.382424062	95.8	104.2	78.2	105	1	7	0	5	0.762979509146269	pinalcounty	38453232	1.46666666666667	3.2	NA	NA	3151	106	70	12863	11137	4	0.266666666666667	1.32663417713983	0.0809669778253167	0.0113095238095238	0.328174603174603	0.0974537440974618	0.09663768858507	0.106931613576561	0.0938966531909733	0.0969645725854233	0.0908015500958702	0.10205726900465
Arizona	04021	18	3.88	0.137142857142857	10.3285714285714	-20.8571428571429	11	1	1	1	1	1	1	1	4021	0.382424062	95.8	104.2	78.2	105	1	7	0	5	0.762979509146269	pinalcounty	38453232	0.15	21.55	NA	NA	3151	106	70	12863	11137	4.35	0	1.882974366347	0.107228351379532	0.1625	0.562222222222222	0.0915799011128698	0.097988419386508	0.105702149826692	0.0814017840645238	0.103077477910681	0.092739075554487	0.118278758412196
Arizona	04021	19	4.90142857142857	0.204285714285714	8.1	-18.7142857142857	10.5714285714286	1	1	1	1	1	1	1	4021	0.382424062	95.8	104.2	78.2	105	1	7	0	5	0.762979509146269	pinalcounty	38453232	0.761904761904762	4.95238095238095	NA	NA	3151	106	70	12863	11137	5	0	3.09337196747462	0.210786859231784	0.375707070707071	0.55050505050505	0.0989762206395338	0.103914492244472	0.0965070848370647	0.0989762206395338	0.100513131700254	0.0989762206395338	0.117881184816128
Arizona	04021	20	3.16714285714286	0.408571428571429	8.1	-15.4285714285714	9.71428571428571	1	1	1	1	1	1	1	4021	0.382424062	95.8	104.2	78.2	105	1	7	0	5	0.762979509146269	pinalcounty	38453232	1.05263157894737	3.26315789473684	NA	NA	3151	106	70	12863	11137	5	0.105263157894737	1.62284036477407	0.0744821139248108	0.17979797979798	0.465232683982684	0.0997492763323886	0.0941142623154836	0.098726781444863	0.0961133698343021	0.110978341826614	0.093966965929015	0.110744946254461
Arizona	04021	21	2.11	0.204285714285714	8.1	-12.1428571428571	8.14285714285714	1	0	1	1	1	1	1	4021	0.382424062	95.8	104.2	78.2	105	1	7	0	5	0.762979509146269	pinalcounty	38453232	2.04761904761905	50.5714285714286	NA	NA	3151	106	70	12863	11137	5	0	1.71823352575302	0.0839267070626929	0.15625	0.275	0.103405529830068	0.0974531488776872	0.102929144911054	0.0807914733230019	0.0960094109088369	0.0867438542753828	0.110850615523002
Arizona	04021	22	3.67428571428571	0.0685714285714286	8.1	-15.7142857142857	9.14285714285714	1	0	1	1	1	1	1	4021	0.382424062	95.8	104.2	78.2	105	1	7	0	5	0.762979509146269	pinalcounty	38453232	0.434782608695652	3.47826086956522	NA	NA	3151	106	70	12863	11137	5	0.0869565217391304	1.85431168476741	0.10462233548363	0.0333333333333333	0.22962962962963	0.0930758807588076	0.0931436314363144	0.104607046070461	0.0997425474254742	0.101409214092141	0.0876558265582656	0.102520325203252
Arizona	04021	23	6.11666666666667	0	9.9	-11.3333333333333	9.33333333333333	1	0	0	0	1	1	1	4021	0.382424062	95.8	104.2	78.2	105	1	7	0	5	0.762979509146269	pinalcounty	38453232	0.487179487179487	8.48717948717949	NA	NA	3151	106	70	12863	11137	6	0	3.15889096260071	0.143585952845487	0	0	0.105633802816901	0.0985915492957746	0.105633802816901	0.0985915492957746	0.105633802816901	0.0774647887323944	0.0985915492957746
Arizona	04023	10	0	0	10.5	4.6	-2	0	0	0	0	0	0	0	4023	0.097729497	37	111.2	0	0	0	7	0	2	0.616257550873173	santacruzaz	2364620611	0.357142857142857	4.78571428571429	NA	NA	681	68	18	2023	39	3	0.0714285714285714	0	0	0	0	0.123511904761905	0.0416666666666667	0.133928571428571	0.113095238095238	0.113095238095238	0.03125	0.123511904761905
Arizona	04023	11	0	0	10.5	0.285714285714286	1	0	0	0	0	0	0	0	4023	0.097729497	37	111.2	0	0	0	7	0	2	0.616257550873173	santacruzaz	2364620611	0.608695652173913	1.91304347826087	NA	NA	681	68	18	2023	39	3	0.0434782608695652	0.625219325224558	0.0659278941059869	-9.25185853854297e-18	0.45	0.0971374764595104	0.0916760828625235	0.102787193973635	0.0983427495291902	0.109453860640301	0.0815819209039548	0.109453860640301
Arizona	04023	12	0.307142857142857	0	10.5	-23.5714285714286	8.8	0	0	1	1	1	1	1	4023	0.097729497	37	111.2	0	0	0	7	0	2	0.616257550873173	santacruzaz	2364620611	1.33333333333333	20.7333333333333	NA	NA	681	68	18	2023	39	3	0.0333333333333333	0.726725345849991	0.0616477414561715	0.0725075757575757	0.348654415029415	0.0986658078224898	0.0842527799095293	0.107680383931788	0.102989345561002	0.125033012150728	0.0816020831365207	0.11083824545265
Arizona	04023	13	0.307142857142857	0	10.5	-49.7142857142857	14.8	0	0	1	1	1	1	1	4023	0.097729497	37	111.2	0	0	0	7	0	2	0.616257550873173	santacruzaz	2364620611	0.647058823529412	999.764705882353	NA	NA	681	68	18	2023	39	3	0.0588235294117647	1.29944477677345	0.0882541829620311	0.0356944444444444	0.169027777777778	0.107291432436181	0.0821581350877548	0.0933874987567224	0.0903682585176802	0.0876137298934097	0.0796362540612009	0.108643201517098
Arizona	04023	14	0.614285714285714	0	14.3571428571429	-52.2857142857143	16.4	0	1	1	1	1	1	1	4023	0.097729497	37	111.2	0	0	0	7	0	2	0.616257550873173	santacruzaz	2364620611	1.44444444444444	17.3888888888889	NA	NA	681	68	18	2023	39	3.77777777777778	0.0555555555555556	2.12919417023659	0.141234570114989	0.1998556998557	0.364303751803752	0.0950793102366106	0.0947487753854512	0.102092751120874	0.0972688408120555	0.105081034935257	0.0933791852664214	0.111767886684135
Arizona	04023	15	1.22857142857143	0	15.9	-55.1428571428571	17.8	0	1	1	1	1	1	1	4023	0.097729497	37	111.2	0	0	0	7	0	2	0.616257550873173	santacruzaz	2364620611	0.642857142857143	6.57142857142857	NA	NA	681	68	18	2023	39	4	0	0.392907321453094	0.0240196249314717	-0.0545454545454546	0.284848484848485	0.096022596022596	0.0947793947793948	0.115596715596716	0.0975786975786976	0.0988218988218988	0.0902748902748903	0.10961800961801
Arizona	04023	16	3.37142857142857	0	15.9	-48.5714285714286	17.8	1	1	1	1	1	1	1	4023	0.097729497	37	111.2	0	0	0	7	0	5	0.616257550873173	santacruzaz	2364620611	5.5	9.25	NA	NA	681	68	18	2023	39	4	0.166666666666667	1.58559963107109	0.0946355039874713	0.3	0.6	0.0980769230769231	0.0884615384615385	0.107692307692308	0.0980769230769231	0.0980769230769231	0.0980769230769231	0.107167832167832
Arizona	04023	17	3.37285714285714	0	15.9	-46.7142857142857	16.4	1	1	1	1	1	1	1	4023	0.097729497	37	111.2	0	0	0	7	0	5	0.616257550873173	santacruzaz	2364620611	1.375	4.4375	NA	NA	681	68	18	2023	39	4	0	2.16894346475601	0.108447173237801	-0.0378787878787879	0.384848484848485	0.106918238993711	0.0880503144654088	0.106918238993711	0.10062893081761	0.10062893081761	0.10062893081761	0.106918238993711
Arizona	04023	18	1.22714285714286	0	13.7142857142857	-45.1428571428571	14	1	1	1	1	1	1	1	4023	0.097729497	37	111.2	0	0	0	7	0	5	0.616257550873173	santacruzaz	2364620611	0.333333333333333	13.1666666666667	NA	NA	681	68	18	2023	39	4.41666666666667	0	0.823334559798241	0.0402862314473499	0.0666666666666667	0.116666666666667	0.0963120567375887	0.0994326241134752	0.106524822695035	0.0998581560283688	0.113191489361702	0.0825531914893617	0.106524822695035
Arizona	04023	19	3.06714285714286	0	10.8	-40	14.2	1	1	1	1	1	1	1	4023	0.097729497	37	111.2	0	0	0	7	0	5	0.616257550873173	santacruzaz	2364620611	0.9375	2.75	NA	NA	681	68	18	2023	39	5	0	1.91570562124252	0.174155056476593	0	0	0.0987654320987654	0.0987654320987654	0.0987654320987654	0.0987654320987654	0.0987654320987654	0.111111111111111	0.0987654320987654
Arizona	04023	20	9.50714285714286	0	10.8	-40.4285714285714	13	1	1	1	1	1	1	1	4023	0.097729497	37	111.2	0	0	0	7	0	5	0.616257550873173	NA	NA	NA	NA	NA	NA	NA	NA	NA	NA	NA	NA	NA	NA	NA	NA	NA	NA	NA	NA	NA	NA	NA	NA
Arizona	04023	21	28.8257142857143	0	10.8	-36.7142857142857	11.6	1	0	1	1	1	1	1	4023	0.097729497	37	111.2	0	0	0	7	0	5	0.616257550873173	santacruzaz	2364620611	0.555555555555556	1.83333333333333	NA	NA	681	68	18	2023	39	5	0.0555555555555556	1.93695777654648	0.0880435352975672	0.00265151515151515	0.23219696969697	0.0942028985507246	0.101449275362319	0.0942028985507246	0.101449275362319	0.108695652173913	0.101449275362319	0.108695652173913
Arizona	04023	22	49.3742857142857	0	10.8	-41	14	1	0	1	1	1	1	1	4023	0.097729497	37	111.2	0	0	0	7	0	5	0.616257550873173	santacruzaz	2364620611	0.5	219.111111111111	NA	NA	681	68	18	2023	39	5	0.111111111111111	2.41981713473797	0.153090349986003	0.0765873015873016	0.326884920634921	0.0924888685288739	0.0965680447504447	0.0981385860429982	0.0962377465055358	0.104030632808097	0.0906408300896744	0.112276761373919
Arizona	04023	23	77.28	0	13.5	-39.6666666666667	12.3333333333333	1	0	0	0	1	1	1	4023	0.097729497	37	111.2	0	0	0	7	0	5	0.616257550873173	santacruzaz	2364620611	0.4	1.65	NA	NA	681	68	18	2023	39	6	0.15	0.616220690310001	0.0325035834478007	0.0361111111111111	0.265277777777778	0.0937410211469946	0.0864555798184117	0.106688527180784	0.0953248908171475	0.0943695408573727	0.0852182938742673	0.108900916561315
Arizona	04025	10	0	0	5.9	8.8	-1.4	0	0	0	0	0	0	0	4025	0.36611679	39.8	119.6	0	0	1	7	0	2	0.754575292220203	NA	NA	NA	NA	NA	NA	NA	NA	NA	NA	NA	NA	NA	NA	NA	NA	NA	NA	NA	NA	NA	NA	NA	NA
Arizona	04025	11	0	0	5.9	4.14285714285714	2.28571428571429	0	0	0	0	0	0	0	4025	0.36611679	39.8	119.6	0	0	1	7	0	2	0.754575292220203	NA	NA	NA	NA	NA	NA	NA	NA	NA	NA	NA	NA	NA	NA	NA	NA	NA	NA	NA	NA	NA	NA	NA	NA
Arizona	04025	12	0.191428571428571	0	5.9	-20.7142857142857	7.14285714285714	0	0	1	1	1	1	1	4025	0.36611679	39.8	119.6	0	0	1	7	0	2	0.754575292220203	NA	NA	NA	NA	NA	NA	NA	NA	NA	NA	NA	NA	NA	NA	NA	NA	NA	NA	NA	NA	NA	NA	NA	NA
Arizona	04025	13	0.572857142857143	0	5.9	-36.8571428571429	10.5714285714286	0	0	1	1	1	1	1	4025	0.36611679	39.8	119.6	0	0	1	7	0	2	0.754575292220203	NA	NA	NA	NA	NA	NA	NA	NA	NA	NA	NA	NA	NA	NA	NA	NA	NA	NA	NA	NA	NA	NA	NA	NA
Arizona	04025	14	2.1	0	11.7571428571429	-37.5714285714286	10.4285714285714	0	1	1	1	1	1	1	4025	0.36611679	39.8	119.6	0	0	1	7	0	2	0.754575292220203	NA	NA	NA	NA	NA	NA	NA	NA	NA	NA	NA	NA	NA	NA	NA	NA	NA	NA	NA	NA	NA	NA	NA	NA
Arizona	04025	15	1.14571428571429	0.0642857142857143	14.1	-42.5714285714286	12	0	1	1	1	1	1	1	4025	0.36611679	39.8	119.6	0	0	1	7	0	2	0.754575292220203	NA	NA	NA	NA	NA	NA	NA	NA	NA	NA	NA	NA	NA	NA	NA	NA	NA	NA	NA	NA	NA	NA	NA	NA
Arizona	04025	16	0.574285714285714	0	14.1	-34.5714285714286	11.1428571428571	1	1	1	1	1	1	1	4025	0.36611679	39.8	119.6	0	0	1	7	0	5	0.754575292220203	NA	NA	NA	NA	NA	NA	NA	NA	NA	NA	NA	NA	NA	NA	NA	NA	NA	NA	NA	NA	NA	NA	NA	NA
Arizona	04025	17	0.255714285714286	0	14.1	-29.2857142857143	10.1428571428571	1	1	1	1	1	1	1	4025	0.36611679	39.8	119.6	0	0	1	7	0	5	0.754575292220203	NA	NA	NA	NA	NA	NA	NA	NA	NA	NA	NA	NA	NA	NA	NA	NA	NA	NA	NA	NA	NA	NA	NA	NA
Arizona	04025	18	0.828571428571429	0	11.7	-24.1428571428571	8.14285714285714	1	1	1	1	1	1	1	4025	0.36611679	39.8	119.6	0	0	1	7	0	5	0.754575292220203	NA	NA	NA	NA	NA	NA	NA	NA	NA	NA	NA	NA	NA	NA	NA	NA	NA	NA	NA	NA	NA	NA	NA	NA
Arizona	04025	19	5.59571428571429	0.191428571428571	8.5	-21	8.42857142857143	1	1	1	1	1	1	1	4025	0.36611679	39.8	119.6	0	0	1	7	0	5	0.754575292220203	NA	NA	NA	NA	NA	NA	NA	NA	NA	NA	NA	NA	NA	NA	NA	NA	NA	NA	NA	NA	NA	NA	NA	NA
Arizona	04025	20	5.40571428571429	0.0642857142857143	8.5	-14.1428571428571	7.28571428571429	1	1	1	1	1	1	1	4025	0.36611679	39.8	119.6	0	0	1	7	0	5	0.754575292220203	NA	NA	NA	NA	NA	NA	NA	NA	NA	NA	NA	NA	NA	NA	NA	NA	NA	NA	NA	NA	NA	NA	NA	NA
Arizona	04025	21	1.46428571428571	0.0642857142857143	8.5	-3.14285714285714	5.71428571428571	1	0	1	1	1	1	1	4025	0.36611679	39.8	119.6	0	0	1	7	0	5	0.754575292220203	NA	NA	NA	NA	NA	NA	NA	NA	NA	NA	NA	NA	NA	NA	NA	NA	NA	NA	NA	NA	NA	NA	NA	NA
Arizona	04025	22	0.767142857142857	0	8.5	-5.28571428571429	6.57142857142857	1	0	1	1	1	1	1	4025	0.36611679	39.8	119.6	0	0	1	7	0	5	0.754575292220203	NA	NA	NA	NA	NA	NA	NA	NA	NA	NA	NA	NA	NA	NA	NA	NA	NA	NA	NA	NA	NA	NA	NA	NA
Arizona	04025	23	1.04	0	9.2	-3	5.66666666666667	1	0	0	0	1	1	1	4025	0.36611679	39.8	119.6	0	0	1	7	0	5	0.754575292220203	NA	NA	NA	NA	NA	NA	NA	NA	NA	NA	NA	NA	NA	NA	NA	NA	NA	NA	NA	NA	NA	NA	NA	NA
Arizona	04027	10	0	0	16.7	8	-1.2	0	0	0	0	0	0	0	4027	0.086795057	32.6	98	0	0	0	7	0	2	0.61062230999873	yumacountyaz	845390506481770496	24	12	NA	NA	783	39	16	443	28	3	0	0	0	0	0	0.105263157894737	0.0526315789473684	0.157894736842105	0.0789473684210526	0.105263157894737	0.0526315789473684	0.105263157894737
Arizona	04027	11	0	0	16.7	4.57142857142857	0.857142857142857	0	0	0	0	0	0	0	4027	0.086795057	32.6	98	0	0	0	7	0	2	0.61062230999873	yumacountyaz	845390506481770496	1.34782608695652	0.652173913043478	NA	NA	783	39	16	443	28	3	0.130434782608696	0.78346319993337	0.0916703804435893	-0.0979166666666667	0.244791666666667	0.101976495726496	0.0870446682946683	0.105680199430199	0.0956094831094831	0.101414326414326	0.090748371998372	0.104886548636549
Arizona	04027	12	0.0685714285714286	0	16.7	-20.7142857142857	6.85714285714286	0	0	1	1	1	1	1	4027	0.086795057	32.6	98	0	0	0	7	0	2	0.61062230999873	yumacountyaz	845390506481770496	1.47058823529412	1.52941176470588	NA	NA	783	39	16	443	28	3	0.117647058823529	0.863985013961792	0.0443885714951016	0.137186147186147	0.326190476190476	0.0926909754059947	0.0881838743199462	0.104215620351692	0.0920940562789087	0.137739878150661	0.0885852843490841	0.1178405363001
Arizona	04027	13	0.274285714285714	0	16.7	-38	11.2857142857143	0	0	1	1	1	1	1	4027	0.086795057	32.6	98	0	0	0	7	0	2	0.61062230999873	yumacountyaz	845390506481770496	3	11.0909090909091	NA	NA	783	39	16	443	28	3	0.0454545454545455	1.21025674740473	0.165380488096851	0.14669696969697	0.360667628667629	0.100559199171449	0.0935371544637514	0.104525547232554	0.105201870011303	0.118487338382843	0.0795170413826054	0.111037105944115
Arizona	04027	14	0.548571428571429	0	21.7	-43.5714285714286	12.8571428571429	0	1	1	1	1	1	1	4027	0.086795057	32.6	98	0	0	0	7	0	2	0.61062230999873	yumacountyaz	845390506481770496	2.84	1.36	NA	NA	783	39	16	443	28	3.48	0	1.555838778615	0.144892705700088	0.12	0.239305555555556	0.0970721806113755	0.0997338194451979	0.0952215806451764	0.0969043343189408	0.113706134755395	0.0971362190456975	0.10595848452608
Arizona	04027	15	0.481428571428571	0	23.7	-49.1428571428571	14.4285714285714	0	1	1	1	1	1	1	4027	0.086795057	32.6	98	0	0	0	7	0	2	0.61062230999873	yumacountyaz	845390506481770496	2.47368421052632	1.31578947368421	NA	NA	783	39	16	443	28	4	0	1.68663555880388	0.11158105743544	0.045128367003367	0.359555976430976	0.093112993093828	0.100845052856646	0.102048719414643	0.0972245403171389	0.112406622233011	0.0924796883090308	0.115377758727343
Arizona	04027	16	0.617142857142857	0.0685714285714286	23.7	-44.2857142857143	14.5714285714286	1	1	1	1	1	1	1	4027	0.086795057	32.6	98	0	0	0	7	0	5	0.61062230999873	yumacountyaz	845390506481770496	3.09090909090909	2.72727272727273	NA	NA	783	39	16	443	28	4	0	0.328099183060906	0.0258029529316859	-0.00144628099173554	0.322578053259872	0.0841362927806575	0.106018582540117	0.111149381788563	0.091387588256252	0.102527747770544	0.0917812002465027	0.119652294608229
Arizona	04027	17	2.06142857142857	0	23.7	-44.2857142857143	14.2857142857143	1	1	1	1	1	1	1	4027	0.086795057	32.6	98	0	0	0	7	0	5	0.61062230999873	yumacountyaz	845390506481770496	2.22222222222222	5.77777777777778	NA	NA	783	39	16	443	28	4	0	0.512291933809008	0.0322767683437892	0.11461038961039	0.474891774891775	0.0856587938079335	0.115129578068109	0.113365909637774	0.0984190973296421	0.092183269665243	0.103093638366002	0.115129578068109
Arizona	04027	18	2.68142857142857	0	21.3428571428571	-40.1428571428571	12	1	1	1	1	1	1	1	4027	0.086795057	32.6	98	0	0	0	7	0	5	0.61062230999873	yumacountyaz	845390506481770496	1.63636363636364	1.18181818181818	NA	NA	783	39	16	443	28	4.27272727272727	0	0.287442676723003	0.0151285619327896	0.0454545454545455	0.46969696969697	0.082521216869043	0.11641467554511	0.11641467554511	0.0985895678286983	0.090021216869043	0.104512991252122	0.120581342211777
Arizona	04027	19	6.39285714285714	0.137142857142857	18.2	-38.1428571428571	11.5714285714286	1	1	1	1	1	1	1	4027	0.086795057	32.6	98	0	0	0	7	0	5	0.61062230999873	yumacountyaz	845390506481770496	2.4	3.8	NA	NA	783	39	16	443	28	5	0	0.124114252626896	0.00496457010507584	0.0284090909090909	0.47125946969697	0.0830319605319605	0.117107464607465	0.118099528099528	0.0937290862290862	0.096008151008151	0.104426211926212	0.119091591591592
Arizona	04027	20	11.8228571428571	0.0685714285714286	18.2	-35.5714285714286	11	1	1	1	1	1	1	1	4027	0.086795057	32.6	98	0	0	0	7	0	5	0.61062230999873	yumacountyaz	845390506481770496	3.125	2.75	NA	NA	783	39	16	443	28	5	0	0	0	0.0324675324675325	0.465367965367965	0.08	0.12	0.12	0.0933333333333334	0.0933333333333334	0.106666666666667	0.12
Arizona	04027	21	21.1028571428571	0.411428571428571	18.2	-31	9.85714285714286	1	0	1	1	1	1	1	4027	0.086795057	32.6	98	0	0	0	7	0	5	0.61062230999873	yumacountyaz	845390506481770496	4.85714285714286	3.71428571428571	NA	NA	783	39	16	443	28	5	0	0.336800093452136	0.0149348680712483	0.0348484848484848	0.374494949494949	0.0908654004745049	0.112972506629112	0.114910491125236	0.102845210757136	0.0891439881246908	0.11075028440689	0.114910491125236
Arizona	04027	22	29.9	0.411428571428571	18.2	-33.7142857142857	11.2857142857143	1	0	1	1	1	1	1	4027	0.086795057	32.6	98	0	0	0	7	0	5	0.61062230999873	yumacountyaz	845390506481770496	3.875	4	NA	NA	783	39	16	443	28	5	0	0.567379440580096	0.0196610795747815	0.051948051948052	0.494588744588745	0.0908957421344192	0.118575664908085	0.118575664908085	0.101727869770844	0.083991369910898	0.111461096308368	0.118575664908085
Arizona	04027	23	66.5633333333333	0.8	21.8	-31.6666666666667	10	1	0	0	0	1	1	1	4027	0.086795057	32.6	98	0	0	0	7	0	5	0.61062230999873	yumacountyaz	845390506481770496	3.375	3.375	NA	NA	783	39	16	443	28	6	0	0.496457010507584	0.0178169152372638	0.051948051948052	0.458874458874459	0.0918542466491547	0.11748366673402	0.118844210951707	0.10175793089513	0.0834188724994949	0.108940526705732	0.118844210951707
California	06001	10	0.012	0	3.9	-1	1.4	0	0	0	0	0	0	0	6001	-0.62589647	189.3	174.9	193.1	200	0	8	0	4	0.243325180578354	alamedacounty	26616705	0.272727272727273	5.81818181818182	NA	NA	25427	186	521	3701	145	3	0.0909090909090909	1.2196787794431	0.14852479464478	0.0104166666666667	0.229166666666667	0.0874018379281537	0.0948872180451128	0.093249791144528	0.0903258145363409	0.116106934001671	0.0749540517961571	0.126516290726817
California	06001	11	0.0771428571428572	0	3.9	-8.42857142857143	6.42857142857143	0	0	0	0	1	1	1	6001	-0.62589647	189.3	174.9	193.1	200	0	8	0	4	0.243325180578354	alamedacounty	26616705	0	26.3	NA	NA	25427	186	521	3701	145	3	0.3	1.17151160372628	0.109101161720797	0.296111111111111	0.455061728395062	0.0962418480849053	0.09214731364355	0.103248995399234	0.0920070055926969	0.100915945071789	0.0879487828179919	0.111918582149037
California	06001	12	0.522857142857143	0	3.9	-43.5714285714286	22.1428571428571	0	1	1	1	1	1	1	6001	-0.62589647	189.3	174.9	193.1	200	0	8	0	4	0.243325180578354	alamedacounty	26616705	5.35	438.1	NA	NA	25427	186	521	3701	145	3	0.3	1.02325952904565	0.0651372949200993	0.0379305813234385	0.217909193980623	0.0860455476091049	0.0941905214972111	0.0957148314195226	0.096203271834584	0.0874440470569845	0.0814835035051038	0.183716104387878
California	06001	13	1.73	0.0514285714285714	3.9	-52.7142857142857	26.1428571428571	0	1	1	1	1	1	1	6001	-0.62589647	189.3	174.9	193.1	200	0	8	0	4	0.243325180578354	alamedacounty	26616705	0.375	46.0625	NA	NA	25427	186	521	3701	145	3	0.375	2.02772795070301	0.155955410550586	-0.0653679653679654	0.484199134199134	0.102878168083557	0.0854797428652467	0.104465469670859	0.0935333769474674	0.107938642115444	0.0899689459702082	0.105089703375417
California	06001	14	2.57285714285714	0.0514285714285714	11.1142857142857	-53	25.8571428571429	0	1	1	1	1	1	1	6001	-0.62589647	189.3	174.9	193.1	200	0	8	0	4	0.243325180578354	alamedacounty	26616705	1.33333333333333	6.5	NA	NA	25427	186	521	3701	145	3.73333333333333	0.433333333333333	2.31558222997756	0.162569046463716	0.0628076685219542	0.422107641036212	0.100239507683747	0.0889394627180976	0.104425559599251	0.0962922506298673	0.102617382638231	0.0843775737390118	0.113856613607203
California	06001	15	2.42428571428571	0.0942857142857143	14	-55.4285714285714	26.2857142857143	0	1	1	1	1	1	1	6001	-0.62589647	189.3	174.9	193.1	200	0	8	0	4	0.243325180578354	alamedacounty	26616705	0.555555555555556	4.27777777777778	NA	NA	25427	186	521	3701	145	4	0.611111111111111	2.54914590290615	0.180053262746376	0.102380952380952	0.429960317460318	0.0904106516628209	0.0969025233111155	0.096529423756706	0.0996269788789968	0.108019917627716	0.0888005065364608	0.111819997062931
California	06001	16	2.77285714285714	0.164285714285714	14	-60.1428571428571	25.4285714285714	1	1	1	1	1	1	1	6001	-0.62589647	189.3	174.9	193.1	200	0	8	0	4	0.243325180578354	alamedacounty	26616705	0.722222222222222	20.2222222222222	NA	NA	25427	186	521	3701	145	4	0.611111111111111	1.98964085473734	0.14569810181017	-0.0204481792717087	0.458660130718954	0.0946202314500511	0.0953485369195895	0.101910294923623	0.0977640693317533	0.10338667147098	0.0915725997598302	0.109166376034889
California	06001	17	2.65857142857143	0.0857142857142857	14	-64	25.1428571428571	1	1	1	1	1	1	1	6001	-0.62589647	189.3	174.9	193.1	200	0	8	0	4	0.243325180578354	alamedacounty	26616705	1.8	10.8	NA	NA	25427	186	521	3701	145	4	0	1.63539335131645	0.0901373345231862	0.2	0.327777777777778	0.0906487434248977	0.0948860315604909	0.102571595558153	0.0948860315604909	0.102571595558153	0.087989479836353	0.105230859146698
California	06001	18	2.42714285714286	0.0942857142857143	13.8714285714286	-59.7142857142857	23.1428571428571	1	1	1	1	1	1	1	6001	-0.62589647	189.3	174.9	193.1	200	0	8	0	4	0.243325180578354	alamedacounty	26616705	1.625	15.5	NA	NA	25427	186	521	3701	145	4.5	0.125	0.930365294218063	0.0608744963711383	0.175	0.379166666666667	0.0919171142157076	0.0986566981611739	0.107087578874663	0.0915148896287004	0.101701394300499	0.0839655069993945	0.118930488735476
California	06001	19	2.73857142857143	0.0685714285714286	13.7	-55.7142857142857	22.2857142857143	1	1	1	1	1	1	1	6001	-0.62589647	189.3	174.9	193.1	200	0	8	0	4	0.243325180578354	alamedacounty	26616705	3.44444444444444	9.11111111111111	NA	NA	25427	186	521	3701	145	5	0	1.81096065044403	0.133815993929838	0.173863636363636	0.428571428571429	0.0929189433881691	0.100639764781612	0.0968426843289437	0.0951416804904243	0.109297296446152	0.090910911259655	0.117325146129589
California	06001	20	2.85142857142857	0.102857142857143	13.7	-55.8571428571429	22.4285714285714	1	0	1	1	1	0	1	6001	-0.62589647	189.3	174.9	193.1	200	0	8	0	4	0.243325180578354	alamedacounty	26616705	3.125	9.25	NA	NA	25427	186	521	3701	145	5	0.125	2.07669699192047	0.121920302507093	0.15531746031746	0.316865079365079	0.0938887595062914	0.0939610916574408	0.101809612817173	0.0906965989351229	0.106016820434517	0.0894243343040796	0.113277347689747
California	06001	21	3.95142857142857	0.0857142857142857	13.7	-51.4285714285714	21	1	0	1	1	1	0	1	6001	-0.62589647	189.3	174.9	193.1	200	0	8	0	4	0.243325180578354	alamedacounty	26616705	0	10.3571428571429	NA	NA	25427	186	521	3701	145	5	0.428571428571429	1.94169489826475	0.116769794928402	0.153421459492888	0.39759250669965	0.093711174739282	0.0929375218963121	0.100583057101069	0.0964962312794939	0.108221572507328	0.0904295866601851	0.111535246584721
California	06001	22	4.71714285714286	0.0257142857142857	13.7	-51	21.2857142857143	1	0	1	1	1	0	1	6001	-0.62589647	189.3	174.9	193.1	200	0	8	0	4	0.243325180578354	alamedacounty	26616705	0	10.1666666666667	NA	NA	25427	186	521	3701	145	5	0	0.894559371471405	0.0535659624849047	0.163666666666667	0.39752380952381	0.0897979675840187	0.106187971961117	0.103212747466905	0.104099905316088	0.0876561595102176	0.0851758511475563	0.123147918332828
California	06001	23	3.20666666666667	0.02	13.4	-52.3333333333333	24.3333333333333	1	0	1	1	1	0	1	6001	-0.62589647	189.3	174.9	193.1	200	0	8	0	4	0.243325180578354	alamedacounty	26616705	0.0666666666666667	67.6	NA	NA	25427	186	521	3701	145	6	0	1.77768484354019	0.0978225710694347	0.125333333333333	0.380666666666667	0.0962606847275837	0.0957583299395146	0.1023446008115	0.0942198684010531	0.0983248110774243	0.0947455332124322	0.105843041975446
California	06007	10	0	0	6.8	7.8	-0.4	0	0	0	0	0	0	0	6007	-0.015126001	100.4	130.8	80.6	89.9	0	9	0	4	0.558095640868163	countyofbutte	562365694	1.24	62	NA	NA	15409	139	240	4149	534	3	0.08	2.64122626930475	0.160445506255778	0.2	0.406944444444444	0.0923370800707249	0.0859749936852741	0.111818009598383	0.0990938368274817	0.100388355645365	0.0933790098509725	0.106103182621874
California	06007	11	0	0	6.8	1	0.714285714285714	0	0	0	0	1	1	1	6007	-0.015126001	100.4	130.8	80.6	89.9	0	9	0	4	0.558095640868163	countyofbutte	562365694	1.53846153846154	28.5384615384615	NA	NA	15409	139	240	4149	534	3	0	2.22519898414612	0.106594617393884	-0.154761904761905	0.369047619047619	0.0948717948717949	0.0987820512820513	0.101282051282051	0.0948717948717949	0.101282051282051	0.0923717948717949	0.107692307692308
California	06007	12	0.0628571428571429	0	6.8	-24	9.14285714285714	0	1	1	1	1	1	1	6007	-0.015126001	100.4	130.8	80.6	89.9	0	9	0	4	0.558095640868163	countyofbutte	562365694	1.53846153846154	102.461538461538	NA	NA	15409	139	240	4149	534	3	0.230769230769231	1.59982979839498	0.0966656462370868	0.0245026564344746	0.41553046700774	0.0951549213953515	0.0924054035587931	0.100631932704808	0.0983285487042338	0.113078263955199	0.0871662594568382	0.112902583324062
California	06007	13	0.251428571428571	0	6.8	-40.7142857142857	14.5714285714286	0	1	1	1	1	1	1	6007	-0.015126001	100.4	130.8	80.6	89.9	0	9	0	4	0.558095640868163	countyofbutte	562365694	2.07142857142857	107.464285714286	NA	NA	15409	139	240	4149	534	3	0.214285714285714	1.53833669267203	0.107873373958715	0.038771645021645	0.352653413837624	0.0923728571000751	0.0886481676939298	0.0969153345829929	0.0909973824748584	0.101419161942849	0.0823782980262031	0.104182196043187
California	06007	14	0.377142857142857	0	13.0142857142857	-37.1428571428571	14.1428571428571	0	1	1	1	1	1	1	6007	-0.015126001	100.4	130.8	80.6	89.9	0	9	0	4	0.558095640868163	countyofbutte	562365694	0.615384615384615	70.9230769230769	NA	NA	15409	139	240	4149	534	4	0.153846153846154	1.57147646943728	0.0797952066936524	-0.00641414141414141	0.429426406926407	0.101505385161207	0.0862238245164188	0.103304630812911	0.101185292312499	0.101750903172227	0.0916807766485628	0.10946053588186
California	06007	15	0.188571428571429	0	15.5	-37.7142857142857	13.8571428571429	0	1	1	1	1	1	1	6007	-0.015126001	100.4	130.8	80.6	89.9	0	9	0	4	0.558095640868163	countyofbutte	562365694	3.75	114.75	NA	NA	15409	139	240	4149	534	4	0.25	1.84483018517494	0.112873114102862	0.078030303030303	0.168434343434343	0.0966131213175193	0.0969702641746621	0.10764622634035	0.0982065279109259	0.0982233970067424	0.0874252543899263	0.11084557745787
California	06007	16	0.125714285714286	0	15.5	-39.8571428571429	12.8571428571429	1	1	1	1	1	1	1	6007	-0.015126001	100.4	130.8	80.6	89.9	0	9	0	5	0.558095640868163	countyofbutte	562365694	4.66666666666667	3	NA	NA	15409	139	240	4149	534	4	0.666666666666667	1.54460173845291	0.0966563476456536	-0.166666666666667	0.433333333333333	0.101557181756297	0.0963665759019741	0.106364874063989	0.0919417971409122	0.0967494894486045	0.0963665759019741	0.110406739278421
California	06007	17	0	0	15.5	-42.4285714285714	12.2857142857143	1	1	1	1	1	1	1	6007	-0.015126001	100.4	130.8	80.6	89.9	0	9	0	5	0.558095640868163	countyofbutte	562365694	3.5	1.83333333333333	NA	NA	15409	139	240	4149	534	4	0	3.48594808578491	0.158452185717496	0.136363636363636	0.454545454545454	0.101910828025478	0.10828025477707	0.101910828025478	0.101910828025478	0.101910828025478	0.101910828025478	0.10828025477707
California	06007	18	0	0	14.5571428571429	-35.2857142857143	10	1	1	1	1	1	1	1	6007	-0.015126001	100.4	130.8	80.6	89.9	0	9	0	5	0.558095640868163	NA	NA	NA	NA	NA	NA	NA	NA	NA	NA	NA	NA	NA	NA	NA	NA	NA	NA	NA	NA	NA	NA	NA	NA
California	06007	19	0.125714285714286	0	13.3	-32.4285714285714	9.42857142857143	1	1	1	1	1	1	1	6007	-0.015126001	100.4	130.8	80.6	89.9	0	9	0	5	0.558095640868163	NA	NA	NA	NA	NA	NA	NA	NA	NA	NA	NA	NA	NA	NA	NA	NA	NA	NA	NA	NA	NA	NA	NA	NA
California	06007	20	0.251428571428571	0	13.3	-32.5714285714286	10.5714285714286	1	1	1	1	1	1	1	6007	-0.015126001	100.4	130.8	80.6	89.9	0	9	0	5	0.558095640868163	NA	NA	NA	NA	NA	NA	NA	NA	NA	NA	NA	NA	NA	NA	NA	NA	NA	NA	NA	NA	NA	NA	NA	NA
California	06007	21	0.754285714285714	0	13.3	-27.1428571428571	8.28571428571429	1	0	0	1	0	0	1	6007	-0.015126001	100.4	130.8	80.6	89.9	0	9	0	5	0.558095640868163	NA	NA	NA	NA	NA	NA	NA	NA	NA	NA	NA	NA	NA	NA	NA	NA	NA	NA	NA	NA	NA	NA	NA	NA
California	06007	22	0.628571428571429	0	13.3	-27.5714285714286	9	1	0	0	1	0	0	1	6007	-0.015126001	100.4	130.8	80.6	89.9	0	9	0	5	0.558095640868163	NA	NA	NA	NA	NA	NA	NA	NA	NA	NA	NA	NA	NA	NA	NA	NA	NA	NA	NA	NA	NA	NA	NA	NA
California	06007	23	1.61333333333333	0.146666666666667	12.1	-19	7.66666666666667	1	0	0	1	0	0	1	6007	-0.015126001	100.4	130.8	80.6	89.9	0	9	0	5	0.558095640868163	NA	NA	NA	NA	NA	NA	NA	NA	NA	NA	NA	NA	NA	NA	NA	NA	NA	NA	NA	NA	NA	NA	NA	NA
California	06009	10	0	0	5.5	2.4	-0.666666666666667	0	0	0	0	0	0	0	6009	0.071986184	107.3	107.2	104.7	110	0	3	0	1	0.602990317282685	NA	NA	NA	NA	NA	NA	NA	NA	NA	NA	NA	NA	NA	NA	NA	NA	NA	NA	NA	NA	NA	NA	NA	NA
California	06009	11	0.631428571428571	0	5.5	-3	0.4	0	0	0	0	1	1	1	6009	0.071986184	107.3	107.2	104.7	110	0	3	0	1	0.602990317282685	calaverascso	788074907535945728	2	0.333333333333333	NA	NA	732	28	27	406	2	3	0	0	0	0	0	0.0625	0.0625	0.0625	0.125	0.125	0.125	0.1875
California	06009	12	0	0	5.5	-23.8571428571429	8.75	0	1	1	1	1	1	1	6009	0.071986184	107.3	107.2	104.7	110	0	3	0	1	0.602990317282685	calaverascso	788074907535945728	3	0.666666666666667	NA	NA	732	28	27	406	2	3	0	1.32287311553955	0.26457462310791	0	0	0.1	0.1	0.1	0.1	0.1	0.1	0.1
California	06009	19	0	0	12.1	-42.1428571428571	10.3333333333333	1	1	1	1	1	1	1	6009	0.071986184	107.3	107.2	104.7	110	0	3	0	2	0.602990317282685	NA	NA	NA	NA	NA	NA	NA	NA	NA	NA	NA	NA	NA	NA	NA	NA	NA	NA	NA	NA	NA	NA	NA	NA
California	06009	20	0	0	12.1	-40.8571428571429	9.66666666666667	1	1	1	1	1	1	1	6009	0.071986184	107.3	107.2	104.7	110	0	3	0	2	0.602990317282685	NA	NA	NA	NA	NA	NA	NA	NA	NA	NA	NA	NA	NA	NA	NA	NA	NA	NA	NA	NA	NA	NA	NA	NA
California	06009	21	0	0	12.1	-32.8571428571429	9.33333333333333	1	0	0	1	0	0	1	6009	0.071986184	107.3	107.2	104.7	110	0	3	0	2	0.602990317282685	NA	NA	NA	NA	NA	NA	NA	NA	NA	NA	NA	NA	NA	NA	NA	NA	NA	NA	NA	NA	NA	NA	NA	NA
California	06009	22	0.631428571428571	0	12.1	-33.5714285714286	7.75	1	0	0	1	0	0	1	6009	0.071986184	107.3	107.2	104.7	110	0	3	0	2	0.602990317282685	NA	NA	NA	NA	NA	NA	NA	NA	NA	NA	NA	NA	NA	NA	NA	NA	NA	NA	NA	NA	NA	NA	NA	NA
California	06009	23	0	0	11	-31	7	1	0	0	1	0	0	1	6009	0.071986184	107.3	107.2	104.7	110	0	3	0	2	0.602990317282685	NA	NA	NA	NA	NA	NA	NA	NA	NA	NA	NA	NA	NA	NA	NA	NA	NA	NA	NA	NA	NA	NA	NA	NA
California	06013	10	0.16	0	4.1	0.8	0.8	0	0	0	0	0	0	0	6013	-0.260394225	186.1	159.9	198.3	200	0	8	0	4	0.431692686433665	cccounty	80374052	3.73684210526316	18.3684210526316	NA	NA	18461	201	304	2058	17	3	0.315789473684211	0.87077076326717	0.0817282610688945	0.0165336481700118	0.139064541519087	0.0850363378451377	0.0979252133822521	0.104636470036927	0.106010814684392	0.0973566541767069	0.0891714912071056	0.136976838495459
California	06013	11	0.252857142857143	0	4.1	-3.28571428571429	3.85714285714286	0	0	0	0	1	1	1	6013	-0.260394225	186.1	159.9	198.3	200	0	8	0	4	0.431692686433665	cccounty	80374052	3.8	264.6	NA	NA	18461	201	304	2058	17	3	0.12	1.43144228392177	0.0970608822179481	-0.000553150553150565	0.370436507936508	0.0857788528673063	0.0937497696705399	0.0992288607337412	0.0921551192089104	0.0976999157848847	0.0843664794002344	0.113278477260163
California	06013	12	0.402857142857143	0.0128571428571429	4.1	-35	19	0	1	1	1	1	1	1	6013	-0.260394225	186.1	159.9	198.3	200	0	8	0	4	0.431692686433665	cccounty	80374052	13.8095238095238	115.285714285714	NA	NA	18461	201	304	2058	17	3	0.238095238095238	2.48028680411252	0.135845470962859	-0.0475600157418339	0.310495867768595	0.0960537799993528	0.097824196344079	0.105168875484361	0.0914653311928546	0.10500673200583	0.0823116157312869	0.113427246253286
California	06013	13	1.34714285714286	0.0257142857142857	4.1	-43.4285714285714	22.7142857142857	0	1	1	1	1	1	1	6013	-0.260394225	186.1	159.9	198.3	200	0	8	0	4	0.431692686433665	cccounty	80374052	5.23076923076923	8.69230769230769	NA	NA	18461	201	304	2058	17	3	0.0769230769230769	1.61901204288006	0.105418158905288	-0.05625	0.1703125	0.0979521808718772	0.0905983004282125	0.101108759937243	0.10236425271816	0.107639475851322	0.0921587788644818	0.117122657864287
California	06013	14	2.74857142857143	0.0385714285714286	11.5285714285714	-43.1428571428571	22.5714285714286	0	1	1	1	1	1	1	6013	-0.260394225	186.1	159.9	198.3	200	0	8	0	4	0.431692686433665	cccounty	80374052	2.56	12.72	NA	NA	18461	201	304	2058	17	3.68	0.04	1.5549649477005	0.100085334992549	0.0582323232323232	0.234213564213564	0.0898690611697417	0.0964375120992957	0.105336867220162	0.103582510969065	0.0964434515547764	0.0918023529572712	0.115146928281312
California	06013	15	1.92857142857143	0.0642857142857143	14.5	-46.8571428571429	23.2857142857143	0	1	1	1	1	1	1	6013	-0.260394225	186.1	159.9	198.3	200	0	8	0	4	0.431692686433665	cccounty	80374052	4.04761904761905	48.8571428571429	NA	NA	18461	201	304	2058	17	4	0.0476190476190476	1.69726091954443	0.0942635469283097	0.0173611111111111	0.300363756613757	0.092715477353441	0.0944950085845852	0.109218826536074	0.0952146742180452	0.102807265904524	0.0876721433143408	0.112164734417155
California	06013	16	1.94142857142857	0.112857142857143	14.5	-54.5714285714286	22.4285714285714	1	1	1	1	1	1	1	6013	-0.260394225	186.1	159.9	198.3	200	0	8	0	4	0.431692686433665	cccounty	80374052	3.9047619047619	8.95238095238095	NA	NA	18461	201	304	2058	17	4	0.142857142857143	1.01560349017382	0.0719960516647211	-0.000331439393939403	0.227516233766234	0.0976984892234621	0.0936221204887806	0.105264641685898	0.0990210311575985	0.100884864032406	0.0888455238775066	0.110765348370301
California	06013	17	1.56571428571429	0.114285714285714	14.5	-59.8571428571429	21.5714285714286	1	1	1	1	1	1	1	6013	-0.260394225	186.1	159.9	198.3	200	0	8	0	4	0.431692686433665	cccounty	80374052	4.58333333333333	23.0833333333333	NA	NA	18461	201	304	2058	17	4	0	0.651711970567703	0.0412855334307051	0.0375	0.195982142857143	0.101528461408643	0.0860554923007605	0.102604645561812	0.0968857678676445	0.108285033939708	0.0852253744915899	0.109574443776835
California	06013	18	1.61142857142857	-0.0114285714285714	14.2	-52.7142857142857	19.7142857142857	1	1	1	1	1	1	1	6013	-0.260394225	186.1	159.9	198.3	200	0	8	0	4	0.431692686433665	cccounty	80374052	7.07142857142857	8.07142857142857	NA	NA	18461	201	304	2058	17	4.28571428571429	0.142857142857143	1.25036750733852	0.0814915774390101	0.200378787878788	0.519318181818182	0.0948144969285973	0.0967816598459438	0.103360607214365	0.0948144969285973	0.106042947377231	0.0831947188312721	0.11861292456985
California	06013	19	1.29857142857143	0.0371428571428571	13.8	-47.5714285714286	18.7142857142857	1	1	1	1	1	1	1	6013	-0.260394225	186.1	159.9	198.3	200	0	8	0	4	0.431692686433665	cccounty	80374052	2.58823529411765	9.52941176470588	NA	NA	18461	201	304	2058	17	5	0.117647058823529	1.58209528241839	0.146416964248205	0.077891156462585	0.233078231292517	0.0957721133237635	0.0927024357944996	0.0949166813306069	0.104759001746258	0.113710540994316	0.0858410543865451	0.11511226862664
California	06013	20	1.23571428571429	0.0257142857142857	13.8	-48.5714285714286	19	1	0	1	1	0	0	1	6013	-0.260394225	186.1	159.9	198.3	200	0	8	0	4	0.431692686433665	cccounty	80374052	2.9	7.65	NA	NA	18461	201	304	2058	17	5	0	0.32948037981987	0.0366089310910967	0	0	0.104293381037567	0.0810375670840787	0.104293381037567	0.100357781753131	0.123613595706619	0.0617173524150268	0.111985688729875
California	06013	21	2.20571428571429	0.0371428571428571	13.8	-44.4285714285714	17	1	0	1	1	0	0	1	6013	-0.260394225	186.1	159.9	198.3	200	0	8	0	4	0.431692686433665	cccounty	80374052	5.3125	81.9375	NA	NA	18461	201	304	2058	17	5	0.0625	1.28731947285788	0.0811462010919642	0.0257440476190476	0.162351190476191	0.0967359136101942	0.0915954880785325	0.108436701119326	0.0953277798491936	0.102355789538433	0.0823441378557613	0.114467013796883
California	06013	22	1.62428571428571	0.0128571428571429	13.8	-44.8571428571429	18	1	0	1	1	0	0	1	6013	-0.260394225	186.1	159.9	198.3	200	0	8	0	4	0.431692686433665	cccounty	80374052	6.25	6.5	NA	NA	18461	201	304	2058	17	5	0.0625	1.48849307639258	0.0850606906508643	0.140692640692641	0.364285714285714	0.0870422331992028	0.0987247698758131	0.102210104519126	0.0953177083377119	0.105442086575404	0.0885619900381086	0.112543776311465
California	06013	23	1.85333333333333	0.03	13.4	-45.3333333333333	19.3333333333333	1	0	1	1	0	0	1	6013	-0.260394225	186.1	159.9	198.3	200	0	8	0	4	0.431692686433665	cccounty	80374052	10.7045454545455	21.2954545454545	NA	NA	18461	201	304	2058	17	6	0.0681818181818182	3.17561590671539	0.174912950682863	0.0186224489795918	0.349914965986395	0.0945526867833735	0.0988521711076546	0.101368240574592	0.103106094185982	0.100651273160607	0.0908520898541844	0.109635978867127
California	06017	10	0	0	4.7	-1.4	0.2	0	0	0	0	0	0	0	6017	0.186053438	124.1	187	75.7	109.6	0	9	0	4	0.661776725381887	NA	NA	NA	NA	NA	NA	NA	NA	NA	NA	NA	NA	NA	NA	NA	NA	NA	NA	NA	NA	NA	NA	NA	NA
California	06017	11	0	0	4.7	-5.28571428571429	1.85714285714286	0	0	0	0	1	1	1	6017	0.186053438	124.1	187	75.7	109.6	0	9	0	4	0.661776725381887	NA	NA	NA	NA	NA	NA	NA	NA	NA	NA	NA	NA	NA	NA	NA	NA	NA	NA	NA	NA	NA	NA	NA	NA
California	06017	12	0	0	4.7	-34.7142857142857	12.7142857142857	0	1	1	1	1	1	1	6017	0.186053438	124.1	187	75.7	109.6	0	9	0	4	0.661776725381887	elevatetoedc	867882363958706176	0.25	0.5	NA	NA	394	283	5	1105	501	3	0.25	0.380056619644165	0.0316713849703471	-0.125	0.2	0.0839160839160839	0.122377622377622	0.094017094017094	0.127428127428127	0.088966588966589	0.0788655788655789	0.132478632478632
California	06017	13	0.918571428571429	0	4.7	-50.7142857142857	18.1428571428571	0	1	1	1	1	1	1	6017	0.186053438	124.1	187	75.7	109.6	0	9	0	4	0.661776725381887	NA	NA	NA	NA	NA	NA	NA	NA	NA	NA	NA	NA	NA	NA	NA	NA	NA	NA	NA	NA	NA	NA	NA	NA
California	06017	14	0.767142857142857	0	12.2714285714286	-49.4285714285714	18.1428571428571	0	1	1	1	1	1	1	6017	0.186053438	124.1	187	75.7	109.6	0	9	0	4	0.661776725381887	elevatetoedc	867882363958706176	1.33333333333333	0.666666666666667	NA	NA	394	283	5	1105	501	3.5	0.166666666666667	0.91641753911972	0.0654283906022708	0.0305555555555556	0.383333333333333	0.0856373008434864	0.0918462980318651	0.0970009372071228	0.103209934395501	0.119728209934395	0.103209934395501	0.124882849109653
California	06017	15	0.765714285714286	0	15.3	-51.2857142857143	18.2857142857143	0	1	1	1	1	1	1	6017	0.186053438	124.1	187	75.7	109.6	0	9	0	4	0.661776725381887	NA	NA	NA	NA	NA	NA	NA	NA	NA	NA	NA	NA	NA	NA	NA	NA	NA	NA	NA	NA	NA	NA	NA	NA
California	06017	16	0.307142857142857	0	15.3	-55.8571428571429	17.1428571428571	1	1	1	1	1	1	1	6017	0.186053438	124.1	187	75.7	109.6	0	9	0	5	0.661776725381887	elevatetoedc	867882363958706176	1.33333333333333	0.666666666666667	NA	NA	394	283	5	1105	501	4	0	0.601587772369385	0.0668430858188205	0	0	0.0769230769230769	0.115384615384615	0.0769230769230769	0.115384615384615	0.115384615384615	0.115384615384615	0.153846153846154
California	06017	17	0.46	0	15.3	-60.8571428571429	16.2857142857143	1	1	1	1	1	1	1	6017	0.186053438	124.1	187	75.7	109.6	0	9	0	5	0.661776725381887	NA	NA	NA	NA	NA	NA	NA	NA	NA	NA	NA	NA	NA	NA	NA	NA	NA	NA	NA	NA	NA	NA	NA	NA
California	06017	18	0.382857142857143	0	15.2142857142857	-53.4285714285714	13.8571428571429	1	1	1	1	1	1	1	6017	0.186053438	124.1	187	75.7	109.6	0	9	0	5	0.661776725381887	elevatetoedc	867882363958706176	0	25.5	NA	NA	394	283	5	1105	501	4	0	2.33921986818314	0.101705211660136	-0.025	0.3	0.0955414012738854	0.089171974522293	0.10828025477707	0.0955414012738854	0.101910828025478	0.0955414012738854	0.10828025477707
California	06017	19	0.535714285714286	0	15.1	-48.2857142857143	13.4285714285714	1	1	1	1	1	1	1	6017	0.186053438	124.1	187	75.7	109.6	0	9	0	5	0.661776725381887	NA	NA	NA	NA	NA	NA	NA	NA	NA	NA	NA	NA	NA	NA	NA	NA	NA	NA	NA	NA	NA	NA	NA	NA
California	06017	20	0.764285714285714	0	15.1	-48.2857142857143	14.1428571428571	1	1	1	1	1	1	1	6017	0.186053438	124.1	187	75.7	109.6	0	9	0	5	0.661776725381887	NA	NA	NA	NA	NA	NA	NA	NA	NA	NA	NA	NA	NA	NA	NA	NA	NA	NA	NA	NA	NA	NA	NA	NA
California	06017	21	0.765714285714286	0	15.1	-41.7142857142857	12.4285714285714	1	0	0	1	0	0	1	6017	0.186053438	124.1	187	75.7	109.6	0	9	0	5	0.661776725381887	elevatetoedc	867882363958706176	1	1.25	NA	NA	394	283	5	1105	501	5	0	1.42008936405182	0.473363121350606	0	0.125	0.1	0.1	0.1	0.1	0.1	0.1	0.1
California	06017	22	1.22285714285714	0	15.1	-38.8571428571429	12	1	0	0	1	0	0	1	6017	0.186053438	124.1	187	75.7	109.6	0	9	0	5	0.661776725381887	elevatetoedc	867882363958706176	1.66666666666667	0.666666666666667	NA	NA	394	283	5	1105	501	5	0.333333333333333	0	0	0.075	0.45	0.105882352941176	0.0823529411764706	0.105882352941176	0.105882352941176	0.105882352941176	0.0823529411764706	0.105882352941176
California	06017	23	1.07	0	12.9	-31	12	1	0	0	1	0	0	1	6017	0.186053438	124.1	187	75.7	109.6	0	9	0	5	0.661776725381887	NA	NA	NA	NA	NA	NA	NA	NA	NA	NA	NA	NA	NA	NA	NA	NA	NA	NA	NA	NA	NA	NA	NA	NA
California	06019	10	0.02	0	11	11.2	-1.2	0	0	0	0	0	0	0	6019	-0.051731768	110.7	159.9	82.2	89.9	0	9	0	4	0.539230265555049	fresnocountyca	758353809236041728	13.5	9	NA	NA	2749	480	34	904	293	3	0.166666666666667	1.39734239379565	0.102409114058201	0.105555555555556	0.474074074074074	0.0925111925111925	0.104802604802605	0.107855107855108	0.0888481888481888	0.115791615791616	0.0735042735042735	0.123850223850224
California	06019	11	0	0	11	3.71428571428571	0.428571428571429	0	0	0	0	1	1	1	6019	-0.051731768	110.7	159.9	82.2	89.9	0	9	0	4	0.539230265555049	fresnocountyca	758353809236041728	3.27272727272727	3	NA	NA	2749	480	34	904	293	3	0.363636363636364	1.70443375408649	0.0939424839393612	-0.147916666666667	0.33125	0.0925827837632651	0.0922490425239727	0.110796229611538	0.0891771956157062	0.100783222127712	0.0872985474744677	0.101057465756352
California	06019	12	0.0728571428571429	0	11	-25.4285714285714	11.4285714285714	0	1	1	1	1	1	1	6019	-0.051731768	110.7	159.9	82.2	89.9	0	9	0	4	0.539230265555049	fresnocountyca	758353809236041728	4.14285714285714	36.9285714285714	NA	NA	2749	480	34	904	293	3	0.357142857142857	1.02713963389397	0.072084157943336	-0.0657034632034632	0.283647186147186	0.0883995276518774	0.0940025419656663	0.106940433783864	0.101132384938019	0.104344595115676	0.091827861839479	0.110007992388527
California	06019	13	0.541428571428571	0	11	-36.1428571428571	15.2857142857143	0	1	1	1	1	1	1	6019	-0.051731768	110.7	159.9	82.2	89.9	0	9	0	4	0.539230265555049	fresnocountyca	758353809236041728	7.11111111111111	12.4444444444444	NA	NA	2749	480	34	904	293	3	0.111111111111111	1.41024434024637	0.0785243615517004	0.0186868686868687	0.320500459136823	0.0937957833982544	0.0953796747268357	0.10133910053405	0.0906386764112639	0.113278999730032	0.0908298553213801	0.11298552734461
California	06019	14	0.875714285714286	0.0142857142857143	15.2142857142857	-33.5714285714286	14.7142857142857	0	1	1	1	1	1	1	6019	-0.051731768	110.7	159.9	82.2	89.9	0	9	0	4	0.539230265555049	fresnocountyca	758353809236041728	9.13333333333333	18.3333333333333	NA	NA	2749	480	34	904	293	3.8	0.2	2.09154633229429	0.112894878826795	0.126905417814509	0.402565426997245	0.0949127253234569	0.0951176442161449	0.107681385946204	0.0916761504383788	0.103392655458634	0.0796769064933485	0.118681185946863
California	06019	15	1.43142857142857	0.0571428571428571	16.9	-38.5714285714286	16.4285714285714	0	1	1	1	1	1	1	6019	-0.051731768	110.7	159.9	82.2	89.9	0	9	0	4	0.539230265555049	fresnocountyca	758353809236041728	8.5	21.5	NA	NA	2749	480	34	904	293	4	0.2	1.29601984364646	0.0764684364988356	0.0170995670995671	0.421067821067821	0.0978667672207538	0.0910551791232953	0.104558769560563	0.0950656467725746	0.105704994196471	0.0853155067596248	0.115032284505415
California	06019	16	1.66571428571429	0.0285714285714286	16.9	-40.7142857142857	14.4285714285714	1	1	1	1	1	1	1	6019	-0.051731768	110.7	159.9	82.2	89.9	0	9	0	5	0.539230265555049	fresnocountyca	758353809236041728	5.88888888888889	6.55555555555556	NA	NA	2749	480	34	904	293	4	0	0.663867371422904	0.034045223151583	0.0851948051948052	0.469393939393939	0.102631727703354	0.0887909532983542	0.104104481753428	0.0995421585423566	0.115847750489494	0.0863261357562171	0.113701415765128
California	06019	17	2.08714285714286	0	16.9	-44.4285714285714	13.7142857142857	1	1	1	1	1	1	1	6019	-0.051731768	110.7	159.9	82.2	89.9	0	9	0	5	0.539230265555049	fresnocountyca	758353809236041728	3.07692307692308	15.6153846153846	NA	NA	2749	480	34	904	293	4	0	1.53018053372701	0.108361889256371	0.0723905723905724	0.538019079685746	0.0977119457791596	0.0878997965588828	0.109568366169717	0.102430408105833	0.12009838390609	0.0825119901893719	0.110257674266184
California	06019	18	2.55571428571429	0.0142857142857143	16.3	-38.8571428571429	11.1428571428571	1	1	1	1	1	1	1	6019	-0.051731768	110.7	159.9	82.2	89.9	0	9	0	5	0.539230265555049	fresnocountyca	758353809236041728	5.9	3.7	NA	NA	2749	480	34	904	293	4.4	0.1	1.3499664238521	0.075790125173908	0.0966883116883117	0.458051948051948	0.0991573177273091	0.0905255744016882	0.105300896370888	0.0988501924201838	0.111027786193782	0.0851024657642939	0.118377627355782
California	06019	19	3.68	0.0142857142857143	15.5	-37.5714285714286	10.7142857142857	1	1	1	1	1	1	1	6019	-0.051731768	110.7	159.9	82.2	89.9	0	9	0	5	0.539230265555049	fresnocountyca	758353809236041728	6.26666666666667	20.5333333333333	NA	NA	2749	480	34	904	293	5	0.133333333333333	1.70925271809101	0.099084160911618	0.037452380952381	0.454487012987013	0.102287183387117	0.0911185753444439	0.103983720326951	0.0965828906665934	0.112822286700347	0.0853835961339656	0.116515154336201
California	06019	20	4.48285714285714	0.102857142857143	15.5	-38	10.5714285714286	1	1	1	1	1	1	1	6019	-0.051731768	110.7	159.9	82.2	89.9	0	9	0	5	0.539230265555049	fresnocountyca	758353809236041728	7.76470588235294	5.11764705882353	NA	NA	2749	480	34	904	293	5	0	1.36334990337491	0.0766837407930308	0.214431818181818	0.419261363636364	0.10471634606774	0.0899287983317272	0.107573443699752	0.101606280829652	0.113631808395926	0.0768823134398858	0.128949432351359
California	06019	21	3.73857142857143	0.0871428571428572	15.5	-34.4285714285714	9.71428571428571	1	0	0	1	0	0	1	6019	-0.051731768	110.7	159.9	82.2	89.9	0	9	0	5	0.539230265555049	fresnocountyca	758353809236041728	7.28571428571429	5.42857142857143	NA	NA	2749	480	34	904	293	5	0.0714285714285714	1.27830652520061	0.0714709809981286	0.217960858585859	0.443036616161616	0.100792711999489	0.0933343294841255	0.106560992461166	0.101702501895128	0.111102708309863	0.0793514294014902	0.122662704620237
California	06019	22	4.31	0.19	15.5	-31.8571428571429	9.71428571428571	1	0	0	1	0	0	1	6019	-0.051731768	110.7	159.9	82.2	89.9	0	9	0	5	0.539230265555049	fresnocountyca	758353809236041728	2.8	8.33333333333333	NA	NA	2749	480	34	904	293	5	0	1.78427755832672	0.110728288756477	0.299545454545455	0.598409090909091	0.102583538476019	0.0921894656745582	0.106491523199351	0.103613825357624	0.112569049238221	0.0782959701890229	0.128309955683877
California	06019	23	5.82666666666667	0.0666666666666667	14.6	-24.3333333333333	9.33333333333333	1	0	0	1	0	0	1	6019	-0.051731768	110.7	159.9	82.2	89.9	0	9	0	5	0.539230265555049	fresnocountyca	758353809236041728	2.81818181818182	3.09090909090909	NA	NA	2749	480	34	904	293	6	0	1.08316708107789	0.068421132122009	0.314069264069264	0.518290043290043	0.103109916242646	0.0912805404710648	0.103109916242646	0.103109916242646	0.118359264654447	0.0794511646994832	0.127737660033872
California	06021	10	0	0	9	14	-1	0	0	0	0	0	0	0	6021	0.381241289	77.8	75.5	76.1	81.8	1	1	0	1	0.762369947910871	NA	NA	NA	NA	NA	NA	NA	NA	NA	NA	NA	NA	NA	NA	NA	NA	NA	NA	NA	NA	NA	NA	NA	NA
California	06021	11	0	0	9	9.85714285714286	-0.6	0	0	0	0	1	1	1	6021	0.381241289	77.8	75.5	76.1	81.8	1	1	0	1	0.762369947910871	NA	NA	NA	NA	NA	NA	NA	NA	NA	NA	NA	NA	NA	NA	NA	NA	NA	NA	NA	NA	NA	NA	NA	NA
California	06021	12	0	0	9	-11	2	0	1	1	1	1	1	1	6021	0.381241289	77.8	75.5	76.1	81.8	1	1	0	1	0.762369947910871	NA	NA	NA	NA	NA	NA	NA	NA	NA	NA	NA	NA	NA	NA	NA	NA	NA	NA	NA	NA	NA	NA	NA	NA
California	06023	10	0	0	5	7.4	-0.8	0	0	0	0	0	0	0	6023	-0.442015924	101.2	141.6	82.3	79.8	0	9	0	4	0.338091000211918	humcogov	2361561128	0.571428571428571	0	NA	NA	3052	278	59	1510	418	3	0	0	0	0	0	0.032258064516129	0.129032258064516	0.0645161290322581	0.129032258064516	0.161290322580645	0.0645161290322581	0.193548387096774
California	06023	11	0	0	5	-0.142857142857143	0.571428571428571	0	0	0	0	1	1	1	6023	-0.442015924	101.2	141.6	82.3	79.8	0	9	0	4	0.338091000211918	humcogov	2361561128	0.4	0	NA	NA	3052	278	59	1510	418	3	0	1.29154276847839	0.0922530548913138	0	0	0.0731707317073171	0.0731707317073171	0.0975609756097561	0.0731707317073171	0.146341463414634	0.0975609756097561	0.121951219512195
California	06023	12	0.105714285714286	0	5	-28.1428571428571	9.57142857142857	0	1	1	1	1	1	1	6023	-0.442015924	101.2	141.6	82.3	79.8	0	9	0	4	0.338091000211918	humcogov	2361561128	1.11111111111111	0.888888888888889	NA	NA	3052	278	59	1510	418	3	0.222222222222222	0.885754505793254	0.0426781245224543	0.00972222222222222	0.147222222222222	0.0999090591195854	0.091509125719652	0.104148738359265	0.100668884879411	0.103977428977429	0.0893884985990249	0.113347872558399
California	06023	13	1.68285714285714	0	5	-45.2857142857143	15.4285714285714	0	1	1	1	1	1	1	6023	-0.442015924	101.2	141.6	82.3	79.8	0	9	0	4	0.338091000211918	humcogov	2361561128	0.75	0.5	NA	NA	3052	278	59	1510	418	3	0	0.388141055901845	0.0168756980826889	-0.0166666666666667	0.0794871794871795	0.0874149053600633	0.0973651541162822	0.0899988846882287	0.104453637948952	0.119571845361502	0.0949740090663381	0.123883515587785
California	06023	14	2.73714285714286	0	11.2857142857143	-44.1428571428571	16.1428571428571	0	1	1	1	1	1	1	6023	-0.442015924	101.2	141.6	82.3	79.8	0	9	0	4	0.338091000211918	humcogov	2361561128	0.5	0	NA	NA	3052	278	59	1510	418	3	0	0	0	0.136363636363636	0.454545454545454	0.111111111111111	0.111111111111111	0.111111111111111	0.111111111111111	0.111111111111111	0.111111111111111	0.166666666666667
California	06023	15	0.631428571428571	0	13.8	-45.1428571428571	15.4285714285714	0	1	1	1	1	1	1	6023	-0.442015924	101.2	141.6	82.3	79.8	0	9	0	4	0.338091000211918	humcogov	2361561128	1.33333333333333	2	NA	NA	3052	278	59	1510	418	4	0	0.454634130001068	0.0303089420000712	0	0	0.09375	0.109375	0.09375	0.109375	0.125	0.09375	0.125
California	06023	16	0.211428571428571	0	13.8	-47.5714285714286	14.1428571428571	1	1	1	1	1	1	1	6023	-0.442015924	101.2	141.6	82.3	79.8	0	9	0	5	0.338091000211918	NA	NA	NA	NA	NA	NA	NA	NA	NA	NA	NA	NA	NA	NA	NA	NA	NA	NA	NA	NA	NA	NA	NA	NA
California	06023	17	0.105714285714286	0	13.8	-53.2857142857143	13.5714285714286	1	1	1	1	1	1	1	6023	-0.442015924	101.2	141.6	82.3	79.8	0	9	0	5	0.338091000211918	humcogov	2361561128	0	0	NA	NA	3052	278	59	1510	418	4	0	1.30533063411713	0.0767841549480663	-0.0333333333333333	0.466666666666667	0.0973451327433628	0.0973451327433628	0.115044247787611	0.0973451327433628	0.0973451327433628	0.0973451327433628	0.0973451327433628
California	06023	18	0.105714285714286	0	13.0285714285714	-47.5714285714286	11.2857142857143	1	1	1	1	1	1	1	6023	-0.442015924	101.2	141.6	82.3	79.8	0	9	0	5	0.338091000211918	NA	NA	NA	NA	NA	NA	NA	NA	NA	NA	NA	NA	NA	NA	NA	NA	NA	NA	NA	NA	NA	NA	NA	NA
California	06023	19	0.315714285714286	0	12	-43.1428571428571	11	1	1	1	1	1	1	1	6023	-0.442015924	101.2	141.6	82.3	79.8	0	9	0	5	0.338091000211918	NA	NA	NA	NA	NA	NA	NA	NA	NA	NA	NA	NA	NA	NA	NA	NA	NA	NA	NA	NA	NA	NA	NA	NA
California	06023	20	2.10571428571429	0	12	-47.1428571428571	12.4285714285714	1	1	1	1	1	1	1	6023	-0.442015924	101.2	141.6	82.3	79.8	0	9	0	5	0.338091000211918	humcogov	2361561128	0.333333333333333	0	NA	NA	3052	278	59	1510	418	5	0.333333333333333	1.74271839857101	0.0829865904081435	0	0.216666666666667	0.101851851851852	0.0740740740740741	0.111111111111111	0.0740740740740741	0.12037037037037	0.0740740740740741	0.111111111111111
California	06023	21	1.68285714285714	0.21	12	-41.8571428571429	10.1428571428571	1	0	0	1	0	0	1	6023	-0.442015924	101.2	141.6	82.3	79.8	0	9	0	5	0.338091000211918	NA	NA	NA	NA	NA	NA	NA	NA	NA	NA	NA	NA	NA	NA	NA	NA	NA	NA	NA	NA	NA	NA	NA	NA
California	06023	22	0.842857142857143	0.105714285714286	12	-43.5714285714286	10.4285714285714	1	0	0	1	0	0	1	6023	-0.442015924	101.2	141.6	82.3	79.8	0	9	0	5	0.338091000211918	NA	NA	NA	NA	NA	NA	NA	NA	NA	NA	NA	NA	NA	NA	NA	NA	NA	NA	NA	NA	NA	NA	NA	NA
California	06023	23	0.493333333333333	0.246666666666667	11.6	-35.3333333333333	9.33333333333333	1	0	0	1	0	0	1	6023	-0.442015924	101.2	141.6	82.3	79.8	0	9	0	5	0.338091000211918	NA	NA	NA	NA	NA	NA	NA	NA	NA	NA	NA	NA	NA	NA	NA	NA	NA	NA	NA	NA	NA	NA	NA	NA
California	06025	10	0	0	20.8	10	-1.6	0	0	0	0	0	0	0	6025	-0.194989822	76.9	140.8	0	89.9	0	8	0	4	0.465399905564605	NA	NA	NA	NA	NA	NA	NA	NA	NA	NA	NA	NA	NA	NA	NA	NA	NA	NA	NA	NA	NA	NA	NA	NA
California	06025	11	0.158571428571429	0	20.8	0.857142857142857	2.28571428571429	0	0	0	0	1	1	1	6025	-0.194989822	76.9	140.8	0	89.9	0	8	0	4	0.465399905564605	imperialcntyca	837460631892566016	0.888888888888889	1.22222222222222	NA	NA	1059	108	12	345	32	3	0.111111111111111	1.05144480864207	0.0558954790786461	-0.0166666666666667	0.191666666666667	0.0839646464646465	0.109469696969697	0.0978535353535354	0.0867424242424242	0.127020202020202	0.0775252525252525	0.136742424242424
California	06025	12	0.317142857142857	0	20.8	-26.8571428571429	10.8571428571429	0	1	1	1	1	1	1	6025	-0.194989822	76.9	140.8	0	89.9	0	8	0	4	0.465399905564605	imperialcntyca	837460631892566016	6.5	3.5	NA	NA	1059	108	12	345	32	3	0	1.24325874447823	0.113023522225293	0.216666666666667	0.4	0.0880574452003023	0.0963718820861678	0.106575963718821	0.0880574452003023	0.126039304610733	0.0871126228269085	0.106575963718821
California	06025	13	1.50571428571429	0	20.8	-46.5714285714286	16.8571428571429	0	1	1	1	1	1	1	6025	-0.194989822	76.9	140.8	0	89.9	0	8	0	4	0.465399905564605	imperialcntyca	837460631892566016	9	2	NA	NA	1059	108	12	345	32	3	1	0	0	0.0333333333333333	0.0666666666666667	0.107142857142857	0.0714285714285714	0.107142857142857	0.0714285714285714	0	0.0357142857142857	0.178571428571429
California	06025	14	2.53428571428571	0.157142857142857	26.0142857142857	-47.8571428571429	17.5714285714286	0	1	1	1	1	1	1	6025	-0.194989822	76.9	140.8	0	89.9	0	8	0	4	0.465399905564605	NA	NA	NA	NA	NA	NA	NA	NA	NA	NA	NA	NA	NA	NA	NA	NA	NA	NA	NA	NA	NA	NA	NA	NA
California	06025	15	2.37714285714286	0.0785714285714286	28.1	-55.5714285714286	20.4285714285714	0	1	1	1	1	1	1	6025	-0.194989822	76.9	140.8	0	89.9	0	8	0	4	0.465399905564605	NA	NA	NA	NA	NA	NA	NA	NA	NA	NA	NA	NA	NA	NA	NA	NA	NA	NA	NA	NA	NA	NA	NA	NA
California	06025	16	5.39	0	28.1	-53.7142857142857	18.8571428571429	1	1	1	1	1	1	1	6025	-0.194989822	76.9	140.8	0	89.9	0	8	0	4	0.465399905564605	NA	NA	NA	NA	NA	NA	NA	NA	NA	NA	NA	NA	NA	NA	NA	NA	NA	NA	NA	NA	NA	NA	NA	NA
California	06025	17	7.60857142857143	0.394285714285714	28.1	-53.5714285714286	18.1428571428571	1	1	1	1	1	1	1	6025	-0.194989822	76.9	140.8	0	89.9	0	8	0	4	0.465399905564605	NA	NA	NA	NA	NA	NA	NA	NA	NA	NA	NA	NA	NA	NA	NA	NA	NA	NA	NA	NA	NA	NA	NA	NA
California	06025	18	8.48142857142857	0.0785714285714286	27.9285714285714	-48.2857142857143	15.7142857142857	1	1	1	1	1	1	1	6025	-0.194989822	76.9	140.8	0	89.9	0	8	0	4	0.465399905564605	NA	NA	NA	NA	NA	NA	NA	NA	NA	NA	NA	NA	NA	NA	NA	NA	NA	NA	NA	NA	NA	NA	NA	NA
California	06025	19	12.2085714285714	0.235714285714286	27.7	-45.7142857142857	15	1	1	1	1	1	1	1	6025	-0.194989822	76.9	140.8	0	89.9	0	8	0	4	0.465399905564605	NA	NA	NA	NA	NA	NA	NA	NA	NA	NA	NA	NA	NA	NA	NA	NA	NA	NA	NA	NA	NA	NA	NA	NA
California	06025	20	21.72	0.235714285714286	27.7	-45.8571428571429	15.4285714285714	1	0	1	1	0	0	1	6025	-0.194989822	76.9	140.8	0	89.9	0	8	0	4	0.465399905564605	NA	NA	NA	NA	NA	NA	NA	NA	NA	NA	NA	NA	NA	NA	NA	NA	NA	NA	NA	NA	NA	NA	NA	NA
California	06025	21	28.4585714285714	0.632857142857143	27.7	-46.4285714285714	15.8571428571429	1	0	1	1	0	0	1	6025	-0.194989822	76.9	140.8	0	89.9	0	8	0	4	0.465399905564605	NA	NA	NA	NA	NA	NA	NA	NA	NA	NA	NA	NA	NA	NA	NA	NA	NA	NA	NA	NA	NA	NA	NA	NA
California	06025	22	38.7614285714286	0.315714285714286	27.7	-48.2857142857143	16.5714285714286	1	0	1	1	0	0	1	6025	-0.194989822	76.9	140.8	0	89.9	0	8	0	4	0.465399905564605	NA	NA	NA	NA	NA	NA	NA	NA	NA	NA	NA	NA	NA	NA	NA	NA	NA	NA	NA	NA	NA	NA	NA	NA
California	06025	23	72.32	0.37	27.3	-41.6666666666667	15	1	0	1	1	0	0	1	6025	-0.194989822	76.9	140.8	0	89.9	0	8	0	4	0.465399905564605	NA	NA	NA	NA	NA	NA	NA	NA	NA	NA	NA	NA	NA	NA	NA	NA	NA	NA	NA	NA	NA	NA	NA	NA
California	06029	10	0	0	12.1	10	-1	0	0	0	0	0	0	0	6029	0.118551932	64.6	113.9	80	0	0	9	0	4	0.626988730231003	NA	NA	NA	NA	NA	NA	NA	NA	NA	NA	NA	NA	NA	NA	NA	NA	NA	NA	NA	NA	NA	NA	NA	NA
California	06029	11	0	0	12.1	4.57142857142857	0.857142857142857	0	0	0	0	1	1	1	6029	0.118551932	64.6	113.9	80	0	0	9	0	4	0.626988730231003	countyofkern	734857898648440832	1.375	10	NA	NA	2841	480	46	2355	2699	3	0.125	0.364242762327194	0.0242828508218129	0	0.158333333333333	0.0957468457468457	0.0957468457468457	0.0957468457468457	0.101241351241351	0.11975986975987	0.0957468457468457	0.114265364265364
California	06029	12	0.08	0	12.1	-22	9.28571428571429	0	1	1	1	1	1	1	6029	0.118551932	64.6	113.9	80	0	0	9	0	4	0.626988730231003	countyofkern	734857898648440832	2.2	18.8	NA	NA	2841	480	46	2355	2699	3	0	0.312901479857309	0.0302604237160125	-0.0331168831168831	0.282467532467532	0.0979020243567205	0.0930583058753081	0.103593863381893	0.106294480665843	0.10497083548773	0.0814011177475318	0.109721870831418
California	06029	13	0.744285714285714	0.0157142857142857	12.1	-36.8571428571429	14.7142857142857	0	1	1	1	1	1	1	6029	0.118551932	64.6	113.9	80	0	0	9	0	4	0.626988730231003	countyofkern	734857898648440832	1	4.18518518518519	NA	NA	2841	480	46	2355	2699	3	0.148148148148148	1.32272294163704	0.0808302030328921	0.0388888888888889	0.340972222222222	0.097428166959808	0.0953790847422393	0.104856362429508	0.0988495946933932	0.103793301821767	0.0846249459429742	0.111739439887105
California	06029	14	2.89428571428571	0.0157142857142857	16.8142857142857	-33	14.2857142857143	0	1	1	1	1	1	1	6029	0.118551932	64.6	113.9	80	0	0	9	0	4	0.626988730231003	countyofkern	734857898648440832	0.694444444444444	5.5	NA	NA	2841	480	46	2355	2699	3.5	0.0833333333333333	1.15730738639832	0.0838066103782748	0.0630735930735931	0.288359788359788	0.0950467828464115	0.0988390105477752	0.0991968934347586	0.103468528379938	0.103242127035289	0.0894060941252005	0.107906069489954
California	06029	15	2.68428571428571	0.0157142857142857	18.7	-40.8571428571429	17.2857142857143	0	1	1	1	1	1	1	6029	0.118551932	64.6	113.9	80	0	0	9	0	4	0.626988730231003	countyofkern	734857898648440832	2.2	2.8	NA	NA	2841	480	46	2355	2699	4	0.25	2.77788680791855	0.157032552776319	0.240464165464165	0.30520683020683	0.0995362510400034	0.0945248989217726	0.103060556595559	0.100767512755627	0.100364019292143	0.0921509465021997	0.106360352816596
California	06029	16	3.67	0	18.7	-37.5714285714286	13.8571428571429	1	1	1	1	1	1	1	6029	0.118551932	64.6	113.9	80	0	0	9	0	5	0.626988730231003	countyofkern	734857898648440832	2.71428571428571	2	NA	NA	2841	480	46	2355	2699	4	0.285714285714286	1.05151324272156	0.0926507550572592	0.113030303030303	0.501212121212121	0.104038356229474	0.0945494546594522	0.106477380619718	0.105873218614795	0.116000458539706	0.0902755678838872	0.108312243005039
California	06029	17	3.00857142857143	0.0157142857142857	18.7	-39	12.8571428571429	1	1	1	1	1	1	1	6029	0.118551932	64.6	113.9	80	0	0	9	0	5	0.626988730231003	countyofkern	734857898648440832	1.19047619047619	1.04761904761905	NA	NA	2841	480	46	2355	2699	4	0.0476190476190476	0.669027364253998	0.0994410283999009	0.0333333333333333	0.186666666666667	0.0960450830713077	0.101535831807974	0.103737390763615	0.101139988166213	0.0980988432646028	0.0869701391027467	0.108388553554313
California	06029	18	3.17142857142857	0.0628571428571429	18.4428571428571	-31.7142857142857	10.4285714285714	1	1	1	1	1	1	1	6029	0.118551932	64.6	113.9	80	0	0	9	0	5	0.626988730231003	countyofkern	734857898648440832	4.88888888888889	3.22222222222222	NA	NA	2841	480	46	2355	2699	4.11111111111111	0.111111111111111	0.770346939563751	0.0770346939563751	0	0.0666666666666667	0.0921052631578947	0.0921052631578947	0.0921052631578947	0.105263157894737	0.105263157894737	0.0921052631578947	0.105263157894737
California	06029	19	4.02714285714286	0.114285714285714	18.1	-30.2857142857143	10	1	1	1	1	1	1	1	6029	0.118551932	64.6	113.9	80	0	0	9	0	5	0.626988730231003	countyofkern	734857898648440832	1.66666666666667	1.16666666666667	NA	NA	2841	480	46	2355	2699	5	0	0	0	-0.05	0.0833333333333333	0.0789473684210526	0.105263157894737	0.105263157894737	0.0789473684210526	0.105263157894737	0.0789473684210526	0.105263157894737
California	06029	20	4.22285714285714	0.161428571428571	18.1	-30.5714285714286	10	1	1	1	1	1	1	1	6029	0.118551932	64.6	113.9	80	0	0	9	0	5	0.626988730231003	countyofkern	734857898648440832	1.88888888888889	1.66666666666667	NA	NA	2841	480	46	2355	2699	5	0	1.06571154083524	0.125759513222409	0.146103896103896	0.404761904761905	0.0930831739581635	0.0938663819782136	0.0991844928291114	0.0972188038843804	0.122733307356175	0.0900958901749349	0.106800014976627
California	06029	21	5	0.0657142857142857	18.1	-26.1428571428571	9.42857142857143	1	0	0	1	0	0	1	6029	0.118551932	64.6	113.9	80	0	0	9	0	5	0.626988730231003	countyofkern	734857898648440832	5.11764705882353	2.41176470588235	NA	NA	2841	480	46	2355	2699	5	0	2.02970598425184	0.120957780314126	0.0619047619047619	0.261904761904762	0.0886326561615415	0.100784794865935	0.0911201376406196	0.0970192835397655	0.118575139880661	0.0879283744488564	0.12270541731288
California	06029	22	6.89	0.144285714285714	18.1	-24	9.28571428571429	1	0	0	1	0	0	1	6029	0.118551932	64.6	113.9	80	0	0	9	0	5	0.626988730231003	countyofkern	734857898648440832	0.615384615384615	2.38461538461538	NA	NA	2841	480	46	2355	2699	5	0.0769230769230769	2.23864545424779	0.137898565937104	-0.188492063492063	0.253968253968254	0.0995621237000547	0.0935084838533114	0.107075351213282	0.0935084838533114	0.102630906768838	0.089826673964605	0.109297573435504
California	06029	23	6.34333333333333	0.0733333333333333	17.5	-17	8.66666666666667	1	0	0	1	0	0	1	6029	0.118551932	64.6	113.9	80	0	0	9	0	5	0.626988730231003	countyofkern	734857898648440832	0.958333333333333	5.125	NA	NA	2841	480	46	2355	2699	6	0.125	2.014669607083	0.167868709091156	0.0192460317460317	0.198015873015873	0.0918322126459174	0.094757949982951	0.101638405055331	0.0965784350403382	0.109812066451583	0.0872117838278423	0.114303540333735
California	06031	10	0	0	12.4	11.4	-1.4	0	0	0	0	0	0	0	6031	0.039119412	85.1	99.7	75.8	79.8	0	9	0	4	0.586051893642756	NA	NA	NA	NA	NA	NA	NA	NA	NA	NA	NA	NA	NA	NA	NA	NA	NA	NA	NA	NA	NA	NA	NA	NA
California	06031	11	0	0	12.4	3.57142857142857	0.285714285714286	0	0	0	0	1	1	1	6031	0.039119412	85.1	99.7	75.8	79.8	0	9	0	4	0.586051893642756	NA	NA	NA	NA	NA	NA	NA	NA	NA	NA	NA	NA	NA	NA	NA	NA	NA	NA	NA	NA	NA	NA	NA	NA
California	06031	12	0	0	12.4	-23.5714285714286	9.71428571428571	0	1	1	1	1	1	1	6031	0.039119412	85.1	99.7	75.8	79.8	0	9	0	4	0.586051893642756	NA	NA	NA	NA	NA	NA	NA	NA	NA	NA	NA	NA	NA	NA	NA	NA	NA	NA	NA	NA	NA	NA	NA	NA
California	06031	13	0.19	0	12.4	-33	13.1428571428571	0	1	1	1	1	1	1	6031	0.039119412	85.1	99.7	75.8	79.8	0	9	0	4	0.586051893642756	NA	NA	NA	NA	NA	NA	NA	NA	NA	NA	NA	NA	NA	NA	NA	NA	NA	NA	NA	NA	NA	NA	NA	NA
California	06031	14	0.287142857142857	0	15.6857142857143	-29.2857142857143	12.5714285714286	0	1	1	1	1	1	1	6031	0.039119412	85.1	99.7	75.8	79.8	0	9	0	4	0.586051893642756	NA	NA	NA	NA	NA	NA	NA	NA	NA	NA	NA	NA	NA	NA	NA	NA	NA	NA	NA	NA	NA	NA	NA	NA
California	06031	15	0.477142857142857	0.0957142857142857	17	-36	14.4285714285714	0	1	1	1	1	1	1	6031	0.039119412	85.1	99.7	75.8	79.8	0	9	0	4	0.586051893642756	NA	NA	NA	NA	NA	NA	NA	NA	NA	NA	NA	NA	NA	NA	NA	NA	NA	NA	NA	NA	NA	NA	NA	NA
California	06031	16	1.71285714285714	0	17	-32	12.4285714285714	1	1	1	1	1	1	1	6031	0.039119412	85.1	99.7	75.8	79.8	0	9	0	5	0.586051893642756	NA	NA	NA	NA	NA	NA	NA	NA	NA	NA	NA	NA	NA	NA	NA	NA	NA	NA	NA	NA	NA	NA	NA	NA
California	06031	17	2.28428571428571	0	17	-34.1428571428571	12	1	1	1	1	1	1	1	6031	0.039119412	85.1	99.7	75.8	79.8	0	9	0	5	0.586051893642756	NA	NA	NA	NA	NA	NA	NA	NA	NA	NA	NA	NA	NA	NA	NA	NA	NA	NA	NA	NA	NA	NA	NA	NA
California	06031	18	10.0928571428571	0	16.4	-27.5714285714286	9.57142857142857	1	1	1	1	1	1	1	6031	0.039119412	85.1	99.7	75.8	79.8	0	9	0	5	0.586051893642756	NA	NA	NA	NA	NA	NA	NA	NA	NA	NA	NA	NA	NA	NA	NA	NA	NA	NA	NA	NA	NA	NA	NA	NA
California	06031	19	11.1357142857143	0	15.6	-26.4285714285714	9	1	1	1	1	1	1	1	6031	0.039119412	85.1	99.7	75.8	79.8	0	9	0	5	0.586051893642756	NA	NA	NA	NA	NA	NA	NA	NA	NA	NA	NA	NA	NA	NA	NA	NA	NA	NA	NA	NA	NA	NA	NA	NA
California	06031	20	11.8042857142857	0.0957142857142857	15.6	-25.1428571428571	9.14285714285714	1	1	1	1	1	1	1	6031	0.039119412	85.1	99.7	75.8	79.8	0	9	0	5	0.586051893642756	NA	NA	NA	NA	NA	NA	NA	NA	NA	NA	NA	NA	NA	NA	NA	NA	NA	NA	NA	NA	NA	NA	NA	NA
California	06031	21	11.2328571428571	0	15.6	-20	8	1	0	0	1	0	0	1	6031	0.039119412	85.1	99.7	75.8	79.8	0	9	0	5	0.586051893642756	NA	NA	NA	NA	NA	NA	NA	NA	NA	NA	NA	NA	NA	NA	NA	NA	NA	NA	NA	NA	NA	NA	NA	NA
California	06031	22	21.7971428571429	0.191428571428571	15.6	-17.7142857142857	9	1	0	0	1	0	0	1	6031	0.039119412	85.1	99.7	75.8	79.8	0	9	0	5	0.586051893642756	NA	NA	NA	NA	NA	NA	NA	NA	NA	NA	NA	NA	NA	NA	NA	NA	NA	NA	NA	NA	NA	NA	NA	NA
California	06031	23	93.7333333333333	0.446666666666667	14.6	-12.6666666666667	7.33333333333333	1	0	0	1	0	0	1	6031	0.039119412	85.1	99.7	75.8	79.8	0	9	0	5	0.586051893642756	NA	NA	NA	NA	NA	NA	NA	NA	NA	NA	NA	NA	NA	NA	NA	NA	NA	NA	NA	NA	NA	NA	NA	NA
California	06033	10	0	0	7.3	6	-0.6	0	0	0	0	0	0	0	6033	-0.422381918	89.9	120.8	70.1	78.8	0	9	0	4	0.348209703423079	NA	NA	NA	NA	NA	NA	NA	NA	NA	NA	NA	NA	NA	NA	NA	NA	NA	NA	NA	NA	NA	NA	NA	NA
California	06033	11	0	0	7.3	1.57142857142857	0.857142857142857	0	0	0	0	1	1	1	6033	-0.422381918	89.9	120.8	70.1	78.8	0	9	0	4	0.348209703423079	NA	NA	NA	NA	NA	NA	NA	NA	NA	NA	NA	NA	NA	NA	NA	NA	NA	NA	NA	NA	NA	NA	NA	NA
California	06033	12	0	0	7.3	-22.7142857142857	8.8	0	1	1	1	1	1	1	6033	-0.422381918	89.9	120.8	70.1	78.8	0	9	0	4	0.348209703423079	NA	NA	NA	NA	NA	NA	NA	NA	NA	NA	NA	NA	NA	NA	NA	NA	NA	NA	NA	NA	NA	NA	NA	NA
California	06033	13	0	0	7.3	-36.1428571428571	14.6	0	1	1	1	1	1	1	6033	-0.422381918	89.9	120.8	70.1	78.8	0	9	0	4	0.348209703423079	NA	NA	NA	NA	NA	NA	NA	NA	NA	NA	NA	NA	NA	NA	NA	NA	NA	NA	NA	NA	NA	NA	NA	NA
California	06033	14	0	0	14.0142857142857	-33.8571428571429	13.8	0	1	1	1	1	1	1	6033	-0.422381918	89.9	120.8	70.1	78.8	0	9	0	4	0.348209703423079	NA	NA	NA	NA	NA	NA	NA	NA	NA	NA	NA	NA	NA	NA	NA	NA	NA	NA	NA	NA	NA	NA	NA	NA
California	06033	15	0.891428571428571	0	16.7	-36.2857142857143	15.2	0	1	1	1	1	1	1	6033	-0.422381918	89.9	120.8	70.1	78.8	0	9	0	4	0.348209703423079	NA	NA	NA	NA	NA	NA	NA	NA	NA	NA	NA	NA	NA	NA	NA	NA	NA	NA	NA	NA	NA	NA	NA	NA
California	06033	16	0.445714285714286	0	16.7	-34.8571428571429	13.8	1	1	1	1	1	1	1	6033	-0.422381918	89.9	120.8	70.1	78.8	0	9	0	5	0.348209703423079	NA	NA	NA	NA	NA	NA	NA	NA	NA	NA	NA	NA	NA	NA	NA	NA	NA	NA	NA	NA	NA	NA	NA	NA
California	06033	17	0	0	16.7	-36.7142857142857	13	1	1	1	1	1	1	1	6033	-0.422381918	89.9	120.8	70.1	78.8	0	9	0	5	0.348209703423079	NA	NA	NA	NA	NA	NA	NA	NA	NA	NA	NA	NA	NA	NA	NA	NA	NA	NA	NA	NA	NA	NA	NA	NA
California	06033	18	0.222857142857143	0	16.1857142857143	-23.4285714285714	9.83333333333333	1	1	1	1	1	1	1	6033	-0.422381918	89.9	120.8	70.1	78.8	0	9	0	5	0.348209703423079	NA	NA	NA	NA	NA	NA	NA	NA	NA	NA	NA	NA	NA	NA	NA	NA	NA	NA	NA	NA	NA	NA	NA	NA
California	06033	19	0.222857142857143	0	15.5	-17.2857142857143	9.66666666666667	1	1	1	1	1	1	1	6033	-0.422381918	89.9	120.8	70.1	78.8	0	9	0	5	0.348209703423079	NA	NA	NA	NA	NA	NA	NA	NA	NA	NA	NA	NA	NA	NA	NA	NA	NA	NA	NA	NA	NA	NA	NA	NA
California	06033	20	0	0	15.5	-19.7142857142857	10.6666666666667	1	1	1	1	1	1	1	6033	-0.422381918	89.9	120.8	70.1	78.8	0	9	0	5	0.348209703423079	NA	NA	NA	NA	NA	NA	NA	NA	NA	NA	NA	NA	NA	NA	NA	NA	NA	NA	NA	NA	NA	NA	NA	NA
California	06033	21	0.891428571428571	0	15.5	-12.2857142857143	8.66666666666667	1	0	0	1	0	0	1	6033	-0.422381918	89.9	120.8	70.1	78.8	0	9	0	5	0.348209703423079	NA	NA	NA	NA	NA	NA	NA	NA	NA	NA	NA	NA	NA	NA	NA	NA	NA	NA	NA	NA	NA	NA	NA	NA
California	06033	22	2.00428571428571	0	15.5	-13.5714285714286	9.33333333333333	1	0	0	1	0	0	1	6033	-0.422381918	89.9	120.8	70.1	78.8	0	9	0	5	0.348209703423079	NA	NA	NA	NA	NA	NA	NA	NA	NA	NA	NA	NA	NA	NA	NA	NA	NA	NA	NA	NA	NA	NA	NA	NA
California	06033	23	4.67666666666667	0	14.2	-8	7	1	0	0	1	0	0	1	6033	-0.422381918	89.9	120.8	70.1	78.8	0	9	0	5	0.348209703423079	NA	NA	NA	NA	NA	NA	NA	NA	NA	NA	NA	NA	NA	NA	NA	NA	NA	NA	NA	NA	NA	NA	NA	NA
California	06037	10	0.026	0	6.6	3	0	0	0	0	0	0	0	0	6037	-0.386852038	170	166.4	143.5	199.9	0	8	0	4	0.366520602933255	NA	NA	NA	NA	NA	NA	NA	NA	NA	NA	NA	NA	NA	NA	NA	NA	NA	NA	NA	NA	NA	NA	NA	NA
California	06037	11	0.0557142857142857	0.00142857142857143	6.6	-5.85714285714286	3.85714285714286	0	0	0	0	1	1	1	6037	-0.386852038	170	166.4	143.5	199.9	0	8	0	4	0.366520602933255	NA	NA	NA	NA	NA	NA	NA	NA	NA	NA	NA	NA	NA	NA	NA	NA	NA	NA	NA	NA	NA	NA	NA	NA
California	06037	12	0.502857142857143	0.00571428571428571	6.6	-34.7142857142857	16.4285714285714	0	1	1	1	1	1	1	6037	-0.386852038	170	166.4	143.5	199.9	0	8	0	4	0.366520602933255	NA	NA	NA	NA	NA	NA	NA	NA	NA	NA	NA	NA	NA	NA	NA	NA	NA	NA	NA	NA	NA	NA	NA	NA
California	06037	13	2.01285714285714	0.0385714285714286	6.6	-45.2857142857143	22	0	1	1	1	1	1	1	6037	-0.386852038	170	166.4	143.5	199.9	0	8	0	4	0.366520602933255	NA	NA	NA	NA	NA	NA	NA	NA	NA	NA	NA	NA	NA	NA	NA	NA	NA	NA	NA	NA	NA	NA	NA	NA
California	06037	14	5.83857142857143	0.142857142857143	16.4571428571429	-44.8571428571429	22.1428571428571	0	1	1	1	1	1	1	6037	-0.386852038	170	166.4	143.5	199.9	0	8	0	4	0.366520602933255	countyofla	193771633	44.5636363636364	64.2727272727273	NA	NA	107761	4736	985	18349	5218	4	0.127272727272727	0.885350098735408	0.0758466979558635	-0.0126529391660971	0.242803884711779	0.0945077408679691	0.0897183837194425	0.101289425915436	0.0874254678351703	0.108444584193218	0.0927358068779901	0.110433759258987
California	06037	15	4.15857142857143	0.195714285714286	20.4	-52.5714285714286	24.7142857142857	0	1	1	1	1	1	1	6037	-0.386852038	170	166.4	143.5	199.9	0	8	0	4	0.366520602933255	countyofla	193771633	43.8012820512821	36.6025641025641	NA	NA	107761	4736	985	18349	5218	4	0.0961538461538462	1.13006046028698	0.088493328876109	0.0440339954163483	0.302605890841185	0.0902358512208488	0.0980747746455201	0.104208883152401	0.0923828660162294	0.120989562050234	0.0981015388277748	0.110667754267504
California	06037	16	4.87714285714286	0.468571428571429	20.4	-52.7142857142857	22.1428571428571	1	1	1	1	1	1	1	6037	-0.386852038	170	166.4	143.5	199.9	0	8	0	4	0.366520602933255	countyofla	193771633	81.3559322033898	103.508474576271	NA	NA	107761	4736	985	18349	5218	4	0.0677966101694915	1.0287399944805	0.0636418516190336	0.0690541469112898	0.348476259190545	0.0903503845826137	0.0966115905325186	0.103586784338647	0.0930821311907678	0.116940383804054	0.0973320819032394	0.110771042575898
California	06037	17	10.2214285714286	0.447142857142857	20.4	-54.8571428571429	21.1428571428571	1	1	1	1	1	1	1	6037	-0.386852038	170	166.4	143.5	199.9	0	8	0	4	0.366520602933255	countyofla	193771633	167.388349514563	123.135922330097	NA	NA	107761	4736	985	18349	5218	4	0.0485436893203883	1.27601703367335	0.0779070336756687	-0.0574422684289706	0.398552496853029	0.0929191602477969	0.0995471893831084	0.103632702253448	0.0910959609391965	0.120053983136084	0.0992132133309101	0.110951344355872
California	06037	18	8.67571428571429	0.444285714285714	20.5714285714286	-50.2857142857143	18.7142857142857	1	1	1	1	1	1	1	6037	-0.386852038	170	166.4	143.5	199.9	0	8	0	4	0.366520602933255	countyofla	193771633	30.9191919191919	22.6363636363636	NA	NA	107761	4736	985	18349	5218	4.32323232323232	0.0606060606060606	1.08460300518017	0.0923763594765379	0.0547385620915033	0.287093271652095	0.093326433584045	0.0917369268967546	0.0988927048818791	0.0886607799352443	0.109420195388042	0.0911822816456088	0.104764901436465
California	06037	19	8.49428571428571	0.424285714285714	20.8	-46.5714285714286	18	1	1	1	1	1	1	1	6037	-0.386852038	170	166.4	143.5	199.9	0	8	0	4	0.366520602933255	countyofla	193771633	40.6923076923077	22.6346153846154	NA	NA	107761	4736	985	18349	5218	5	0.0288461538461538	1.05613369997158	0.102205218048571	0.0180761099365751	0.282475922010806	0.0909586415137917	0.0934783102291461	0.0987205421848523	0.0887381474912487	0.110894671267501	0.0960799544703932	0.124282344133668
California	06037	20	8.92571428571429	0.414285714285714	20.8	-46.2857142857143	18.1428571428571	1	0	1	1	1	1	1	6037	-0.386852038	170	166.4	143.5	199.9	0	8	0	4	0.366520602933255	countyofla	193771633	35.8829787234043	26	NA	NA	107761	4736	985	18349	5218	5	0.138297872340426	1.23163318216801	0.0850895133801198	-0.0316766233766234	0.33874696969697	0.0904212466411767	0.0935593591286329	0.100584648463908	0.0905847947622874	0.113805032928363	0.095036090388344	0.108868259544327
California	06037	21	9.91142857142857	0.404285714285714	20.8	-43.8571428571429	16.7142857142857	1	0	1	1	1	1	1	6037	-0.386852038	170	166.4	143.5	199.9	0	8	0	4	0.366520602933255	countyofla	193771633	23.7222222222222	16.6777777777778	NA	NA	107761	4736	985	18349	5218	5	0.1	1.01471797294087	0.0676418813119465	-0.00421933621933622	0.416432740099407	0.089186925681052	0.0944063171188947	0.104093832183547	0.0900587685292471	0.118117312334325	0.101264773614478	0.111649670245451
California	06037	22	14.1228571428571	0.362857142857143	20.8	-44.4285714285714	17.5714285714286	1	0	1	1	1	1	1	6037	-0.386852038	170	166.4	143.5	199.9	0	8	0	4	0.366520602933255	countyofla	193771633	34.4607843137255	66.7352941176471	NA	NA	107761	4736	985	18349	5218	5	0.107843137254902	1.0269221869253	0.0692489204451154	-0.0241901154401154	0.293812787741359	0.091281555005723	0.0936548198625156	0.0988459243616774	0.0910117492666808	0.112509430530673	0.0942593709591198	0.107521466846254
California	06037	23	10.76	0.42	19.5	-44	19.3333333333333	1	0	1	1	1	1	1	6037	-0.386852038	170	166.4	143.5	199.9	0	8	0	4	0.366520602933255	countyofla	193771633	28.4408602150538	43.8817204301075	NA	NA	107761	4736	985	18349	5218	6	0.0268817204301075	0.981181574173463	0.0615890110379716	0.0278360528360528	0.373432585932586	0.0970744843297252	0.096791135243498	0.102716140002944	0.0957205845970409	0.110167972451992	0.0997200589001577	0.106161396330096
California	06039	10	0.13	0	10.7	8.6	-0.4	0	0	0	0	0	0	0	6039	0.220726614	109.1	151.1	94.4	81.9	1	9	0	4	0.679646108600592	NA	NA	NA	NA	NA	NA	NA	NA	NA	NA	NA	NA	NA	NA	NA	NA	NA	NA	NA	NA	NA	NA	NA	NA
California	06039	11	0	0	10.7	3.57142857142857	0.857142857142857	0	0	0	0	1	1	1	6039	0.220726614	109.1	151.1	94.4	81.9	1	9	0	4	0.679646108600592	maderacounty	882819535	1.66666666666667	0	NA	NA	1486	43	20	2252	8	3	0	1.28850394487381	0.092035996062415	0.216666666666667	0.45	0.0983606557377049	0.0983606557377049	0.114754098360656	0.0983606557377049	0.0983606557377049	0.0655737704918033	0.114754098360656
California	06039	12	0.184285714285714	0	10.7	-18	10.8571428571429	0	1	1	1	1	1	1	6039	0.220726614	109.1	151.1	94.4	81.9	1	9	0	4	0.679646108600592	maderacounty	882819535	2.16666666666667	0.416666666666667	NA	NA	1486	43	20	2252	8	3	0	0.322125986218452	0.0230089990156037	0.129166666666667	0.316666666666667	0.0967345604861504	0.0971835547390239	0.107747432636141	0.0945793880723573	0.101942893819484	0.0833295058413416	0.115110938383267
California	06039	13	1.10857142857143	0.0928571428571429	10.7	-31.8571428571429	14.7142857142857	0	1	1	1	1	1	1	6039	0.220726614	109.1	151.1	94.4	81.9	1	9	0	4	0.679646108600592	maderacounty	882819535	1.6	0.2	NA	NA	1486	43	20	2252	8	3	0.2	1.8110416730245	0.140140129460229	0.295833333333333	0.316666666666667	0.0948976948976949	0.0823275489942157	0.0947854614521281	0.0947854614521281	0.121617888284555	0.0847966847966848	0.122645255978589
California	06039	14	1.2	0.0928571428571429	14.9857142857143	-29.5714285714286	14.1428571428571	0	1	1	1	1	1	1	6039	0.220726614	109.1	151.1	94.4	81.9	1	9	0	4	0.679646108600592	maderacounty	882819535	5	1.25	NA	NA	1486	43	20	2252	8	3.5	0.25	2.68150069316228	0.168087026451479	0.215277777777778	0.577777777777778	0.102845587523007	0.0926184248764894	0.107350092027511	0.0993751816332461	0.0981570279957377	0.0813402111789209	0.122440182117601
California	06039	15	0.368571428571429	0	16.7	-33	15.8571428571429	0	1	1	1	1	1	1	6039	0.220726614	109.1	151.1	94.4	81.9	1	9	0	4	0.679646108600592	maderacounty	882819535	1	0.4	NA	NA	1486	43	20	2252	8	4	0	0	0	0	0.0717948717948718	0.0898876404494382	0.0898876404494382	0.0898876404494382	0.112359550561798	0.134831460674157	0.0898876404494382	0.123595505617978
California	06039	16	0.185714285714286	0	16.7	-37.8571428571429	13.1428571428571	1	1	1	1	1	1	1	6039	0.220726614	109.1	151.1	94.4	81.9	1	9	0	5	0.679646108600592	maderacounty	882819535	5	0.666666666666667	NA	NA	1486	43	20	2252	8	4	0	2.52660137414932	0.140366743008296	0	0	0.0909090909090909	0.0909090909090909	0.102272727272727	0.0909090909090909	0.136363636363636	0.0909090909090909	0.125
California	06039	17	0.554285714285714	0	16.7	-44.4285714285714	12.5714285714286	1	1	1	1	1	1	1	6039	0.220726614	109.1	151.1	94.4	81.9	1	9	0	5	0.679646108600592	maderacounty	882819535	1.2	0.8	NA	NA	1486	43	20	2252	8	4	0	1.60215991735458	0.131452799050344	0.416666666666667	0.702380952380952	0.105698529411765	0.0909926470588235	0.105698529411765	0.105698529411765	0.10140931372549	0.0762867647058824	0.121323529411765
California	06039	18	1.01571428571429	0	16.0142857142857	-39.8571428571429	9.14285714285714	1	1	1	1	1	1	1	6039	0.220726614	109.1	151.1	94.4	81.9	1	9	0	5	0.679646108600592	maderacounty	882819535	0.714285714285714	0.285714285714286	NA	NA	1486	43	20	2252	8	4.14285714285714	0	0.64733898639679	0.0323669493198395	0	0.3	0.096551724137931	0.096551724137931	0.103448275862069	0.096551724137931	0.103448275862069	0.0896551724137931	0.110344827586207
California	06039	19	1.47714285714286	0	15.1	-38.7142857142857	9.14285714285714	1	1	1	1	1	1	1	6039	0.220726614	109.1	151.1	94.4	81.9	1	9	0	5	0.679646108600592	NA	NA	NA	NA	NA	NA	NA	NA	NA	NA	NA	NA	NA	NA	NA	NA	NA	NA	NA	NA	NA	NA	NA	NA
California	06039	20	0.37	0	15.1	-40	8.85714285714286	1	1	1	1	1	1	1	6039	0.220726614	109.1	151.1	94.4	81.9	1	9	0	5	0.679646108600592	maderacounty	882819535	1.4	0.4	NA	NA	1486	43	20	2252	8	5	0	0	0	0	0.0666666666666667	0.0941176470588235	0.117647058823529	0.0941176470588235	0.105882352941176	0.0941176470588235	0.0941176470588235	0.117647058823529
California	06039	21	1.19857142857143	0	15.1	-35	8	1	0	0	1	0	0	1	6039	0.220726614	109.1	151.1	94.4	81.9	1	9	0	5	0.679646108600592	NA	NA	NA	NA	NA	NA	NA	NA	NA	NA	NA	NA	NA	NA	NA	NA	NA	NA	NA	NA	NA	NA	NA	NA
California	06039	22	2.02857142857143	0	15.1	-33.4285714285714	8.42857142857143	1	0	0	1	0	0	1	6039	0.220726614	109.1	151.1	94.4	81.9	1	9	0	5	0.679646108600592	maderacounty	882819535	1.75	1	NA	NA	1486	43	20	2252	8	5	0	0.64733898639679	0.0308256660188947	0	0.3	0.096551724137931	0.096551724137931	0.103448275862069	0.096551724137931	0.103448275862069	0.0896551724137931	0.110344827586207
California	06039	23	2.36666666666667	0.216666666666667	14.1	-28.3333333333333	7.33333333333333	1	0	0	1	0	0	1	6039	0.220726614	109.1	151.1	94.4	81.9	1	9	0	5	0.679646108600592	NA	NA	NA	NA	NA	NA	NA	NA	NA	NA	NA	NA	NA	NA	NA	NA	NA	NA	NA	NA	NA	NA	NA	NA
California	06041	10	0	0	3.1	-0.6	1.2	0	0	0	0	0	0	0	6041	-0.684954015	176.4	164.5	164.9	199.9	0	8	0	4	0.212888917584708	maringov	38295621	6	65.8846153846154	NA	NA	14442	766	312	11018	5969	3	0.576923076923077	0.612794711309321	0.0505810031597586	0.0546218487394958	0.156022408963585	0.07907184021873	0.0860837832127555	0.0818690430159328	0.0900743362702457	0.107562271809652	0.0788034317184081	0.157660476074523
California	06041	11	0.274285714285714	0	3.1	-6.57142857142857	4.85714285714286	0	0	0	0	1	1	1	6041	-0.684954015	176.4	164.5	164.9	199.9	0	8	0	4	0.212888917584708	maringov	38295621	6.53061224489796	9.18367346938776	NA	NA	14442	766	312	11018	5969	3	0.346938775510204	0.721146331514631	0.0547113074548667	0.048399752628324	0.323438218923933	0.0984204179043043	0.0954496560095516	0.100212535340079	0.0968754279411768	0.0941366174956606	0.0920503605854102	0.120264211327594
California	06041	12	1.81285714285714	0	3.1	-44.8571428571429	20.4285714285714	0	1	1	1	1	1	1	6041	-0.684954015	176.4	164.5	164.9	199.9	0	8	0	4	0.212888917584708	maringov	38295621	28.3953488372093	18.9302325581395	NA	NA	14442	766	312	11018	5969	3	0.302325581395349	0.873168661044194	0.0571077283517497	0.100574078699079	0.36597354034854	0.0875884752244351	0.0945393644487542	0.0944280652953634	0.0965282315582579	0.0932981099957759	0.089133619668898	0.115373798866191
California	06041	13	1.97714285714286	0.0542857142857143	3.1	-54.1428571428571	24.5714285714286	0	1	1	1	1	1	1	6041	-0.684954015	176.4	164.5	164.9	199.9	0	8	0	4	0.212888917584708	maringov	38295621	10.1190476190476	22.5952380952381	NA	NA	14442	766	312	11018	5969	3	0.333333333333333	1.19954733479591	0.0685612873019025	0.0935425685425685	0.292434549577407	0.0832130312749093	0.0731915736295933	0.0867774161178586	0.0797114354889082	0.0956743062852703	0.0736782776966303	0.105004879879423
California	06041	14	3.45714285714286	0.328571428571429	8.88571428571429	-53.7142857142857	24.4285714285714	0	1	1	1	1	1	1	6041	-0.684954015	176.4	164.5	164.9	199.9	0	8	0	4	0.212888917584708	maringov	38295621	8.4468085106383	12.5957446808511	NA	NA	14442	766	312	11018	5969	3.61702127659574	0.170212765957447	1.23482994670453	0.108078165570465	0.0517226221845787	0.270799179685049	0.0931198419889847	0.0886046494738244	0.0961265739796061	0.0932172156663713	0.098583829785828	0.0821614291226918	0.15837979168395
California	06041	15	0.878571428571429	0.164285714285714	11.2	-56.1428571428571	25	0	1	1	1	1	1	1	6041	-0.684954015	176.4	164.5	164.9	199.9	0	8	0	4	0.212888917584708	maringov	38295621	3.73333333333333	5.55	NA	NA	14442	766	312	11018	5969	4	0.166666666666667	1.6706150919199	0.0900810841058766	0.192296594774273	0.431097421923315	0.0966144765891591	0.0879913904639769	0.106514890537298	0.0973229504935204	0.100895605312955	0.0851820594003827	0.123963193913489
California	06041	16	1.97571428571429	0	11.2	-62.7142857142857	24	1	1	1	1	1	1	1	6041	-0.684954015	176.4	164.5	164.9	199.9	0	8	0	4	0.212888917584708	maringov	38295621	6.69090909090909	18.9818181818182	NA	NA	14442	766	312	11018	5969	4	0.236363636363636	0.98607748939145	0.0615787741108553	0.0881444630638179	0.376173342786246	0.0919513669791205	0.083568631471429	0.0976031997113534	0.0957645349512712	0.0977066215693328	0.081291555156549	0.146687082727676
California	06041	17	1.86714285714286	0.108571428571429	11.2	-66.4285714285714	23	1	1	1	1	1	1	1	6041	-0.684954015	176.4	164.5	164.9	199.9	0	8	0	4	0.212888917584708	maringov	38295621	5.76470588235294	158.823529411765	NA	NA	14442	766	312	11018	5969	4	0.294117647058824	1.01764016088686	0.0653636839214542	0.140948963317384	0.287468671679198	0.0760559165326514	0.0709467040623581	0.0811562162111394	0.0907331072754316	0.0791468329311138	0.0862159766613718	0.101937962045176
California	06041	18	0.932857142857143	0.0542857142857143	10.9	-62.4285714285714	20.8571428571429	1	1	1	1	1	1	1	6041	-0.684954015	176.4	164.5	164.9	199.9	0	8	0	4	0.212888917584708	maringov	38295621	4.88372093023256	43	NA	NA	14442	766	312	11018	5969	4.30232558139535	0.302325581395349	1.08452483763297	0.0688655824832063	0.0104545454545454	0.39999068061568	0.0947407956579988	0.0856735487879558	0.0997996810911337	0.0952665599484359	0.102734851492411	0.0804588286602157	0.123532371259362
California	06041	19	1.04285714285714	0.0542857142857143	10.5	-57.7142857142857	20	1	1	1	1	1	1	1	6041	-0.684954015	176.4	164.5	164.9	199.9	0	8	0	4	0.212888917584708	maringov	38295621	5.13636363636364	30.5681818181818	NA	NA	14442	766	312	11018	5969	5	0.227272727272727	1.19383421682176	0.0679709095187965	0.0521590909090909	0.35510101010101	0.0835310788101127	0.0852610261000648	0.0923123269059227	0.0875127207340124	0.0990230792921473	0.0762923087182583	0.118138291243995
California	06041	20	3.18428571428571	0	10.5	-57.8571428571429	20.7142857142857	1	0	1	1	0	0	1	6041	-0.684954015	176.4	164.5	164.9	199.9	0	8	0	4	0.212888917584708	maringov	38295621	4.925	9.8	NA	NA	14442	766	312	11018	5969	5	0.2	0.807248738076952	0.0477927193523401	0.101526374859708	0.274681537598204	0.0920787885725505	0.0827281729952262	0.0960285425223044	0.0950644755707321	0.094414129044635	0.078496078629237	0.119029344276153
California	06041	21	3.89714285714286	0	10.5	-51.4285714285714	18.7142857142857	1	0	1	1	0	0	1	6041	-0.684954015	176.4	164.5	164.9	199.9	0	8	0	4	0.212888917584708	maringov	38295621	5.58620689655172	21.1034482758621	NA	NA	14442	766	312	11018	5969	5	0.241379310344828	0.782247319817543	0.0414071396350159	0.0478395061728395	0.268981481481481	0.0883418784333055	0.0800136063165774	0.0920957221776047	0.083418791866299	0.0937111330349007	0.0719137956537152	0.107675284803602
California	06041	22	5.21428571428571	0	10.5	-51.8571428571429	18.7142857142857	1	0	1	1	0	0	1	6041	-0.684954015	176.4	164.5	164.9	199.9	0	8	0	4	0.212888917584708	maringov	38295621	2.18518518518519	7.01851851851852	NA	NA	14442	766	312	11018	5969	5	0.111111111111111	0.788471909364065	0.0508528586502844	0.0284343434343434	0.279688552188552	0.08723188730377	0.0877833853424217	0.0958933059599956	0.0942939948083047	0.0971725168084422	0.0847742096729364	0.119103717211541
California	06041	23	2.94666666666667	0.383333333333333	10	-47	19.6666666666667	1	0	1	1	0	0	1	6041	-0.684954015	176.4	164.5	164.9	199.9	0	8	0	4	0.212888917584708	maringov	38295621	2.73809523809524	11.5952380952381	NA	NA	14442	766	312	11018	5969	6	0.238095238095238	0.584997871890664	0.0402018327318682	-0.00527146464646465	0.259181096681097	0.0863001349266006	0.0958013311384726	0.0914719767354098	0.0887739908143531	0.0996615022475186	0.0868150386244474	0.117363637892055
California	06045	10	0	0	6	10.6	-0.6	0	0	0	0	0	0	0	6045	-0.362763187	76.4	149.4	0	79.8	0	9	0	4	0.378935182717273	countymendocino	221434531	2.13333333333333	105.133333333333	NA	NA	3997	267	103	1751	383	3	0.333333333333333	1.21131633520126	0.0640687735644919	0.0540530303030303	0.3275	0.0917484778251747	0.0961706992569819	0.103794163922432	0.0943274105774604	0.106318556827757	0.0915204614998842	0.112369996964471
California	06045	11	0	0	6	7.14285714285714	0.428571428571429	0	0	0	0	1	1	1	6045	-0.362763187	76.4	149.4	0	79.8	0	9	0	4	0.378935182717273	countymendocino	221434531	1.5	162.8	NA	NA	3997	267	103	1751	383	3	0.1	1.48238583973476	0.0729850023135097	0.12152133580705	0.213605442176871	0.0885079495141165	0.101578434110692	0.103139591907144	0.0873650923712594	0.115854074083201	0.086602741976556	0.122374133035423
California	06045	12	0.162857142857143	0	6	-23.7142857142857	9.33333333333333	0	1	1	1	1	1	1	6045	-0.362763187	76.4	149.4	0	79.8	0	9	0	4	0.378935182717273	countymendocino	221434531	2.91666666666667	61.75	NA	NA	3997	267	103	1751	383	3	0.166666666666667	1.46079212514793	0.112251805778476	0.0691508042610984	0.413486139405257	0.0893206989348723	0.0947590374893955	0.0940320573024706	0.0923855197862123	0.11009756929484	0.0832178268173688	0.11296554856905
California	06045	13	0.325714285714286	0	6	-41.1428571428571	15.6	0	1	1	1	1	1	1	6045	-0.362763187	76.4	149.4	0	79.8	0	9	0	4	0.378935182717273	countymendocino	221434531	2.03333333333333	6399.53333333333	NA	NA	3997	267	103	1751	383	3	0.166666666666667	0.968637731075287	0.0914395499140854	-0.00698484848484848	0.244979797979798	0.0932041046852984	0.09593107276921	0.101213761223988	0.0933990304766167	0.114769380847577	0.0890795777869922	0.111400050643747
California	06045	14	0.162857142857143	0	12.2142857142857	-40.2857142857143	15.4	0	1	1	1	1	1	1	6045	-0.362763187	76.4	149.4	0	79.8	0	9	0	4	0.378935182717273	countymendocino	221434531	1.27272727272727	485.424242424242	NA	NA	3997	267	103	1751	383	3.63636363636364	0.363636363636364	2.41826916553757	0.144065929014597	0.0940895972714155	0.445654488609034	0.0941284146526512	0.0971969891086244	0.0999959774648374	0.0968053523241543	0.102622654460127	0.0937486674837779	0.10870224493178
California	06045	15	0	0	14.7	-39.4285714285714	15.2	0	1	1	1	1	1	1	6045	-0.362763187	76.4	149.4	0	79.8	0	9	0	4	0.378935182717273	countymendocino	221434531	2.14285714285714	7.05714285714286	NA	NA	3997	267	103	1751	383	4	0.0857142857142857	0.948185699681441	0.0719668845586082	0.0131944444444444	0.216358024691358	0.0803504530512659	0.0796145621172599	0.0858641746154672	0.0803504530512659	0.172336709440107	0.074794879126992	0.0903436574586352
California	06045	16	0.162857142857143	0	14.7	-38.8571428571429	13.8	1	1	1	1	1	1	1	6045	-0.362763187	76.4	149.4	0	79.8	0	9	0	5	0.378935182717273	countymendocino	221434531	0.68	3.36	NA	NA	3997	267	103	1751	383	4	0.12	0.692207753658295	0.0672200882791454	0.0390151515151515	0.200716164177703	0.0876364493322147	0.0902445463633887	0.094392484481915	0.0872097062639622	0.0932938642711972	0.0860020819794149	0.101291202568202
California	06045	17	0.98	0	14.7	-43	12.8333333333333	1	1	1	1	1	1	1	6045	-0.362763187	76.4	149.4	0	79.8	0	9	0	5	0.378935182717273	countymendocino	221434531	1.17391304347826	12.5652173913043	NA	NA	3997	267	103	1751	383	4	0.173913043478261	1.53913844823837	0.0952398384087856	0.0242929292929293	0.250479797979798	0.106179338739265	0.0827959692528229	0.0911483918239063	0.0851310011620267	0.0902941800031318	0.0818610888847615	0.117083170453113
California	06045	18	0.162857142857143	0	14.1	-38.7142857142857	10.6666666666667	1	1	1	1	1	1	1	6045	-0.362763187	76.4	149.4	0	79.8	0	9	0	5	0.378935182717273	countymendocino	221434531	0.571428571428571	7.14285714285714	NA	NA	3997	267	103	1751	383	4.28571428571429	0	0.392281512419383	0.032935643196106	-0.00808080808080808	0.255050505050505	0.0686159844054581	0.0593567251461988	0.0721247563352826	0.0593567251461988	0.0628654970760234	0.0558479532163743	0.0628654970760234
California	06045	19	0	0	13.3	-35.4285714285714	10.5	1	1	1	1	1	1	1	6045	-0.362763187	76.4	149.4	0	79.8	0	9	0	5	0.378935182717273	countymendocino	221434531	5.125	5.375	NA	NA	3997	267	103	1751	383	5	0.25	0.658325220857348	0.0331974631574675	0.207266542980829	0.30069573283859	0.0789712995122619	0.0833489069837614	0.0869153628058563	0.0798407116045842	0.0894695423724198	0.0759762028381147	0.102221084212989
California	06045	20	0.325714285714286	0	13.3	-37.7142857142857	11.3333333333333	1	1	1	1	1	1	1	6045	-0.362763187	76.4	149.4	0	79.8	0	9	0	5	0.378935182717273	countymendocino	221434531	7.07692307692308	5.53846153846154	NA	NA	3997	267	103	1751	383	5	0.0769230769230769	1.73743928472201	0.0842705087202078	0.0282828282828283	0.153535353535354	0.0955086715671174	0.0989707064529823	0.101545054417359	0.0955086715671174	0.109033899014763	0.090139710808128	0.108025126287459
California	06045	21	1.14285714285714	0	13.3	-31.7142857142857	9.33333333333333	1	0	0	1	0	0	1	6045	-0.362763187	76.4	149.4	0	79.8	0	9	0	5	0.378935182717273	countymendocino	221434531	3.69230769230769	6.92307692307692	NA	NA	3997	267	103	1751	383	5	0	0.684427248107062	0.0316343223171568	0.0718566618566619	0.287176527176527	0.0925410897257823	0.102470895100014	0.109893631954747	0.0943840334351628	0.0985001647817143	0.0867675490977936	0.108546665533338
California	06045	22	1.47	0	13.3	-30.1428571428571	9.5	1	0	0	1	0	0	1	6045	-0.362763187	76.4	149.4	0	79.8	0	9	0	5	0.378935182717273	countymendocino	221434531	2.2	4.6	NA	NA	3997	267	103	1751	383	5	0.1	0.620239421725273	0.0261047212277312	0.0859280303030303	0.216278409090909	0.106084349792665	0.0880687791113667	0.0915237609054746	0.0861948934818273	0.0937971059525858	0.080815673134131	0.123792416095874
California	06045	23	0	0	12.3	-23	6.66666666666667	1	0	0	1	0	0	1	6045	-0.362763187	76.4	149.4	0	79.8	0	9	0	5	0.378935182717273	countymendocino	221434531	5.5	4.33333333333333	NA	NA	3997	267	103	1751	383	6	0	0.849959214528402	0.0458004749593911	0.0632575757575757	0.330555555555556	0.0978488275661369	0.0982993063402784	0.102308655097408	0.09633885254224	0.108741234028686	0.0924129458963958	0.10275913387155
California	06047	10	0	0	13.2	10.4	-1.2	0	0	0	0	0	0	0	6047	-0.069432034	65	95.6	99.5	0	0	9	0	4	0.530108146594069	NA	NA	NA	NA	NA	NA	NA	NA	NA	NA	NA	NA	NA	NA	NA	NA	NA	NA	NA	NA	NA	NA	NA	NA
California	06047	11	0	0	13.2	4.28571428571429	0.285714285714286	0	0	0	0	1	1	1	6047	-0.069432034	65	95.6	99.5	0	0	9	0	4	0.530108146594069	NA	NA	NA	NA	NA	NA	NA	NA	NA	NA	NA	NA	NA	NA	NA	NA	NA	NA	NA	NA	NA	NA	NA	NA
California	06047	12	0	0	13.2	-18.5714285714286	9.28571428571429	0	1	1	1	1	1	1	6047	-0.069432034	65	95.6	99.5	0	0	9	0	4	0.530108146594069	NA	NA	NA	NA	NA	NA	NA	NA	NA	NA	NA	NA	NA	NA	NA	NA	NA	NA	NA	NA	NA	NA	NA	NA
California	06047	13	0.422857142857143	0	13.2	-32.4285714285714	14.5714285714286	0	1	1	1	1	1	1	6047	-0.069432034	65	95.6	99.5	0	0	9	0	4	0.530108146594069	NA	NA	NA	NA	NA	NA	NA	NA	NA	NA	NA	NA	NA	NA	NA	NA	NA	NA	NA	NA	NA	NA	NA	NA
California	06047	14	1.00857142857143	0	17.1285714285714	-31.7142857142857	14.2857142857143	0	1	1	1	1	1	1	6047	-0.069432034	65	95.6	99.5	0	0	9	0	4	0.530108146594069	NA	NA	NA	NA	NA	NA	NA	NA	NA	NA	NA	NA	NA	NA	NA	NA	NA	NA	NA	NA	NA	NA	NA	NA
California	06047	15	2.01714285714286	0.158571428571429	18.7	-37.8571428571429	15.8571428571429	0	1	1	1	1	1	1	6047	-0.069432034	65	95.6	99.5	0	0	9	0	4	0.530108146594069	NA	NA	NA	NA	NA	NA	NA	NA	NA	NA	NA	NA	NA	NA	NA	NA	NA	NA	NA	NA	NA	NA	NA	NA
California	06047	16	1.32571428571429	0	18.7	-33.4285714285714	14.1428571428571	1	1	1	1	1	1	1	6047	-0.069432034	65	95.6	99.5	0	0	9	0	5	0.530108146594069	NA	NA	NA	NA	NA	NA	NA	NA	NA	NA	NA	NA	NA	NA	NA	NA	NA	NA	NA	NA	NA	NA	NA	NA
California	06047	17	0.688571428571429	0	18.7	-34.5714285714286	13	1	1	1	1	1	1	1	6047	-0.069432034	65	95.6	99.5	0	0	9	0	5	0.530108146594069	NA	NA	NA	NA	NA	NA	NA	NA	NA	NA	NA	NA	NA	NA	NA	NA	NA	NA	NA	NA	NA	NA	NA	NA
California	06047	18	1.96285714285714	0	17.7142857142857	-27.7142857142857	10.4285714285714	1	1	1	1	1	1	1	6047	-0.069432034	65	95.6	99.5	0	0	9	0	5	0.530108146594069	NA	NA	NA	NA	NA	NA	NA	NA	NA	NA	NA	NA	NA	NA	NA	NA	NA	NA	NA	NA	NA	NA	NA	NA
California	06047	19	1.22	0	16.4	-24.8571428571429	9.42857142857143	1	1	1	1	1	1	1	6047	-0.069432034	65	95.6	99.5	0	0	9	0	5	0.530108146594069	NA	NA	NA	NA	NA	NA	NA	NA	NA	NA	NA	NA	NA	NA	NA	NA	NA	NA	NA	NA	NA	NA	NA	NA
California	06047	20	1.96428571428571	0.158571428571429	16.4	-24.1428571428571	9.85714285714286	1	1	1	1	1	1	1	6047	-0.069432034	65	95.6	99.5	0	0	9	0	5	0.530108146594069	NA	NA	NA	NA	NA	NA	NA	NA	NA	NA	NA	NA	NA	NA	NA	NA	NA	NA	NA	NA	NA	NA	NA	NA
California	06047	21	2.70857142857143	0	16.4	-20	8.42857142857143	1	0	0	1	0	0	1	6047	-0.069432034	65	95.6	99.5	0	0	9	0	5	0.530108146594069	NA	NA	NA	NA	NA	NA	NA	NA	NA	NA	NA	NA	NA	NA	NA	NA	NA	NA	NA	NA	NA	NA	NA	NA
California	06047	22	1.69857142857143	0.0528571428571429	16.4	-19.2857142857143	9.42857142857143	1	0	0	1	0	0	1	6047	-0.069432034	65	95.6	99.5	0	0	9	0	5	0.530108146594069	NA	NA	NA	NA	NA	NA	NA	NA	NA	NA	NA	NA	NA	NA	NA	NA	NA	NA	NA	NA	NA	NA	NA	NA
California	06047	23	3.34333333333333	0	15.7	-10.6666666666667	8	1	0	0	1	0	0	1	6047	-0.069432034	65	95.6	99.5	0	0	9	0	5	0.530108146594069	NA	NA	NA	NA	NA	NA	NA	NA	NA	NA	NA	NA	NA	NA	NA	NA	NA	NA	NA	NA	NA	NA	NA	NA
California	06053	10	0	0	12.2	5.2	-0.6	0	0	0	0	0	0	0	6053	-0.160239991	123.3	141.7	114.8	113.4	0	8	0	4	0.48330879417995	NA	NA	NA	NA	NA	NA	NA	NA	NA	NA	NA	NA	NA	NA	NA	NA	NA	NA	NA	NA	NA	NA	NA	NA
California	06053	11	0	0	12.2	1.57142857142857	1.42857142857143	0	0	0	0	1	1	1	6053	-0.160239991	123.3	141.7	114.8	113.4	0	8	0	4	0.48330879417995	NA	NA	NA	NA	NA	NA	NA	NA	NA	NA	NA	NA	NA	NA	NA	NA	NA	NA	NA	NA	NA	NA	NA	NA
California	06053	12	0.362857142857143	0.0328571428571429	12.2	-29.4285714285714	13.8571428571429	0	1	1	1	1	1	1	6053	-0.160239991	123.3	141.7	114.8	113.4	0	8	0	4	0.48330879417995	NA	NA	NA	NA	NA	NA	NA	NA	NA	NA	NA	NA	NA	NA	NA	NA	NA	NA	NA	NA	NA	NA	NA	NA
California	06053	13	0.824285714285714	0	12.2	-41.4285714285714	17.8571428571429	0	1	1	1	1	1	1	6053	-0.160239991	123.3	141.7	114.8	113.4	0	8	0	4	0.48330879417995	NA	NA	NA	NA	NA	NA	NA	NA	NA	NA	NA	NA	NA	NA	NA	NA	NA	NA	NA	NA	NA	NA	NA	NA
California	06053	14	0.855714285714286	0.0328571428571429	18.1285714285714	-40.1428571428571	16.4285714285714	0	1	1	1	1	1	1	6053	-0.160239991	123.3	141.7	114.8	113.4	0	8	0	4	0.48330879417995	NA	NA	NA	NA	NA	NA	NA	NA	NA	NA	NA	NA	NA	NA	NA	NA	NA	NA	NA	NA	NA	NA	NA	NA
California	06053	15	0.658571428571428	0.0328571428571429	20.5	-41.4285714285714	17.4285714285714	0	1	1	1	1	1	1	6053	-0.160239991	123.3	141.7	114.8	113.4	0	8	0	4	0.48330879417995	NA	NA	NA	NA	NA	NA	NA	NA	NA	NA	NA	NA	NA	NA	NA	NA	NA	NA	NA	NA	NA	NA	NA	NA
California	06053	16	1.78	0	20.5	-48.5714285714286	15.1428571428571	1	1	1	1	1	1	1	6053	-0.160239991	123.3	141.7	114.8	113.4	0	8	0	4	0.48330879417995	NA	NA	NA	NA	NA	NA	NA	NA	NA	NA	NA	NA	NA	NA	NA	NA	NA	NA	NA	NA	NA	NA	NA	NA
California	06053	17	1.54857142857143	0.0328571428571429	20.5	-52	13.8571428571429	1	1	1	1	1	1	1	6053	-0.160239991	123.3	141.7	114.8	113.4	0	8	0	4	0.48330879417995	NA	NA	NA	NA	NA	NA	NA	NA	NA	NA	NA	NA	NA	NA	NA	NA	NA	NA	NA	NA	NA	NA	NA	NA
California	06053	18	1.71571428571429	0.0657142857142857	18.8285714285714	-47.7142857142857	11.4285714285714	1	1	1	1	1	1	1	6053	-0.160239991	123.3	141.7	114.8	113.4	0	8	0	4	0.48330879417995	NA	NA	NA	NA	NA	NA	NA	NA	NA	NA	NA	NA	NA	NA	NA	NA	NA	NA	NA	NA	NA	NA	NA	NA
California	06053	19	1.45	0	16.6	-44.5714285714286	11.2857142857143	1	1	1	1	1	1	1	6053	-0.160239991	123.3	141.7	114.8	113.4	0	8	0	4	0.48330879417995	NA	NA	NA	NA	NA	NA	NA	NA	NA	NA	NA	NA	NA	NA	NA	NA	NA	NA	NA	NA	NA	NA	NA	NA
California	06053	20	2.04571428571429	0.0657142857142857	16.6	-45.1428571428571	11.1428571428571	1	0	1	1	1	1	1	6053	-0.160239991	123.3	141.7	114.8	113.4	0	8	0	4	0.48330879417995	NA	NA	NA	NA	NA	NA	NA	NA	NA	NA	NA	NA	NA	NA	NA	NA	NA	NA	NA	NA	NA	NA	NA	NA
California	06053	21	1.78285714285714	0	16.6	-40.5714285714286	9.85714285714286	1	0	1	1	1	1	1	6053	-0.160239991	123.3	141.7	114.8	113.4	0	8	0	4	0.48330879417995	NA	NA	NA	NA	NA	NA	NA	NA	NA	NA	NA	NA	NA	NA	NA	NA	NA	NA	NA	NA	NA	NA	NA	NA
California	06053	22	4.45285714285714	0.0657142857142857	16.6	-39	10.1428571428571	1	0	1	1	1	1	1	6053	-0.160239991	123.3	141.7	114.8	113.4	0	8	0	4	0.48330879417995	NA	NA	NA	NA	NA	NA	NA	NA	NA	NA	NA	NA	NA	NA	NA	NA	NA	NA	NA	NA	NA	NA	NA	NA
California	06053	23	4.30666666666667	0	14.4	-36.3333333333333	8.66666666666667	1	0	1	1	1	1	1	6053	-0.160239991	123.3	141.7	114.8	113.4	0	8	0	4	0.48330879417995	NA	NA	NA	NA	NA	NA	NA	NA	NA	NA	NA	NA	NA	NA	NA	NA	NA	NA	NA	NA	NA	NA	NA	NA
California	06055	10	0	0	4.1	3.4	0.4	0	0	0	0	0	0	0	6055	-0.347031347	157.7	98.1	183.1	192	0	9	0	4	0.387042841435798	countyofnapa	284647406	3	2	NA	NA	6918	672	203	2896	410	3	0	2.5731970667839	0.122533193656376	-0.371428571428571	0.519047619047619	0.09375	0.1	0.1	0.09375	0.09375	0.09375	0.1
California	06055	11	0	0	4.1	-0.428571428571429	1.85714285714286	0	0	0	0	1	1	1	6055	-0.347031347	157.7	98.1	183.1	192	0	9	0	4	0.387042841435798	countyofnapa	284647406	3.88888888888889	2.88888888888889	NA	NA	6918	672	203	2896	410	3	0.333333333333333	1.3155472278595	0.0653283855337734	0.0579861111111111	0.186666666666667	0.0862972006522961	0.0977168068260673	0.103180169845749	0.0972903122406942	0.101343857433573	0.0867808560596418	0.112199354343072
California	06055	12	0.101428571428571	0	4.1	-29	13.1666666666667	0	1	1	1	1	1	1	6055	-0.347031347	157.7	98.1	183.1	192	0	9	0	4	0.387042841435798	countyofnapa	284647406	5	137.714285714286	NA	NA	6918	672	203	2896	410	3	0.285714285714286	0.856485684712728	0.0607148027108386	0.0777777777777778	0.140740740740741	0.082983682983683	0.105827505827506	0.10967365967366	0.0855477855477855	0.103263403263403	0.0892773892773893	0.11981351981352
California	06055	13	0.914285714285714	0	4.1	-45	20	0	1	1	1	1	1	1	6055	-0.347031347	157.7	98.1	183.1	192	0	9	0	4	0.387042841435798	countyofnapa	284647406	3.5	7.5	NA	NA	6918	672	203	2896	410	3	0	0.862603217363358	0.0620865260561307	0.175	0.5	0.0950136612021858	0.103210382513661	0.103346994535519	0.103346994535519	0.119877049180328	0.078483606557377	0.11974043715847
California	06055	14	1.01571428571429	0.202857142857143	12.6714285714286	-43.8571428571429	19.6666666666667	0	1	1	1	1	1	1	6055	-0.347031347	157.7	98.1	183.1	192	0	9	0	4	0.387042841435798	NA	NA	NA	NA	NA	NA	NA	NA	NA	NA	NA	NA	NA	NA	NA	NA	NA	NA	NA	NA	NA	NA	NA	NA
California	06055	15	1.42142857142857	0	16.1	-46.5714285714286	20	0	1	1	1	1	1	1	6055	-0.347031347	157.7	98.1	183.1	192	0	9	0	4	0.387042841435798	NA	NA	NA	NA	NA	NA	NA	NA	NA	NA	NA	NA	NA	NA	NA	NA	NA	NA	NA	NA	NA	NA	NA	NA
California	06055	16	1.32142857142857	0	16.1	-52.1428571428571	18.5	1	1	1	1	1	1	1	6055	-0.347031347	157.7	98.1	183.1	192	0	9	0	5	0.387042841435798	NA	NA	NA	NA	NA	NA	NA	NA	NA	NA	NA	NA	NA	NA	NA	NA	NA	NA	NA	NA	NA	NA	NA	NA
California	06055	17	1.32	0	16.1	-55	17.3333333333333	1	1	1	1	1	1	1	6055	-0.347031347	157.7	98.1	183.1	192	0	9	0	5	0.387042841435798	NA	NA	NA	NA	NA	NA	NA	NA	NA	NA	NA	NA	NA	NA	NA	NA	NA	NA	NA	NA	NA	NA	NA	NA
California	06055	18	1.01571428571429	0	15.4142857142857	-49	14.7142857142857	1	1	1	1	1	1	1	6055	-0.347031347	157.7	98.1	183.1	192	0	9	0	5	0.387042841435798	NA	NA	NA	NA	NA	NA	NA	NA	NA	NA	NA	NA	NA	NA	NA	NA	NA	NA	NA	NA	NA	NA	NA	NA
California	06055	19	0.914285714285714	0	14.5	-44.1428571428571	14	1	1	1	1	1	1	1	6055	-0.347031347	157.7	98.1	183.1	192	0	9	0	5	0.387042841435798	countyofnapa	284647406	0	207.5	NA	NA	6918	672	203	2896	410	5	0	1.44188153743744	0.163474871998742	0.243181818181818	0.475	0.0972951680672269	0.093093487394958	0.093093487394958	0.093093487394958	0.121323529411765	0.0888918067226891	0.121323529411765
California	06055	20	1.11714285714286	0.101428571428571	14.5	-45.8571428571429	14.8571428571429	1	1	1	1	1	1	1	6055	-0.347031347	157.7	98.1	183.1	192	0	9	0	5	0.387042841435798	NA	NA	NA	NA	NA	NA	NA	NA	NA	NA	NA	NA	NA	NA	NA	NA	NA	NA	NA	NA	NA	NA	NA	NA
California	06055	21	1.11714285714286	0	14.5	-39.4285714285714	12.7142857142857	1	0	0	1	0	0	1	6055	-0.347031347	157.7	98.1	183.1	192	0	9	0	5	0.387042841435798	NA	NA	NA	NA	NA	NA	NA	NA	NA	NA	NA	NA	NA	NA	NA	NA	NA	NA	NA	NA	NA	NA	NA	NA
California	06055	22	1.11714285714286	0	14.5	-37.1428571428571	13.2857142857143	1	0	0	1	0	0	1	6055	-0.347031347	157.7	98.1	183.1	192	0	9	0	5	0.387042841435798	NA	NA	NA	NA	NA	NA	NA	NA	NA	NA	NA	NA	NA	NA	NA	NA	NA	NA	NA	NA	NA	NA	NA	NA
California	06055	23	2.84666666666667	0	12.5	-32	12.3333333333333	1	0	0	1	0	0	1	6055	-0.347031347	157.7	98.1	183.1	192	0	9	0	5	0.387042841435798	NA	NA	NA	NA	NA	NA	NA	NA	NA	NA	NA	NA	NA	NA	NA	NA	NA	NA	NA	NA	NA	NA	NA	NA
California	06057	10	0	0	4.8	-1.4	0.4	0	0	0	0	0	0	0	6057	-0.229775974	83.6	175.6	0	75.3	0	9	0	4	0.447472298333236	nevadacountyca	143194014	0.2	22.8666666666667	NA	NA	3129	142	81	2639	658	3	0.4	1.46734389331606	0.0867436956246357	-0.0481782106782107	0.277699615199615	0.0895080718836003	0.0939467049285872	0.1097790616002	0.0939925189511351	0.101698615903842	0.0908423380605589	0.112525972726391
California	06057	11	0	0	4.8	-6	2.42857142857143	0	0	0	0	1	1	1	6057	-0.229775974	83.6	175.6	0	75.3	0	9	0	4	0.447472298333236	nevadacountyca	143194014	0.875	77.625	NA	NA	3129	142	81	2639	658	3	0.125	0.994827364172254	0.0789090971129392	-0.0283549783549783	0.254761904761905	0.0863633305129121	0.100217282494257	0.100780923310353	0.0911985234754984	0.117506205301878	0.084246894665761	0.122668047406453
California	06057	12	0.144285714285714	0	4.8	-34.8571428571429	11.8333333333333	0	1	1	1	1	1	1	6057	-0.229775974	83.6	175.6	0	75.3	0	9	0	4	0.447472298333236	nevadacountyca	143194014	0.678571428571429	674	NA	NA	3129	142	81	2639	658	3	0.107142857142857	1.59541369974613	0.0943331955878169	0.0272253787878788	0.314504419191919	0.0905845393327547	0.0984180931100109	0.104813220774591	0.0862956653528425	0.115191719734088	0.0842235484795657	0.118937360302033
California	06057	13	1.58714285714286	0	4.8	-49.8571428571429	16.6666666666667	0	1	1	1	1	1	1	6057	-0.229775974	83.6	175.6	0	75.3	0	9	0	4	0.447472298333236	nevadacountyca	143194014	0.447368421052632	46.0526315789474	NA	NA	3129	142	81	2639	658	3	0.105263157894737	1.70831601960318	0.108365138791199	0.0347139764996908	0.20082955404384	0.0972952490117029	0.0946992037511139	0.103222892308527	0.095227928404856	0.109746594301147	0.0867270769864343	0.112700069032542
California	06057	14	2.74142857142857	0.144285714285714	12.2285714285714	-48.7142857142857	16.4	0	1	1	1	1	1	1	6057	-0.229775974	83.6	175.6	0	75.3	0	9	0	4	0.447472298333236	nevadacountyca	143194014	0.121212121212121	43.6363636363636	NA	NA	3129	142	81	2639	658	3.45454545454545	0.151515151515152	2.40365964632768	0.169639474475414	0.0525932400932401	0.288236763236763	0.0915785073598226	0.0968772126550464	0.100929880331404	0.0975295219573614	0.103777673653358	0.0885650500248694	0.119329727482632
California	06057	15	0.432857142857143	0	15.2	-49.2857142857143	16.5	0	1	1	1	1	1	1	6057	-0.229775974	83.6	175.6	0	75.3	0	9	0	4	0.447472298333236	nevadacountyca	143194014	0	2.86666666666667	NA	NA	3129	142	81	2639	658	4	0.133333333333333	2.65572043657303	0.189266384892411	0.104924242424242	0.278425925925926	0.101902617506333	0.0869293554742471	0.110235950839666	0.0952626888075805	0.114023829627545	0.0861717797166714	0.103954873815555
California	06057	16	0.288571428571429	0	15.2	-53.5714285714286	15.5	1	1	1	1	1	1	1	6057	-0.229775974	83.6	175.6	0	75.3	0	9	0	5	0.447472298333236	nevadacountyca	143194014	0.0714285714285714	79.2142857142857	NA	NA	3129	142	81	2639	658	4	0.214285714285714	2.4213688313961	0.187919162089949	0.0985716089466089	0.318450396825397	0.087240661867325	0.0958473979208696	0.10642524212048	0.0880054526321158	0.110064139985847	0.0945204802157181	0.117344206197339
California	06057	17	0.144285714285714	0	15.2	-59	14.5	1	1	1	1	1	1	1	6057	-0.229775974	83.6	175.6	0	75.3	0	9	0	5	0.447472298333236	nevadacountyca	143194014	0.8	14.1	NA	NA	3129	142	81	2639	658	4	0	1.83485289414724	0.137150612287906	0.0909090909090909	0.333333333333333	0.100630440348182	0.0898777521761393	0.100630440348182	0.0898777521761393	0.121799795186892	0.0898777521761393	0.126920122887865
California	06057	18	0.577142857142857	0	14.8571428571429	-53.2857142857143	11.8333333333333	1	1	1	1	1	1	1	6057	-0.229775974	83.6	175.6	0	75.3	0	9	0	5	0.447472298333236	nevadacountyca	143194014	0.25	137.833333333333	NA	NA	3129	142	81	2639	658	4	0	2.67619094252586	0.139336701553062	0.070544733044733	0.286706349206349	0.092399013002664	0.0970479628069825	0.102652443356157	0.0926038312126635	0.103375052075838	0.0884623734195203	0.120110870268142
California	06057	19	0	0	14.4	-47.4285714285714	10.8571428571429	1	1	1	1	1	1	1	6057	-0.229775974	83.6	175.6	0	75.3	0	9	0	5	0.447472298333236	nevadacountyca	143194014	0.3125	36.625	NA	NA	3129	142	81	2639	658	5	0.125	1.3887655897574	0.137076810786187	0.0973140495867768	0.316115702479339	0.0863084495720283	0.0880514007531817	0.0905639209127607	0.088610309762795	0.102184490475564	0.0863084495720283	0.102473429532796
California	06057	20	0	0	14.4	-49.1428571428571	11.8333333333333	1	1	1	1	1	1	1	6057	-0.229775974	83.6	175.6	0	75.3	0	9	0	5	0.447472298333236	nevadacountyca	143194014	0.444444444444444	1.66666666666667	NA	NA	3129	142	81	2639	658	5	0.111111111111111	2.66429397463799	0.13970079831779	-0.0166666666666667	0.133333333333333	0.0916666666666667	0.101041666666667	0.107291666666667	0.096875	0.101041666666667	0.0885416666666667	0.1125
California	06057	21	0	0	14.4	-40.4285714285714	10	1	0	0	1	0	0	1	6057	-0.229775974	83.6	175.6	0	75.3	0	9	0	5	0.447472298333236	nevadacountyca	143194014	0.333333333333333	2	NA	NA	3129	142	81	2639	658	5	0	0.39780048529307	0.0306000373302362	0.0681818181818182	0.427272727272727	0.101129099699945	0.0972597750874599	0.105633604204449	0.105633604204449	0.0975448703092639	0.0975448703092639	0.106268784096469
California	06057	22	0	0	14.4	-38.1428571428571	9.42857142857143	1	0	0	1	0	0	1	6057	-0.229775974	83.6	175.6	0	75.3	0	9	0	5	0.447472298333236	NA	NA	NA	NA	NA	NA	NA	NA	NA	NA	NA	NA	NA	NA	NA	NA	NA	NA	NA	NA	NA	NA	NA	NA
California	06057	23	2.35333333333333	0	13	-30.3333333333333	8.33333333333333	1	0	0	1	0	0	1	6057	-0.229775974	83.6	175.6	0	75.3	0	9	0	5	0.447472298333236	nevadacountyca	143194014	0.538461538461538	6.84615384615385	NA	NA	3129	142	81	2639	658	6	0.0769230769230769	0.785857737064362	0.0407929876819253	0.1125	0.1125	0.074988963055479	0.074988963055479	0.0701345941234402	0.0725617785894596	0.0884927118433018	0.0671225459306691	0.0864522920998117
California	06059	10	0.012	0	3.7	1	0.2	0	0	0	0	0	0	0	6059	0.005495485	185.4	178.3	178.5	199.4	0	9	0	4	0.568723257901952	ocgovca	240419451	4.27272727272727	14.9090909090909	NA	NA	30087	425	305	7342	2901	3	0.0909090909090909	1.46405256220273	0.13578150308906	0.153165584415584	0.379816017316017	0.101043934874008	0.0935148753958432	0.104650187703863	0.103204258462903	0.100976756235401	0.0869179945753599	0.111628157414752
California	06059	11	0.0485714285714286	0	3.7	-5.28571428571429	4	0	0	0	0	1	1	1	6059	0.005495485	185.4	178.3	178.5	199.4	0	9	0	4	0.568723257901952	ocgovca	240419451	5.42857142857143	20.9047619047619	NA	NA	30087	425	305	7342	2901	3	0.238095238095238	0.727595893541972	0.0666631874769443	-0.0192712842712843	0.217178932178932	0.0986452692133731	0.0918670223238765	0.108277199384685	0.0984789661696419	0.108227846081366	0.0826144500985659	0.123618211388093
California	06059	12	0.365714285714286	0	3.7	-35.4285714285714	17.1428571428571	0	1	1	1	1	1	1	6059	0.005495485	185.4	178.3	178.5	199.4	0	9	0	4	0.568723257901952	ocgovca	240419451	4.96875	92.625	NA	NA	30087	425	305	7342	2901	3	0.1875	1.15640794313871	0.0898926254824757	0.0471536796536796	0.351470751470752	0.0946161813731345	0.0890773115579698	0.102523564649896	0.0927873235769305	0.0973461692140522	0.0859528408786636	0.103468226153479
California	06059	13	1.51571428571429	0.0171428571428571	3.7	-46.7142857142857	22.5714285714286	0	1	1	1	1	1	1	6059	0.005495485	185.4	178.3	178.5	199.4	0	9	0	4	0.568723257901952	ocgovca	240419451	0.631578947368421	53.5789473684211	NA	NA	30087	425	305	7342	2901	3	0.210526315789474	1.24725525932653	0.0811177756749171	0.0212729978354978	0.420238095238095	0.0887827657631765	0.0911345065445546	0.102491929440463	0.0986693540032995	0.106796754018065	0.0829603054942191	0.123735802901107
California	06059	14	1.82	0.0428571428571429	10.9142857142857	-46.7142857142857	23	0	1	1	1	1	1	1	6059	0.005495485	185.4	178.3	178.5	199.4	0	9	0	4	0.568723257901952	ocgovca	240419451	6.47058823529412	25.8235294117647	NA	NA	30087	425	305	7342	2901	3.70588235294118	0	1.14166161086824	0.0745683479303464	0.133333333333333	0.251851851851852	0.0855139875207497	0.0771638367500354	0.089721078663895	0.0916892797440565	0.0951323610543441	0.0753281938479957	0.214330126324854
California	06059	15	2	0.0214285714285714	13.8	-53.2857142857143	25.1428571428571	0	1	1	1	1	1	1	6059	0.005495485	185.4	178.3	178.5	199.4	0	9	0	4	0.568723257901952	ocgovca	240419451	6.10526315789474	10.6315789473684	NA	NA	30087	425	305	7342	2901	4	0.105263157894737	1.56130310561922	0.106298619426581	0.0222222222222222	0.283333333333333	0.095408863370504	0.0914077103669296	0.0990969286349239	0.103629883824126	0.108463732415477	0.0818830828675279	0.117679103151585
California	06059	16	1.62142857142857	0.0571428571428571	13.8	-55.4285714285714	22.7142857142857	1	1	1	1	1	1	1	6059	0.005495485	185.4	178.3	178.5	199.4	0	9	0	5	0.568723257901952	ocgovca	240419451	6.625	5.375	NA	NA	30087	425	305	7342	2901	4	0	0.644251972436905	0.0841685685846541	0	0	0.0894474637681159	0.091183574879227	0.0963919082125604	0.113753019323672	0.115942028985507	0.0720863526570048	0.135039251207729
California	06059	17	1.97714285714286	0.03	13.8	-57.7142857142857	21.7142857142857	1	1	1	1	1	1	1	6059	0.005495485	185.4	178.3	178.5	199.4	0	9	0	5	0.568723257901952	ocgovca	240419451	6.81818181818182	15.4545454545455	NA	NA	30087	425	305	7342	2901	4	0	0.259065532684326	0.0202587207158407	0.06	0.113333333333333	0.086859109459699	0.100218742713842	0.0936707889493933	0.101446930333782	0.115089358251528	0.0878075049465745	0.134347410854667
California	06059	18	3.02	0.0571428571428571	14.1857142857143	-53.7142857142857	19.5714285714286	1	1	1	1	1	1	1	6059	0.005495485	185.4	178.3	178.5	199.4	0	9	0	5	0.568723257901952	ocgovca	240419451	8.75	6.75	NA	NA	30087	425	305	7342	2901	4.5	0	2.03413787484169	0.134950469913227	0.312121212121212	0.433333333333333	0.0930735930735931	0.0930735930735931	0.0930735930735931	0.102164502164502	0.11010101010101	0.0930735930735931	0.119191919191919
California	06059	19	3.42714285714286	0.107142857142857	14.7	-48.7142857142857	19.1428571428571	1	1	1	1	1	1	1	6059	0.005495485	185.4	178.3	178.5	199.4	0	9	0	5	0.568723257901952	ocgovca	240419451	5.25	3.875	NA	NA	30087	425	305	7342	2901	5	0	5.16060039401054	0.263953638155209	0.213333333333333	0.43	0.0995049504950495	0.0995049504950495	0.0995049504950495	0.094959495949595	0.109000900090009	0.09000900090009	0.109000900090009
California	06059	20	3.94714285714286	0.0528571428571429	14.7	-48.2857142857143	19	1	1	1	1	1	1	1	6059	0.005495485	185.4	178.3	178.5	199.4	0	9	0	5	0.568723257901952	ocgovca	240419451	6.8	7.4	NA	NA	30087	425	305	7342	2901	5	0	2.72954734166463	0.151550864869138	0.154242424242424	0.276666666666667	0.0944128160995631	0.102444944613619	0.102444944613619	0.0907091123958594	0.10177952346627	0.0870461087328557	0.109811651980327
California	06059	21	4.33571428571429	0.194285714285714	14.7	-45.5714285714286	17.5714285714286	1	0	0	1	0	0	1	6059	0.005495485	185.4	178.3	178.5	199.4	0	9	0	5	0.568723257901952	ocgovca	240419451	36.5	29.625	NA	NA	30087	425	305	7342	2901	5	0	2.40276585519314	0.12575414377197	0.171830808080808	0.420239898989899	0.0978500576862656	0.0946668188854784	0.101742290583592	0.0950722799084878	0.103375088211296	0.0899665365951973	0.111984302240698
California	06059	22	4.17571428571429	0.0714285714285714	14.7	-42.5714285714286	17.5714285714286	1	0	0	1	0	0	1	6059	0.005495485	185.4	178.3	178.5	199.4	0	9	0	5	0.568723257901952	ocgovca	240419451	3.57142857142857	20.1428571428571	NA	NA	30087	425	305	7342	2901	5	0	2.22830966711044	0.126194919450975	0.125707070707071	0.342222222222222	0.0950235886881465	0.0969292994551632	0.0987641618404843	0.0991139233667164	0.103594524117655	0.0894481531504875	0.112474089818017
California	06059	23	4.39333333333333	0.113333333333333	13.7	-40.6666666666667	18.3333333333333	1	0	0	1	0	0	1	6059	0.005495485	185.4	178.3	178.5	199.4	0	9	0	5	0.568723257901952	ocgovca	240419451	11	4.75	NA	NA	30087	425	305	7342	2901	6	0	1.29643630981445	0.0648218154907227	0.0973484848484849	0.346969696969697	0.0956919557758292	0.0997903164315669	0.0997903164315669	0.101505909264201	0.0974075486084636	0.0956919557758292	0.117232176896683
California	06061	10	0.21	0.052	4.1	1.2	0.6	0	0	0	0	0	0	0	6061	0.091683653	130.1	184.3	100.1	105.8	0	9	0	4	0.613141727179476	placerca	2291826931	3.92307692307692	78.1346153846154	NA	NA	6992	671	125	8795	2974	3	0.0576923076923077	1.57136830687523	0.132474768705568	0.10137632704597	0.290445690222476	0.0816898443153886	0.0873043404786653	0.0958832996892993	0.090252410352201	0.0929693474788873	0.0806091976226665	0.103606540298041
California	06061	11	0	0	4.1	-5.57142857142857	2.57142857142857	0	0	0	0	1	1	1	6061	0.091683653	130.1	184.3	100.1	105.8	0	9	0	4	0.613141727179476	placerca	2291826931	4.93333333333333	52.8222222222222	NA	NA	6992	671	125	8795	2974	3	0.111111111111111	1.33030045926571	0.107776549866902	0.0149025974025974	0.329482323232323	0.0843228003119972	0.101568723494897	0.104624337565968	0.0893957946936789	0.105066409512381	0.088457837181161	0.129143270014545
California	06061	12	0.262857142857143	0	4.1	-33.7142857142857	13.8571428571429	0	1	1	1	1	1	1	6061	0.091683653	130.1	184.3	100.1	105.8	0	9	0	4	0.613141727179476	placerca	2291826931	2.96774193548387	202.881720430108	NA	NA	6992	671	125	8795	2974	3	0.0967741935483871	1.61207949422127	0.102219395425529	0.107974680358401	0.405749270109735	0.0962659600329482	0.0959645705525833	0.100965222004461	0.0991709958544787	0.101563536506837	0.0893248534563695	0.114654978032448
California	06061	13	1.54	0.0371428571428571	4.1	-47.2857142857143	19	0	1	1	1	1	1	1	6061	0.091683653	130.1	184.3	100.1	105.8	0	9	0	4	0.613141727179476	placerca	2291826931	4.52380952380952	21.1746031746032	NA	NA	6992	671	125	8795	2974	3	0.0317460317460317	1.65628909181665	0.128198282441715	-0.0126822457378013	0.461912110523222	0.0937832829767542	0.0961694087543057	0.101613978894201	0.100227795143996	0.101622658791619	0.0932767086648254	0.115122867321929
California	06061	14	1.88	0.0371428571428571	10.4571428571429	-47.2857142857143	19	0	1	1	1	1	1	1	6061	0.091683653	130.1	184.3	100.1	105.8	0	9	0	4	0.613141727179476	placerca	2291826931	4.32203389830508	19	NA	NA	6992	671	125	8795	2974	3.86440677966102	0.0338983050847458	1.67887955202776	0.102348041771525	-0.0314637976402682	0.309671292759528	0.0900308164749996	0.099768996819999	0.0986775489523212	0.102628449465474	0.102892580715333	0.0867659483757671	0.122700804179741
California	06061	15	0.788571428571428	0.0371428571428571	13	-48	19	0	1	1	1	1	1	1	6061	0.091683653	130.1	184.3	100.1	105.8	0	9	0	4	0.613141727179476	placerca	2291826931	6.46666666666667	18.8333333333333	NA	NA	6992	671	125	8795	2974	4	0.0666666666666667	1.64588397741318	0.0914421607545771	-0.0193181818181818	0.38997113997114	0.0926600790830437	0.0987075761011886	0.104127357439547	0.0966304203392235	0.0988809948085688	0.0870413194824293	0.122056097992899
California	06061	16	0.298571428571429	0.15	13	-51.5714285714286	18.1428571428571	1	1	1	1	1	1	1	6061	0.091683653	130.1	184.3	100.1	105.8	0	9	0	5	0.613141727179476	placerca	2291826931	3.47058823529412	20.4117647058824	NA	NA	6992	671	125	8795	2974	4	0.205882352941176	1.56293473874821	0.0988344019459328	0.0483006535947712	0.32780578898226	0.095467432233291	0.0915825090546289	0.100193080119032	0.103619179107048	0.103253062170722	0.0856344947918894	0.118011213068338
California	06061	17	0.338571428571429	0	13	-55.2857142857143	17.4285714285714	1	1	1	1	1	1	1	6061	0.091683653	130.1	184.3	100.1	105.8	0	9	0	5	0.613141727179476	placerca	2291826931	2.14634146341463	21.3170731707317	NA	NA	6992	671	125	8795	2974	4	0.0731707317073171	1.44568757712841	0.0944935906728113	0.0759259259259259	0.311309523809524	0.0919038765569627	0.09517272080925	0.0984460183330922	0.100589194100067	0.10594111268069	0.085255896154823	0.11953678522785
California	06061	18	0.678571428571429	0	12.7857142857143	-50.2857142857143	15.2857142857143	1	1	1	1	1	1	1	6061	0.091683653	130.1	184.3	100.1	105.8	0	9	0	5	0.613141727179476	placerca	2291826931	2.6	17.4444444444444	NA	NA	6992	671	125	8795	2974	4.31111111111111	0.0888888888888889	1.72484682401021	0.117476640274699	0.11592803030303	0.347114898989899	0.0937669912747824	0.093988262729908	0.102096382551474	0.10020614403952	0.100489222943295	0.0962747354042732	0.120439689756458
California	06061	19	0.375714285714286	0	12.5	-46.4285714285714	14.8571428571429	1	1	1	1	1	1	1	6061	0.091683653	130.1	184.3	100.1	105.8	0	9	0	5	0.613141727179476	placerca	2291826931	2.28888888888889	186.377777777778	NA	NA	6992	671	125	8795	2974	5	0.222222222222222	1.56612808767118	0.108254638788095	0.0049508240297714	0.358486177565125	0.0926329914270676	0.0922420445216987	0.100277369311007	0.102015226733625	0.118224813018137	0.0909035223665726	0.115801587211106
California	06061	20	0.225714285714286	0	12.5	-45.8571428571429	15	1	1	1	1	1	1	1	6061	0.091683653	130.1	184.3	100.1	105.8	0	9	0	5	0.613141727179476	placerca	2291826931	7.61764705882353	19.7941176470588	NA	NA	6992	671	125	8795	2974	5	0.147058823529412	1.57632620334625	0.095242433215515	0.0351363636363636	0.236674603174603	0.0962222142769701	0.0977090321534194	0.100090342358252	0.100182465098556	0.105116995245923	0.0944879817119364	0.103168221201902
California	06061	21	0.338571428571429	0.0371428571428571	12.5	-37.2857142857143	13	1	0	0	1	0	0	1	6061	0.091683653	130.1	184.3	100.1	105.8	0	9	0	5	0.613141727179476	placerca	2291826931	2.8	22.6571428571429	NA	NA	6992	671	125	8795	2974	5	0.0571428571428571	1.94346956908703	0.151229824350736	0.246590909090909	0.3375	0.0902410252162201	0.111746834549811	0.0902410252162201	0.0989308647884126	0.112797254717878	0.0902410252162201	0.129401103267156
California	06061	22	1.16571428571429	0	12.5	-34.7142857142857	13.1428571428571	1	0	0	1	0	0	1	6061	0.091683653	130.1	184.3	100.1	105.8	0	9	0	5	0.613141727179476	placerca	2291826931	2.84	10.44	NA	NA	6992	671	125	8795	2974	5	0	1.0841875910759	0.0766540930329284	0.078030303030303	0.241756854256854	0.0980481672623192	0.0921282242566558	0.0991078026492777	0.0995540549434786	0.112146641997807	0.0926199722689068	0.11464238749627
California	06061	23	2.19333333333333	0	11.2	-31.3333333333333	13.6666666666667	1	0	0	1	0	0	1	6061	0.091683653	130.1	184.3	100.1	105.8	0	9	0	5	0.613141727179476	placerca	2291826931	4.65625	12.40625	NA	NA	6992	671	125	8795	2974	6	0	1.89695662260056	0.11162188761033	0.117136363636364	0.290666666666667	0.0930582030577448	0.0984322165992755	0.101232604196175	0.100382649405447	0.107061346488226	0.0943926103269346	0.111725245658115
California	06065	10	0.008	0	5.4	5.6	-0.6	0	0	0	0	0	0	0	6065	-0.050415538	129.3	153.4	148.7	85.6	0	9	0	4	0.539908606018408	NA	NA	NA	NA	NA	NA	NA	NA	NA	NA	NA	NA	NA	NA	NA	NA	NA	NA	NA	NA	NA	NA	NA	NA
California	06065	11	0.0771428571428572	0	5.4	-1	3.14285714285714	0	0	0	0	1	1	1	6065	-0.050415538	129.3	153.4	148.7	85.6	0	9	0	4	0.539908606018408	rso	606675722	34	12	NA	NA	29659	1083	332	2173	1182	3	0	1.32505559921265	0.0779444470125086	-0.4	0.5	0.0854700854700855	0.102564102564103	0.094017094017094	0.102564102564103	0.102564102564103	0.0854700854700855	0.111111111111111
California	06065	12	0.0885714285714286	0.0357142857142857	5.4	-26.8571428571429	13.1428571428571	0	1	1	1	1	1	1	6065	-0.050415538	129.3	153.4	148.7	85.6	0	9	0	4	0.539908606018408	rso	606675722	48	38	NA	NA	29659	1083	332	2173	1182	3	0.333333333333333	0.960688889026642	0.125429902757917	0	0.158333333333333	0.1	0.1	0.1	0.1	0.1	0.0928571428571429	0.107142857142857
California	06065	13	0.994285714285714	0.0114285714285714	5.4	-38.4285714285714	17.8571428571429	0	1	1	1	1	1	1	6065	-0.050415538	129.3	153.4	148.7	85.6	0	9	0	4	0.539908606018408	NA	NA	NA	NA	NA	NA	NA	NA	NA	NA	NA	NA	NA	NA	NA	NA	NA	NA	NA	NA	NA	NA	NA	NA
California	06065	14	3.62142857142857	0.0657142857142857	12.6857142857143	-37	17.7142857142857	0	1	1	1	1	1	1	6065	-0.050415538	129.3	153.4	148.7	85.6	0	9	0	4	0.539908606018408	rso	606675722	267.733333333333	77.7333333333333	NA	NA	29659	1083	332	2173	1182	3.8	0.133333333333333	1.16124918063482	0.0551144706845037	0.0166666666666667	0.538888888888889	0.102665410508548	0.0905729258670435	0.107169915013052	0.102665410508548	0.105532002590826	0.0858515378123221	0.102665410508548
California	06065	15	4.91714285714286	0.131428571428571	15.6	-46.2857142857143	20.8571428571429	0	1	1	1	1	1	1	6065	-0.050415538	129.3	153.4	148.7	85.6	0	9	0	4	0.539908606018408	rso	606675722	68.8	24.8	NA	NA	29659	1083	332	2173	1182	4	0	1.84823930263519	0.132017093045371	0.227272727272727	0.545454545454545	0.1	0.1	0.1	0.1	0.1	0.1	0.1
California	06065	16	6.10714285714286	0.204285714285714	15.6	-48.8571428571429	17.8571428571429	1	1	1	1	1	1	1	6065	-0.050415538	129.3	153.4	148.7	85.6	0	9	0	5	0.539908606018408	NA	NA	NA	NA	NA	NA	NA	NA	NA	NA	NA	NA	NA	NA	NA	NA	NA	NA	NA	NA	NA	NA	NA	NA
California	06065	17	5.54571428571429	0.257142857142857	15.6	-52.2857142857143	16.8571428571429	1	1	1	1	1	1	1	6065	-0.050415538	129.3	153.4	148.7	85.6	0	9	0	5	0.539908606018408	NA	NA	NA	NA	NA	NA	NA	NA	NA	NA	NA	NA	NA	NA	NA	NA	NA	NA	NA	NA	NA	NA	NA	NA
California	06065	18	3.69857142857143	0.257142857142857	15.7285714285714	-47	14.7142857142857	1	1	1	1	1	1	1	6065	-0.050415538	129.3	153.4	148.7	85.6	0	9	0	5	0.539908606018408	NA	NA	NA	NA	NA	NA	NA	NA	NA	NA	NA	NA	NA	NA	NA	NA	NA	NA	NA	NA	NA	NA	NA	NA
California	06065	19	4.86714285714286	0.257142857142857	15.9	-43.8571428571429	14.2857142857143	1	1	1	1	1	1	1	6065	-0.050415538	129.3	153.4	148.7	85.6	0	9	0	5	0.539908606018408	NA	NA	NA	NA	NA	NA	NA	NA	NA	NA	NA	NA	NA	NA	NA	NA	NA	NA	NA	NA	NA	NA	NA	NA
California	06065	20	3.75428571428571	0.228571428571429	15.9	-42.5714285714286	13.8571428571429	1	1	1	1	1	1	1	6065	-0.050415538	129.3	153.4	148.7	85.6	0	9	0	5	0.539908606018408	NA	NA	NA	NA	NA	NA	NA	NA	NA	NA	NA	NA	NA	NA	NA	NA	NA	NA	NA	NA	NA	NA	NA	NA
California	06065	21	5.07142857142857	0.288571428571429	15.9	-38.7142857142857	12.4285714285714	1	0	0	1	0	0	1	6065	-0.050415538	129.3	153.4	148.7	85.6	0	9	0	5	0.539908606018408	NA	NA	NA	NA	NA	NA	NA	NA	NA	NA	NA	NA	NA	NA	NA	NA	NA	NA	NA	NA	NA	NA	NA	NA
California	06065	22	6.12571428571429	0.197142857142857	15.9	-36.5714285714286	12.7142857142857	1	0	0	1	0	0	1	6065	-0.050415538	129.3	153.4	148.7	85.6	0	9	0	5	0.539908606018408	NA	NA	NA	NA	NA	NA	NA	NA	NA	NA	NA	NA	NA	NA	NA	NA	NA	NA	NA	NA	NA	NA	NA	NA
California	06065	23	9.35666666666667	0.266666666666667	14.8	-34.6666666666667	13	1	0	0	1	0	0	1	6065	-0.050415538	129.3	153.4	148.7	85.6	0	9	0	5	0.539908606018408	NA	NA	NA	NA	NA	NA	NA	NA	NA	NA	NA	NA	NA	NA	NA	NA	NA	NA	NA	NA	NA	NA	NA	NA
California	06067	10	0	0	4.8	3.4	-0.2	0	0	0	0	0	0	0	6067	-0.157184765	162.3	170.8	168.1	147.9	0	9	0	4	0.484883354416767	saccountyca	69651972	3.24	2.68	NA	NA	21909	1187	289	6764	5885	3	0.08	3.02022181451321	0.250425966367835	0.150416666666667	0.362916666666667	0.092692502532928	0.0970697188449848	0.103906363077146	0.0970697188449848	0.0988427684903749	0.095369038572876	0.106655268490375
California	06067	11	0.255714285714286	0.01	4.8	-3.28571428571429	2	0	0	0	0	1	1	1	6067	-0.157184765	162.3	170.8	168.1	147.9	0	9	0	4	0.484883354416767	saccountyca	69651972	3.39130434782609	9.39130434782609	NA	NA	21909	1187	289	6764	5885	3	0.0869565217391304	1.21344420313835	0.091550237679452	0.0212121212121212	0.302770562770563	0.0925441228225768	0.0984621220931163	0.103101423701923	0.0975120388297732	0.107256936299921	0.0820134683184477	0.125630113778152
California	06067	12	0.225714285714286	0.02	4.8	-31.2857142857143	13.2857142857143	0	1	1	1	1	1	1	6067	-0.157184765	162.3	170.8	168.1	147.9	0	9	0	4	0.484883354416767	saccountyca	69651972	31.6296296296296	33.5555555555556	NA	NA	21909	1187	289	6764	5885	3	0.111111111111111	1.84989550113678	0.13375039546717	0.00670454545454544	0.324204545454545	0.0973210125164132	0.0934339489063142	0.101743563406998	0.10121121879485	0.105824712674602	0.0938726956161931	0.108550781064494
California	06067	13	1.05142857142857	0.03	4.8	-42.8571428571429	18.7142857142857	0	1	1	1	1	1	1	6067	-0.157184765	162.3	170.8	168.1	147.9	0	9	0	4	0.484883354416767	saccountyca	69651972	17.7058823529412	16.5882352941176	NA	NA	21909	1187	289	6764	5885	3	0.235294117647059	0.590741872787476	0.0363262800114742	-0.0455921855921856	0.365265567765568	0.094785938048917	0.0905596148756959	0.0985610649085138	0.105826154283249	0.105119730247064	0.0977994631176933	0.113138012888993
California	06067	14	2.62857142857143	0.0957142857142857	11.7285714285714	-40.4285714285714	18.5714285714286	0	1	1	1	1	1	1	6067	-0.157184765	162.3	170.8	168.1	147.9	0	9	0	4	0.484883354416767	saccountyca	69651972	11.5	9.1	NA	NA	21909	1187	289	6764	5885	3.7	0.2	0.730156525969505	0.0414613999778436	-0.00898148148148148	0.329021164021164	0.0955362139736709	0.0916152123746507	0.0987429878081859	0.107931178191552	0.105192840121634	0.0957322948989184	0.112485080977362
California	06067	15	2.50571428571429	0.0942857142857143	14.5	-43.1428571428571	18.5714285714286	0	1	1	1	1	1	1	6067	-0.157184765	162.3	170.8	168.1	147.9	0	9	0	4	0.484883354416767	saccountyca	69651972	10.4	11.45	NA	NA	21909	1187	289	6764	5885	4	0.15	1.27635681629181	0.0677727480028678	-0.0213380558835104	0.299140102321921	0.0909388206722134	0.0926087892015652	0.102295179625895	0.101170818453333	0.103438390788225	0.0914628020292291	0.114254830119472
California	06067	16	2.06285714285714	0.0771428571428572	14.5	-45.2857142857143	17.5714285714286	1	1	1	1	1	1	1	6067	-0.157184765	162.3	170.8	168.1	147.9	0	9	0	5	0.484883354416767	saccountyca	69651972	5.125	126.5625	NA	NA	21909	1187	289	6764	5885	4	0.1875	1.80027527362108	0.0942675706776405	0.154112554112554	0.358035714285714	0.0912845718888076	0.100145374950199	0.103459729538476	0.101464586632545	0.101079817433821	0.0906764563307622	0.115476967487088
California	06067	17	1.06	0.0671428571428571	14.5	-48.7142857142857	17.1428571428571	1	1	1	1	1	1	1	6067	-0.157184765	162.3	170.8	168.1	147.9	0	9	0	5	0.484883354416767	saccountyca	69651972	5.27777777777778	4.44444444444444	NA	NA	21909	1187	289	6764	5885	4	0.111111111111111	2.78106623888016	0.149038640747692	-0.021969696969697	0.268434343434343	0.0829365079365079	0.0948412698412698	0.102777777777778	0.110952380952381	0.102777777777778	0.10452380952381	0.106984126984127
California	06067	18	0.757142857142857	0.01	14.4142857142857	-43.2857142857143	14.8571428571429	1	1	1	1	1	1	1	6067	-0.157184765	162.3	170.8	168.1	147.9	0	9	0	5	0.484883354416767	saccountyca	69651972	11.2352941176471	10.5294117647059	NA	NA	21909	1187	289	6764	5885	4.35294117647059	0.117647058823529	1.88099212646484	0.101864521583589	0.012	0.205333333333333	0.0932956206714984	0.0926892616038923	0.102659713910885	0.0986212443754283	0.103087634230663	0.0868369404456668	0.121755210057115
California	06067	19	0.472857142857143	0.0757142857142857	14.3	-40.5714285714286	14.4285714285714	1	1	1	1	1	1	1	6067	-0.157184765	162.3	170.8	168.1	147.9	0	9	0	5	0.484883354416767	saccountyca	69651972	7.26666666666667	5.6	NA	NA	21909	1187	289	6764	5885	5	0.0666666666666667	2.13850964109103	0.100989993311401	0.11114898989899	0.265707070707071	0.0945555743175406	0.0908923910744017	0.103706391801691	0.100179158866617	0.102099451907114	0.096378581124971	0.113453106468717
California	06067	20	0.662857142857143	0.0485714285714286	14.3	-41.7142857142857	14.7142857142857	1	1	1	1	1	1	1	6067	-0.157184765	162.3	170.8	168.1	147.9	0	9	0	5	0.484883354416767	saccountyca	69651972	5.64705882352941	2.70588235294118	NA	NA	21909	1187	289	6764	5885	5	0.0588235294117647	1.91982907056808	0.101508198046463	0.00147186147186149	0.277301587301587	0.100427946204557	0.0853673500927343	0.102045995994518	0.0920109102178484	0.106003316204685	0.0865932918199572	0.119210200020757
California	06067	21	0.53	0.01	14.3	-36.8571428571429	13.2857142857143	1	0	0	1	0	0	1	6067	-0.157184765	162.3	170.8	168.1	147.9	0	9	0	5	0.484883354416767	saccountyca	69651972	9.5	6.6875	NA	NA	21909	1187	289	6764	5885	5	0	1.49727219343185	0.10004914882783	0.0227272727272727	0.126388888888889	0.104157292455946	0.0922717646830254	0.0997905616755066	0.0966384954634649	0.109402964776282	0.0871815196906996	0.0972842960113462
California	06067	22	1.01428571428571	0	14.3	-35	13.5714285714286	1	0	0	1	0	0	1	6067	-0.157184765	162.3	170.8	168.1	147.9	0	9	0	5	0.484883354416767	saccountyca	69651972	8.3125	4.9375	NA	NA	21909	1187	289	6764	5885	5	0.125	1.27712643146515	0.0638563215732574	0.0340909090909091	0.302922077922078	0.0945896209054104	0.113851061219482	0.101582627898417	0.0963072015703595	0.0963072015703595	0.0893141945773525	0.120844068212489
California	06067	23	1.39	0.0433333333333333	13.6	-32.6666666666667	14.6666666666667	1	0	0	1	0	0	1	6067	-0.157184765	162.3	170.8	168.1	147.9	0	9	0	5	0.484883354416767	saccountyca	69651972	4.46428571428571	2.03571428571429	NA	NA	21909	1187	289	6764	5885	6	0	1.67399874329567	0.0938791575455906	0.170075757575758	0.467013888888889	0.0965889575315008	0.0870384267928896	0.0996434688096963	0.0960755102712978	0.115600915618207	0.0800330770606115	0.115559451664204
California	06069	10	0	0	7.9	2.2	-0.25	0	0	0	0	0	0	0	6069	-0.101499641	166.8	156.8	144.1	199.4	0	9	0	4	0.513581585589393	sanbenitocounty	1171080641133236224	0	0.333333333333333	NA	NA	293	565	5	650	21	3	0.666666666666667	0.281830012798309	0.0201307151998792	0	0.0333333333333333	0.094327731092437	0.0796218487394958	0.115966386554622	0.094327731092437	0.108613445378151	0.0800420168067227	0.122899159663866
California	06069	11	0.24	0	7.9	-2.85714285714286	0.4	0	0	0	0	1	1	1	6069	-0.101499641	166.8	156.8	144.1	199.4	0	9	0	4	0.513581585589393	sanbenitocounty	1171080641133236224	0.4	0.2	NA	NA	293	565	5	650	21	3	0	0.627201676368713	0.0330106145457218	-0.198333333333333	0.561666666666667	0.0921985815602837	0.099290780141844	0.106382978723404	0.099290780141844	0.099290780141844	0.0851063829787234	0.113475177304965
California	06069	12	0.481428571428571	0.24	7.9	-35	16.8	0	1	1	1	1	1	1	6069	-0.101499641	166.8	156.8	144.1	199.4	0	9	0	4	0.513581585589393	sanbenitocounty	1171080641133236224	0.75	1	NA	NA	293	565	5	650	21	3	0.0416666666666667	1.12711617137705	0.0709973303035556	0.0807936507936508	0.232301587301587	0.0889625886711425	0.0948475735762169	0.104603200108142	0.0973359406602414	0.118543999162172	0.0822399151759402	0.127564508679883
California	06069	13	2.16285714285714	0	7.9	-41	22.2	0	1	1	1	1	1	1	6069	-0.101499641	166.8	156.8	144.1	199.4	0	9	0	4	0.513581585589393	sanbenitocounty	1171080641133236224	1.08695652173913	1.21739130434783	NA	NA	293	565	5	650	21	3	0.130434782608696	0.621837824583054	0.0606237858307452	-0.00593434343434343	0.213969363969364	0.0991132581140933	0.093901313986918	0.101787205865463	0.0964298040154081	0.110054028342054	0.0901896260108496	0.113035974986192
California	06069	14	2.16428571428571	0.24	15.7571428571429	-38.8571428571429	20.8	0	1	1	1	1	1	1	6069	-0.101499641	166.8	156.8	144.1	199.4	0	9	0	4	0.513581585589393	sanbenitocounty	1171080641133236224	0.592592592592593	1.25925925925926	NA	NA	293	565	5	650	21	3.7037037037037	0.0740740740740741	0.436590694955417	0.0331848011194886	0.0551948051948052	0.16017316017316	0.0570975351588141	0.059421352364664	0.0616000016021368	0.0615836207808024	0.255110739230521	0.0545298414146498	0.274499623677589
California	06069	15	2.88428571428571	0	18.9	-43.5714285714286	23.2	0	1	1	1	1	1	1	6069	-0.101499641	166.8	156.8	144.1	199.4	0	9	0	4	0.513581585589393	sanbenitocounty	1171080641133235712	0.378378378378378	14.2432432432432	NA	NA	293	565	5	650	21	4	0.027027027027027	0.350575895413109	0.0291912096279541	0.0130434782608696	0.0896135265700483	0.0576270330232273	0.0560826032179279	0.070822261431251	0.0620217433987989	0.187896886037906	0.0476288771752691	0.201715169016957
California	06069	16	2.16428571428571	0	18.9	-37.2857142857143	21	1	1	1	1	1	1	1	6069	-0.101499641	166.8	156.8	144.1	199.4	0	9	0	5	0.513581585589393	sanbenitocounty	1171080641133236224	0.482758620689655	81.5172413793103	NA	NA	293	565	5	650	21	4	0.0344827586206897	0.646744221448898	0.0461211040640576	0.0617694805194805	0.139417613636364	0.0567312102792412	0.0768501411157186	0.057799343975551	0.0817209409802869	0.229236954144168	0.0512910098425247	0.267402112238729
California	06069	17	0.721428571428571	0	18.9	-35	19.8	1	1	1	1	1	1	1	6069	-0.101499641	166.8	156.8	144.1	199.4	0	9	0	5	0.513581585589393	sanbenitocounty	1171080641133236224	0.263157894736842	0.421052631578947	NA	NA	293	565	5	650	21	4	0.0526315789473684	0.18686705827713	0.0286637807885806	0.1	0.133333333333333	0.0551456726385569	0.0569505881531498	0.0591118045458653	0.0625061437087054	0.268844149341066	0.0477740008515625	0.27621582112806
California	06069	18	0.961428571428571	0	17.4428571428571	-31.8571428571429	17.2	1	1	1	1	1	1	1	6069	-0.101499641	166.8	156.8	144.1	199.4	0	9	0	5	0.513581585589393	sanbenitocounty	1171080641133236224	0.178571428571429	0.964285714285714	NA	NA	293	565	5	650	21	4.5	0.0357142857142857	0.705102950334549	0.0382190497807634	0.0604166666666667	0.114732142857143	0.0432443148117793	0.0522826412736405	0.07150217178553	0.0584677557905877	0.264286893061455	0.0539294668422126	0.275804341472274
California	06069	19	0.96	0	15.5	-26.5714285714286	16	1	1	1	1	1	1	1	6069	-0.101499641	166.8	156.8	144.1	199.4	0	9	0	5	0.513581585589393	sanbenitocounty	1171080641133236224	0.0909090909090909	5.36363636363636	NA	NA	293	565	5	650	21	5	0	0.426102351058613	0.0281196301633661	0.0516528925619835	0.165863177226814	0.0521546840666169	0.0545959953702408	0.0528594057015711	0.0577504973932367	0.28833747642246	0.0527312502132255	0.28468034401129
California	06069	20	1.44142857142857	0	15.5	-29	15.4	1	1	1	1	1	1	1	6069	-0.101499641	166.8	156.8	144.1	199.4	0	9	0	5	0.513581585589393	sanbenitocounty	1171080641133236224	0.5	0.611111111111111	NA	NA	293	565	5	650	21	5	0	0.38773982723554	0.0646233045392566	0.0416666666666667	0.0520833333333333	0.0158730158730159	0.0158730158730159	0.0158730158730159	0.0158730158730159	0.46031746031746	0.0238095238095238	0.404761904761905
California	06069	21	2.16428571428571	0	15.5	-20.8571428571429	14.4	1	0	0	1	0	0	1	6069	-0.101499641	166.8	156.8	144.1	199.4	0	9	0	5	0.513581585589393	sanbenitocounty	1171080641133236224	0.8	0.533333333333333	NA	NA	293	565	5	650	21	5	0.133333333333333	0.107758462429047	0.0119731624921163	0.108333333333333	0.233333333333333	0.0299973096583266	0.0299973096583266	0.0299973096583266	0.0356470271724509	0.37409200968523	0.0356470271724509	0.368980360505784
California	06069	22	4.08857142857143	0	15.5	-19.5714285714286	15.2	1	0	0	1	0	0	1	6069	-0.101499641	166.8	156.8	144.1	199.4	0	9	0	5	0.513581585589393	sanbenitocounty	1171080641133236224	0.0909090909090909	0.0909090909090909	NA	NA	293	565	5	650	21	5	0.0909090909090909	0.264084756374359	0.0270954264061792	0.0857142857142857	0.114285714285714	0.0460417242332136	0.0366710417242332	0.0371131528046422	0.0366710417242332	0.32542484111633	0.0397105554020448	0.340242470295662
California	06069	23	1.68333333333333	0	13.8	-12.6666666666667	11.3333333333333	1	0	0	1	0	0	1	6069	-0.101499641	166.8	156.8	144.1	199.4	0	9	0	5	0.513581585589393	sanbenitocounty	1171080641133236224	0.230769230769231	0.692307692307692	NA	NA	293	565	5	650	21	6	0	0	0	0	0	0	0	0	0	0.5	0	0.5
California	06071	10	0	0	5	4.8	-0.6	0	0	0	0	0	0	0	6071	0.0396231	120.8	126.7	148.8	86.7	0	9	0	4	0.586311477417103	NA	NA	NA	NA	NA	NA	NA	NA	NA	NA	NA	NA	NA	NA	NA	NA	NA	NA	NA	NA	NA	NA	NA	NA
California	06071	11	0	0	5	-1.57142857142857	2.71428571428571	0	0	0	0	1	1	1	6071	0.0396231	120.8	126.7	148.8	86.7	0	9	0	4	0.586311477417103	NA	NA	NA	NA	NA	NA	NA	NA	NA	NA	NA	NA	NA	NA	NA	NA	NA	NA	NA	NA	NA	NA	NA	NA
California	06071	12	0.115714285714286	0	5	-26.5714285714286	12.2857142857143	0	1	1	1	1	1	1	6071	0.0396231	120.8	126.7	148.8	86.7	0	9	0	4	0.586311477417103	sbcountysheriff	1488865435	14.9622641509434	3697.35849056604	NA	NA	67050	1045	574	11399	2480	3	0.169811320754717	1.34205947816372	0.102757165790707	0.062031746031746	0.295719576719577	0.0950722782908209	0.0988502965161355	0.107851179337827	0.099901811524121	0.101471512044971	0.0871854787744864	0.113733090985146
California	06071	13	0.395714285714286	0.0214285714285714	5	-38.5714285714286	17.1428571428571	0	1	1	1	1	1	1	6071	0.0396231	120.8	126.7	148.8	86.7	0	9	0	4	0.586311477417103	sbcountysheriff	1488865435	21.34375	21.75	NA	NA	67050	1045	574	11399	2480	3	0.09375	1.0660403072834	0.0951018029126991	0.105790043290043	0.231294063079777	0.0908235521580255	0.0871795999448342	0.0948471513200127	0.0902751743327814	0.100322089834701	0.0812402188246921	0.10719703015717
California	06071	14	1.98	0.0657142857142857	11.1428571428571	-36.4285714285714	17	0	1	1	1	1	1	1	6071	0.0396231	120.8	126.7	148.8	86.7	0	9	0	4	0.586311477417103	sbcountysheriff	1488865435	22.3090909090909	56.0909090909091	NA	NA	67050	1045	574	11399	2480	3.76363636363636	0.127272727272727	1.46751484139399	0.105767667150514	0.0588223140495868	0.238963498622589	0.0996219858514641	0.0890827882607659	0.103787196032358	0.0982246146734299	0.0993831649137942	0.0871837162500814	0.109956851756354
California	06071	15	2.93	0.0814285714285714	13.6	-46	19.8571428571429	0	1	1	1	1	1	1	6071	0.0396231	120.8	126.7	148.8	86.7	0	9	0	4	0.586311477417103	sbcountysheriff	1488865435	21.5	248.681818181818	NA	NA	67050	1045	574	11399	2480	4	0.204545454545455	1.56384706654047	0.14476528139403	0.152110579479001	0.293732057416268	0.0942760071600082	0.0970298219537408	0.0960347879654944	0.102199743455293	0.107930996496244	0.0976854040974789	0.107516826071159
California	06071	16	3.18571428571429	0.212857142857143	13.6	-45.4285714285714	17.2857142857143	1	1	1	1	1	1	1	6071	0.0396231	120.8	126.7	148.8	86.7	0	9	0	5	0.586311477417103	sbcountysheriff	1488865435	40.3809523809524	14.3809523809524	NA	NA	67050	1045	574	11399	2480	4	0.0952380952380952	0.660802523295085	0.0891424524902958	0.053030303030303	0.0883838383838384	0.0726334000527549	0.0861014135207684	0.0981031513289578	0.0951682725876274	0.0849229623423172	0.0833837608031156	0.111979239398594
California	06071	17	2.98428571428571	0.167142857142857	13.6	-47.7142857142857	16.2857142857143	1	1	1	1	1	1	1	6071	0.0396231	120.8	126.7	148.8	86.7	0	9	0	5	0.586311477417103	sbcountysheriff	1488865435	23	10.25	NA	NA	67050	1045	574	11399	2480	4	0.0625	1.66939176619053	0.16758605067176	0.00551948051948051	0.489285714285714	0.103885527079049	0.0989927754047355	0.103885527079049	0.10062259399884	0.0955205531825133	0.0955205531825133	0.101543795812899
California	06071	18	3.01142857142857	0.101428571428571	13.8142857142857	-42.4285714285714	13.8571428571429	1	1	1	1	1	1	1	6071	0.0396231	120.8	126.7	148.8	86.7	0	9	0	5	0.586311477417103	sbcountysheriff	1488865435	39.9047619047619	102.333333333333	NA	NA	67050	1045	574	11399	2480	4.19047619047619	0.0952380952380952	1.99464483559132	0.097366726547366	0.0177083333333333	0.265625	0.0887985546522132	0.107655826558266	0.0882339656729901	0.10326640387616	0.0984807423831814	0.0900262790506693	0.118383017163505
California	06071	19	4.81571428571429	0.114285714285714	14.1	-39.5714285714286	13.4285714285714	1	1	1	1	1	1	1	6071	0.0396231	120.8	126.7	148.8	86.7	0	9	0	5	0.586311477417103	sbcountysheriff	1488865435	27.6666666666667	11.4444444444444	NA	NA	67050	1045	574	11399	2480	5	0	0.623117804527283	0.124623560905457	0.0568181818181818	0.136363636363636	0.105555555555556	0.0791666666666667	0.105555555555556	0.0916666666666667	0.0916666666666667	0.105555555555556	0.104166666666667
California	06071	20	4.07428571428571	0.274285714285714	14.1	-39	13.2857142857143	1	1	1	1	1	1	1	6071	0.0396231	120.8	126.7	148.8	86.7	0	9	0	5	0.586311477417103	sbcountysheriff	1488865435	36.68	10.8	NA	NA	67050	1045	574	11399	2480	5	0.08	2.0470016002655	0.233158943659899	0.275757575757576	0.490151515151515	0.0906876349059513	0.102610751361908	0.0787645184499949	0.114533867817864	0.102610751361908	0.102610751361908	0.1122725871107
California	06071	21	5.71285714285714	0.14	14.1	-35.8571428571429	12	1	0	0	1	0	0	1	6071	0.0396231	120.8	126.7	148.8	86.7	0	9	0	5	0.586311477417103	sbcountysheriff	1488865435	13.7777777777778	12.1666666666667	NA	NA	67050	1045	574	11399	2480	5	0	0.61051881313324	0.15262970328331	0.227272727272727	0.545454545454545	0.1	0.1	0.1	0.1	0.1	0.1	0.1
California	06071	22	5.89285714285714	0.187142857142857	14.1	-33.4285714285714	12.4285714285714	1	0	0	1	0	0	1	6071	0.0396231	120.8	126.7	148.8	86.7	0	9	0	5	0.586311477417103	sbcountysheriff	1488865435	23.15	9.8	NA	NA	67050	1045	574	11399	2480	5	0.05	1.00344666838646	0.13240379493947	0	0.166666666666667	0.0931925726265349	0.102815214135969	0.104462413896376	0.104462413896376	0.109481880802636	0.0739862234201857	0.109481880802636
California	06071	23	6.30666666666667	0.08	13.8	-32.6666666666667	12.6666666666667	1	0	0	1	0	0	1	6071	0.0396231	120.8	126.7	148.8	86.7	0	9	0	5	0.586311477417103	NA	NA	NA	NA	NA	NA	NA	NA	NA	NA	NA	NA	NA	NA	NA	NA	NA	NA	NA	NA	NA	NA	NA	NA
California	06073	10	0.006	0	4.2	2.2	-0.2	0	0	0	0	0	0	0	6073	-0.174107001	131.5	161.4	90.1	143	0	9	0	4	0.476162205826244	sandiegocounty	17200375	10.952380952381	38.031746031746	NA	NA	135588	207	1314	14179	182	3	0.19047619047619	1.19391393661499	0.0918323075150426	-0.013006993006993	0.374679487179487	0.0915866670177919	0.0978996953244437	0.106182034873498	0.0925895901351007	0.110509427824474	0.087628145735026	0.121579908101939
California	06073	11	0.0557142857142857	0	4.2	-4.85714285714286	3.71428571428571	0	0	0	0	1	1	1	6073	-0.174107001	131.5	161.4	90.1	143	0	9	0	4	0.476162205826244	sandiegocounty	17200375	29.875	26.0892857142857	NA	NA	135588	207	1314	14179	182	3	0.517857142857143	1.1830520864689	0.100136052354029	-0.058530106257379	0.457787106271955	0.0892608104453003	0.0975659451361364	0.100622878928003	0.0977838169455268	0.132905703022624	0.0811583030029587	0.112640551395069
California	06073	12	0.601428571428571	0	4.2	-34.2857142857143	16.7142857142857	0	1	1	1	1	1	1	6073	-0.174107001	131.5	161.4	90.1	143	0	9	0	4	0.476162205826244	sandiegocounty	17200375	41.9875	33.4625	NA	NA	135588	207	1314	14179	182	3	0.3625	1.08103632926941	0.102604418333031	0.00200320877952456	0.30286369332422	0.0903285175212954	0.0941939454160522	0.111252654904579	0.0839639835885842	0.118896026663999	0.0848273418807885	0.121906628045574
California	06073	13	1.42285714285714	0.03	4.2	-45.7142857142857	21.7142857142857	0	1	1	1	1	1	1	6073	-0.174107001	131.5	161.4	90.1	143	0	9	0	4	0.476162205826244	sandiegocounty	17200375	47.7966101694915	31.5254237288136	NA	NA	135588	207	1314	14179	182	3	0.389830508474576	1.06320740508311	0.110652098040187	-0.00198522016703835	0.298202807293716	0.0922883062977492	0.0999489746994419	0.106221503666309	0.0909247941971757	0.112157734441357	0.0899669108454681	0.107858033795084
California	06073	14	3.13571428571429	0.0471428571428572	11.9142857142857	-45.8571428571429	21.8571428571429	0	1	1	1	1	1	1	6073	-0.174107001	131.5	161.4	90.1	143	0	9	0	4	0.476162205826244	sandiegocounty	17200375	42.1428571428571	29.7619047619048	NA	NA	135588	207	1314	14179	182	3.77777777777778	0.380952380952381	1.33420072309673	0.114002454502269	0.0284659090909091	0.334195301226551	0.0895748432024539	0.10085844645701	0.105427448385414	0.094507416342776	0.113594230298904	0.0890546665436118	0.112691520804451
California	06073	15	2.38714285714286	0.115714285714286	15	-52.7142857142857	24.4285714285714	0	1	1	1	1	1	1	6073	-0.174107001	131.5	161.4	90.1	143	0	9	0	4	0.476162205826244	sandiegocounty	17200375	32.4565217391304	18.9565217391304	NA	NA	135588	207	1314	14179	182	4	0.434782608695652	1.51113590172359	0.129941793452571	-0.0316964285714286	0.260200216450216	0.0889902654014609	0.0991339179727116	0.104984305783859	0.0891131686215942	0.114952480415406	0.0941110919804351	0.11055293416271
California	06073	16	1.95428571428571	0.111428571428571	15	-55	22	1	1	1	1	1	1	1	6073	-0.174107001	131.5	161.4	90.1	143	0	9	0	5	0.476162205826244	sandiegocounty	17200375	61.9130434782609	21.2391304347826	NA	NA	135588	207	1314	14179	182	4	0.304347826086957	1.02303081303835	0.114130807969542	-0.00694128787878788	0.282818813131313	0.0873005705104633	0.10109653508229	0.108059709001283	0.0894316382238218	0.111339591965249	0.0926175876647649	0.10672897555848
California	06073	17	3.15857142857143	0.172857142857143	15	-58.7142857142857	21	1	1	1	1	1	1	1	6073	-0.174107001	131.5	161.4	90.1	143	0	9	0	5	0.476162205826244	sandiegocounty	17200375	34.6229508196721	16.1475409836066	NA	NA	135588	207	1314	14179	182	4	0.163934426229508	1.14697102847553	0.113986833873081	0.00541847041847041	0.325683020683021	0.0904914694314015	0.100557064005047	0.105819956458002	0.0929764565798766	0.111797087185907	0.0930093689703863	0.108262768201438
California	06073	18	4.25714285714286	0.12	15.0857142857143	-52.8571428571429	18.8571428571429	1	1	1	1	1	1	1	6073	-0.174107001	131.5	161.4	90.1	143	0	9	0	5	0.476162205826244	sandiegocounty	17200375	41.3965517241379	20.8103448275862	NA	NA	135588	207	1314	14179	182	4.44827586206897	0.206896551724138	1.02947012060567	0.0949841007131239	-0.0058213716108453	0.281818181818182	0.0882303900791203	0.103493786795883	0.107115627655981	0.0861072182332546	0.113596053115612	0.0940517616899656	0.107968976344643
California	06073	19	3.67142857142857	0.154285714285714	15.2	-48.7142857142857	18.7142857142857	1	1	1	1	1	1	1	6073	-0.174107001	131.5	161.4	90.1	143	0	9	0	5	0.476162205826244	sandiegocounty	17200375	29.6037735849057	12.7169811320755	NA	NA	135588	207	1314	14179	182	5	0.207547169811321	1.21525042397635	0.113982386112874	-0.0300865800865801	0.292063492063492	0.0835490412179781	0.10698315770583	0.107638465700587	0.084267359596847	0.116247506565213	0.094371552040489	0.107638465700587
California	06073	20	4.58571428571429	0.145714285714286	15.2	-48.7142857142857	18.2857142857143	1	1	1	1	1	1	1	6073	-0.174107001	131.5	161.4	90.1	143	0	9	0	5	0.476162205826244	sandiegocounty	17200375	34.3488372093023	24.5581395348837	NA	NA	135588	207	1314	14179	182	5	0.255813953488372	0.713065251060154	0.0791024377763428	0.0266666666666666	0.341244431896606	0.0905902686105712	0.102206975222927	0.105937751477236	0.094606371002277	0.114434998117119	0.0930338815058412	0.108329479267671
California	06073	21	3.12714285714286	0.171428571428571	15.2	-45.1428571428571	17.1428571428571	1	0	0	1	0	0	1	6073	-0.174107001	131.5	161.4	90.1	143	0	9	0	5	0.476162205826244	sandiegocounty	17200375	41.9736842105263	18.1052631578947	NA	NA	135588	207	1314	14179	182	5	0.263157894736842	0.816835237400872	0.0837439633005268	-0.00802669552669553	0.3120670995671	0.0870599488332846	0.104582109212588	0.105681010311489	0.0905806553615099	0.113664092290536	0.0958210290229362	0.106849682908733
California	06073	22	3.98857142857143	0.0857142857142857	15.2	-43	16.8571428571429	1	0	0	1	0	0	1	6073	-0.174107001	131.5	161.4	90.1	143	0	9	0	5	0.476162205826244	sandiegocounty	17200375	42.5757575757576	16.8181818181818	NA	NA	135588	207	1314	14179	182	5	0.181818181818182	0.638169338926673	0.0551235588928894	-0.0243371212121212	0.384895833333333	0.0916045326856787	0.0975164453655085	0.0984858458169918	0.0988808585610737	0.110421750271791	0.0928015995077455	0.115318469903381
California	06073	23	1.94666666666667	0.07	13.9	-39.3333333333333	17	1	0	0	1	0	0	1	6073	-0.174107001	131.5	161.4	90.1	143	0	9	0	5	0.476162205826244	sandiegocounty	17200375	39.4074074074074	25.1481481481481	NA	NA	135588	207	1314	14179	182	6	0.37037037037037	1.36119166016579	0.11562122352056	0.0370806277056277	0.321392496392496	0.0907095647453392	0.0979110589915899	0.102889677378207	0.0906126670420961	0.116651516720527	0.0932515686990656	0.1059994556609
California	06075	10	0.206	0	3.1	-8.4	3.2	0	0	0	0	0	0	0	6075	-1.098036818	190.4	182.2	189.1	200	0	12	0	4	0	sfgov	16318114	0.210526315789474	38.5789473684211	NA	NA	238412	322	2069	7891	1714	3	0.368421052631579	1.6518836335132	0.0892248705437283	0.0385850991114149	0.410417141338194	0.0958687036985604	0.0913207424928665	0.103686895232976	0.0954256557560776	0.0998836491827639	0.0879582247701283	0.121499318030195
California	06075	11	0.31	0	3.1	-21.8571428571429	11.1428571428571	0	0	0	0	1	1	1	6075	-1.098036818	190.4	182.2	189.1	200	0	12	0	4	0	sfgov	16318114	0.771428571428571	320.257142857143	NA	NA	238412	322	2069	7891	1714	3	0.428571428571429	1.48664053816062	0.0852811027123456	-0.0943215811965812	0.310904480135249	0.0924036959128545	0.0911367840405186	0.102505452886477	0.0994376659988457	0.102565215042141	0.0899215689263956	0.11409135354169
California	06075	12	1.31285714285714	0	3.1	-63.2857142857143	27.2857142857143	0	1	1	1	1	1	1	6075	-1.098036818	190.4	182.2	189.1	200	0	12	0	4	0	sfgov	16318114	1.58064516129032	189.258064516129	NA	NA	238412	322	2069	7891	1714	3	0.274193548387097	2.01083897460591	0.127603272608782	0.064773273864183	0.330303904849359	0.0930022345584641	0.0979363621113438	0.0997992036909628	0.0998203346151253	0.104050223738449	0.090146194804054	0.115577137918286
California	06075	13	3.80857142857143	0.0628571428571429	3.1	-71.5714285714286	31.4285714285714	0	1	1	1	1	1	1	6075	-1.098036818	190.4	182.2	189.1	200	0	12	0	4	0	sfgov	16318114	0.5	68.825	NA	NA	238412	322	2069	7891	1714	3	0.25	2.26256746397569	0.154426858390261	0.0121930153180153	0.321718559218559	0.0945838602865569	0.0930590993472478	0.102179924884366	0.0989632421893366	0.100777364646795	0.0927865093075364	0.114927389878333
California	06075	14	3.74285714285714	0.0642857142857143	9.88571428571429	-71.7142857142857	31.2857142857143	0	1	1	1	1	1	1	6075	-1.098036818	190.4	182.2	189.1	200	0	12	0	4	0	sfgov	16318114	0	181.06976744186	NA	NA	238412	322	2069	7891	1714	3.58139534883721	0.162790697674419	3.05617757886648	0.156359239796081	0.0494875653860029	0.360176711309524	0.0938698445988683	0.0928787684865838	0.102906330287213	0.095375526703312	0.102103433471676	0.088790623717017	0.110617926159675
California	06075	15	4.99142857142857	0.0957142857142857	12.6	-73.7142857142857	31.4285714285714	0	1	1	1	1	1	1	6075	-1.098036818	190.4	182.2	189.1	200	0	12	0	4	0	sfgov	16318114	0	41.8928571428571	NA	NA	238412	322	2069	7891	1714	4	0.160714285714286	2.23791583017869	0.130239033313666	0.0796763085399449	0.36712962962963	0.103573035483805	0.0824859814147553	0.101052418977338	0.0980810237324167	0.0937815531613379	0.0865658509200379	0.11194211225143
California	06075	16	4.68	0.0971428571428572	12.6	-75	30.8571428571429	1	1	1	1	1	1	1	6075	-1.098036818	190.4	182.2	189.1	200	0	12	0	8	0	sfgov	16318114	0.225	95.95	NA	NA	238412	322	2069	7891	1714	4	0.15	2.73424058443024	0.187103681027277	0.0903625602477643	0.422193282435629	0.0980022566649479	0.0933134030681708	0.103348484913054	0.0976985800605214	0.100921975404477	0.0942263401933376	0.109910349508203
California	06075	17	4.12142857142857	0.0314285714285714	12.6	-75.7142857142857	30.5714285714286	1	1	1	1	1	1	1	6075	-1.098036818	190.4	182.2	189.1	200	0	12	0	8	0	sfgov	16318114	0	30.84	NA	NA	238412	322	2069	7891	1714	4	0.12	2.02046368718147	0.123287544047796	0.0158333333333333	0.343388888888889	0.0852109352757625	0.083078916641663	0.0899476158947057	0.0904913145806192	0.0917629372822865	0.0862024356386546	0.0972601111428005
California	06075	18	3.18571428571429	0.112857142857143	12.6428571428571	-73.2857142857143	28.2857142857143	1	1	1	1	1	1	1	6075	-1.098036818	190.4	182.2	189.1	200	0	12	0	8	0	sfgov	16318114	0	65.0740740740741	NA	NA	238412	322	2069	7891	1714	4.14814814814815	0.037037037037037	1.7059132869427	0.117381340849806	0.0670454545454545	0.248310023310023	0.098096159730951	0.07176999699815	0.0758553570553657	0.0728922808923971	0.0681461272942582	0.0696352136102079	0.0871997058266783
California	06075	19	5.6	0.08	12.7	-70.8571428571429	28.1428571428571	1	1	1	1	1	1	1	6075	-1.098036818	190.4	182.2	189.1	200	0	12	0	8	0	sfgov	16318114	0	26.0645161290323	NA	NA	238412	322	2069	7891	1714	5	0.129032258064516	1.74300586680571	0.129419998854162	0.0485732323232323	0.356481481481482	0.0990946243288786	0.0906514536883259	0.102409722995608	0.098865618585167	0.101388962008923	0.0921150988110948	0.111978025287891
California	06075	20	2.42714285714286	0.0314285714285714	12.7	-71	28.2857142857143	1	1	1	1	1	0	1	6075	-1.098036818	190.4	182.2	189.1	200	0	12	0	8	0	sfgov	16318114	0	47.7586206896552	NA	NA	238412	322	2069	7891	1714	5	0.0689655172413793	1.54217110361372	0.113251961292866	0.127906617192331	0.31691403834261	0.0887450167467201	0.0934212196500556	0.0950296665262678	0.091126638448675	0.0953606139235418	0.0856899649447746	0.105296798920725
California	06075	21	4.53142857142857	0.0642857142857143	12.7	-67.5714285714286	26.1428571428571	1	1	1	1	1	0	1	6075	-1.098036818	190.4	182.2	189.1	200	0	12	0	8	0	sfgov	16318114	0	21.8076923076923	NA	NA	238412	322	2069	7891	1714	5	0.0384615384615385	1.5420646575781	0.0954561925220725	0.176470196470196	0.343672438672439	0.0912337916700567	0.0866976343076129	0.094308830362489	0.0946967774440634	0.0890125875796487	0.0869832509366204	0.107836627302619
California	06075	22	3.62714285714286	0.0314285714285714	12.7	-67.7142857142857	26.2857142857143	1	1	1	1	1	0	1	6075	-1.098036818	190.4	182.2	189.1	200	0	12	0	8	0	sfgov	16318114	0	60.741935483871	NA	NA	238412	322	2069	7891	1714	5	0.0967741935483871	1.74543116773878	0.0894693447099334	0.052445054945055	0.386178702250131	0.0969978941495329	0.0951893184068865	0.0989634247017522	0.103307859696335	0.104217777803706	0.0956487797767882	0.107773755973466
California	06075	23	0.956666666666667	0.0366666666666667	12.5	-65.6666666666667	30.3333333333333	1	1	1	1	1	0	1	6075	-1.098036818	190.4	182.2	189.1	200	0	12	0	8	0	sfgov	16318114	0	72.96875	NA	NA	238412	322	2069	7891	1714	6	0.15625	1.63936528563499	0.0895337727743968	0.103859044995409	0.379715335169881	0.0973316298207485	0.0928820842188118	0.103233952262505	0.098184516593967	0.104528428770037	0.0932979658001178	0.112564760943242
California	06077	10	0	0	8.4	7.4	-0.2	0	0	0	0	0	0	0	6077	-0.003718341	167.8	153.8	177.5	172.1	0	9	0	4	0.563974763339341	NA	NA	NA	NA	NA	NA	NA	NA	NA	NA	NA	NA	NA	NA	NA	NA	NA	NA	NA	NA	NA	NA	NA	NA
California	06077	11	0.155714285714286	0	8.4	2.57142857142857	1.14285714285714	0	0	0	0	1	1	1	6077	-0.003718341	167.8	153.8	177.5	172.1	0	9	0	4	0.563974763339341	NA	NA	NA	NA	NA	NA	NA	NA	NA	NA	NA	NA	NA	NA	NA	NA	NA	NA	NA	NA	NA	NA	NA	NA
California	06077	12	0.448571428571429	0.0385714285714286	8.4	-22.7142857142857	11.8571428571429	0	1	1	1	1	1	1	6077	-0.003718341	167.8	153.8	177.5	172.1	0	9	0	4	0.563974763339341	NA	NA	NA	NA	NA	NA	NA	NA	NA	NA	NA	NA	NA	NA	NA	NA	NA	NA	NA	NA	NA	NA	NA	NA
California	06077	13	1.6	0.04	8.4	-35.8571428571429	16.5714285714286	0	1	1	1	1	1	1	6077	-0.003718341	167.8	153.8	177.5	172.1	0	9	0	4	0.563974763339341	NA	NA	NA	NA	NA	NA	NA	NA	NA	NA	NA	NA	NA	NA	NA	NA	NA	NA	NA	NA	NA	NA	NA	NA
California	06077	14	1.52285714285714	0.135714285714286	15.1142857142857	-34	16.5714285714286	0	1	1	1	1	1	1	6077	-0.003718341	167.8	153.8	177.5	172.1	0	9	0	4	0.563974763339341	NA	NA	NA	NA	NA	NA	NA	NA	NA	NA	NA	NA	NA	NA	NA	NA	NA	NA	NA	NA	NA	NA	NA	NA
California	06077	15	1.46428571428571	0.0785714285714286	17.8	-37.5714285714286	17	0	1	1	1	1	1	1	6077	-0.003718341	167.8	153.8	177.5	172.1	0	9	0	4	0.563974763339341	NA	NA	NA	NA	NA	NA	NA	NA	NA	NA	NA	NA	NA	NA	NA	NA	NA	NA	NA	NA	NA	NA	NA	NA
California	06077	16	2.90857142857143	0.04	17.8	-39.8571428571429	16	1	1	1	1	1	1	1	6077	-0.003718341	167.8	153.8	177.5	172.1	0	9	0	5	0.563974763339341	NA	NA	NA	NA	NA	NA	NA	NA	NA	NA	NA	NA	NA	NA	NA	NA	NA	NA	NA	NA	NA	NA	NA	NA
California	06077	17	1.89428571428571	0.155714285714286	17.8	-43.1428571428571	15	1	1	1	1	1	1	1	6077	-0.003718341	167.8	153.8	177.5	172.1	0	9	0	5	0.563974763339341	NA	NA	NA	NA	NA	NA	NA	NA	NA	NA	NA	NA	NA	NA	NA	NA	NA	NA	NA	NA	NA	NA	NA	NA
California	06077	18	1.13285714285714	0	17.2857142857143	-36	12.8571428571429	1	1	1	1	1	1	1	6077	-0.003718341	167.8	153.8	177.5	172.1	0	9	0	5	0.563974763339341	NA	NA	NA	NA	NA	NA	NA	NA	NA	NA	NA	NA	NA	NA	NA	NA	NA	NA	NA	NA	NA	NA	NA	NA
California	06077	19	0.821428571428571	0.08	16.6	-33.2857142857143	11.8571428571429	1	1	1	1	1	1	1	6077	-0.003718341	167.8	153.8	177.5	172.1	0	9	0	5	0.563974763339341	NA	NA	NA	NA	NA	NA	NA	NA	NA	NA	NA	NA	NA	NA	NA	NA	NA	NA	NA	NA	NA	NA	NA	NA
California	06077	20	1.50142857142857	0.06	16.6	-33.8571428571429	12	1	1	1	1	1	1	1	6077	-0.003718341	167.8	153.8	177.5	172.1	0	9	0	5	0.563974763339341	NA	NA	NA	NA	NA	NA	NA	NA	NA	NA	NA	NA	NA	NA	NA	NA	NA	NA	NA	NA	NA	NA	NA	NA
California	06077	21	1.23	0.02	16.6	-29	10.4285714285714	1	0	0	1	0	0	1	6077	-0.003718341	167.8	153.8	177.5	172.1	0	9	0	5	0.563974763339341	NA	NA	NA	NA	NA	NA	NA	NA	NA	NA	NA	NA	NA	NA	NA	NA	NA	NA	NA	NA	NA	NA	NA	NA
California	06077	22	2.06857142857143	0.0185714285714286	16.6	-27	10.8571428571429	1	0	0	1	0	0	1	6077	-0.003718341	167.8	153.8	177.5	172.1	0	9	0	5	0.563974763339341	NA	NA	NA	NA	NA	NA	NA	NA	NA	NA	NA	NA	NA	NA	NA	NA	NA	NA	NA	NA	NA	NA	NA	NA
California	06077	23	10.1066666666667	0.0466666666666667	15.9	-22.6666666666667	10.6666666666667	1	0	0	1	0	0	1	6077	-0.003718341	167.8	153.8	177.5	172.1	0	9	0	5	0.563974763339341	NA	NA	NA	NA	NA	NA	NA	NA	NA	NA	NA	NA	NA	NA	NA	NA	NA	NA	NA	NA	NA	NA	NA	NA
California	06079	10	0	0	3.8	1.8	0	0	0	0	0	0	0	0	6079	-0.234137855	76.8	147.4	83.1	0	0	9	0	4	0.445224332264498	countyofslo	758179242	1.64	35.24	NA	NA	5536	205	106	6870	2801	3	0.16	1.5299876332283	0.0916976692442959	-0.0091187384044527	0.403253109324538	0.0941570389778087	0.0984040377993492	0.102730107210164	0.0979278473231587	0.103846462991393	0.0860326463636202	0.112414935213086
California	06079	11	0.0514285714285714	0	3.8	-3.71428571428571	2.57142857142857	0	0	0	0	1	1	1	6079	-0.234137855	76.8	147.4	83.1	0	0	9	0	4	0.445224332264498	countyofslo	758179242	1.90909090909091	14.2272727272727	NA	NA	5536	205	106	6870	2801	3	0.272727272727273	1.57456573843956	0.0851527585089894	-0.0276064213564214	0.302559523809524	0.0923046399519769	0.0965359611990585	0.111646355920152	0.0957012463820053	0.0985712736765972	0.0885472443482574	0.108234915349464
California	06079	12	1.32	0	3.8	-37	13.7142857142857	0	1	1	1	1	1	1	6079	-0.234137855	76.8	147.4	83.1	0	0	9	0	4	0.445224332264498	countyofslo	758179242	1.25862068965517	13.6724137931034	NA	NA	5536	205	106	6870	2801	3	0.0689655172413793	1.48292639106512	0.0771614198345881	0.0888885882635883	0.337954695767196	0.0966516688228797	0.089518570625692	0.102147445042694	0.105066022173218	0.105803612890107	0.0945497880729841	0.105667409415526
California	06079	13	2.03	0	3.8	-50.4285714285714	18	0	1	1	1	1	1	1	6079	-0.234137855	76.8	147.4	83.1	0	0	9	0	4	0.445224332264498	countyofslo	758179242	1.80172413793103	15.3965517241379	NA	NA	5536	205	106	6870	2801	3	0.0344827586206897	1.44770599565198	0.0860643698895186	0.0898617511520737	0.224759984639017	0.0952595998582402	0.0865223067403651	0.0901344997188153	0.0916260703843473	0.0825605432844916	0.0854561181213747	0.143086139075228
California	06079	14	1.42142857142857	0.0514285714285714	11.0857142857143	-48.8571428571429	17.4285714285714	0	1	1	1	1	1	1	6079	-0.234137855	76.8	147.4	83.1	0	0	9	0	4	0.445224332264498	countyofslo	758179242	4.66666666666667	9.03703703703704	NA	NA	5536	205	106	6870	2801	3.61111111111111	0.0185185185185185	1.06861279904842	0.062759606390133	0.0233636363636364	0.151820346320346	0.0973645015639393	0.0902285184184501	0.0923139676203848	0.123737744581263	0.091595929664561	0.0871225903669384	0.104434255967135
California	06079	15	0.964285714285714	0	14	-52.1428571428571	18.4285714285714	0	1	1	1	1	1	1	6079	-0.234137855	76.8	147.4	83.1	0	0	9	0	4	0.445224332264498	countyofslo	758179242	2.89795918367347	15.1836734693878	NA	NA	5536	205	106	6870	2801	4	0.122448979591837	1.69938382331063	0.102822365420348	0.0605347593582888	0.228095238095238	0.101535459380751	0.075330203512476	0.0941678029451182	0.0797029494900524	0.0802614768638333	0.0752550971947278	0.16271140605818
California	06079	16	0.915714285714286	0	14	-53.4285714285714	17	1	1	1	1	1	1	1	6079	-0.234137855	76.8	147.4	83.1	0	0	9	0	5	0.445224332264498	countyofslo	758179242	1.71111111111111	6.66666666666667	NA	NA	5536	205	106	6870	2801	4	0.0666666666666667	1.62580087408423	0.0833592216262222	0.101231060606061	0.279472402597403	0.110498835062567	0.0872425800337833	0.0974263313036819	0.0890035259274059	0.0939523852207518	0.0857577072334784	0.11970314416816
California	06079	17	1.72571428571429	0	14	-54.7142857142857	16	1	1	1	1	1	1	1	6079	-0.234137855	76.8	147.4	83.1	0	0	9	0	5	0.445224332264498	countyofslo	758179242	1.875	11.7142857142857	NA	NA	5536	205	106	6870	2801	4	0.0714285714285714	1.97315131676824	0.13881959445374	0.0566454013822435	0.202227158806106	0.0966884150652323	0.0931259846017974	0.0959246271884135	0.0949733724348194	0.0937817128980477	0.0867381609778352	0.122132914422962
California	06079	18	1.77714285714286	0	13.5285714285714	-50.7142857142857	13.7142857142857	1	1	1	1	1	1	1	6079	-0.234137855	76.8	147.4	83.1	0	0	9	0	5	0.445224332264498	countyofslo	758179242	2.01785714285714	16.8928571428571	NA	NA	5536	205	106	6870	2801	4.375	0.107142857142857	1.47882260317388	0.11074899488561	0.0962168266516092	0.302462513332079	0.0923499502221085	0.0965580001763614	0.0991650487782676	0.0985746149439492	0.0964105212995822	0.0917914774312764	0.122529963022593
California	06079	19	0.965714285714286	0	12.9	-47.2857142857143	13.7142857142857	1	1	1	1	1	1	1	6079	-0.234137855	76.8	147.4	83.1	0	0	9	0	5	0.445224332264498	countyofslo	758179242	1.19354838709677	30.7096774193548	NA	NA	5536	205	106	6870	2801	5	0.032258064516129	1.81352452437083	0.127614277463228	0.119381313131313	0.370411918328585	0.101995105954555	0.0904040770267564	0.0910427250021741	0.0914792329386821	0.107363495961103	0.0905531546758341	0.117621046441489
California	06079	20	1.17	0	12.9	-45.7142857142857	13.5714285714286	1	1	1	1	1	1	1	6079	-0.234137855	76.8	147.4	83.1	0	0	9	0	5	0.445224332264498	countyofslo	758179242	0.948717948717949	12.2307692307692	NA	NA	5536	205	106	6870	2801	5	0.0512820512820513	1.2614478468895	0.079768166923034	0.0821158008658009	0.240376984126984	0.101931444161962	0.0937973214394825	0.0954943938433659	0.0932871677006975	0.083904522418949	0.0901038597894945	0.11345086183507
California	06079	21	0.761428571428571	0	12.9	-39.8571428571429	12.4285714285714	1	0	0	1	0	0	1	6079	-0.234137855	76.8	147.4	83.1	0	0	9	0	5	0.445224332264498	countyofslo	758179242	1.85714285714286	7	NA	NA	5536	205	106	6870	2801	5	0.0476190476190476	1.75623866915703	0.0814450061230949	0.0897727272727273	0.248606301106301	0.0913873365125662	0.105554919545353	0.099743526743719	0.103606848503245	0.0941950610979994	0.0976843289937692	0.121400551480531
California	06079	22	0.56	0	12.9	-35.1428571428571	12.5714285714286	1	0	0	1	0	0	1	6079	-0.234137855	76.8	147.4	83.1	0	0	9	0	5	0.445224332264498	countyofslo	758179242	1.93333333333333	1.46666666666667	NA	NA	5536	205	106	6870	2801	5	0	2.27923171967268	0.11890810697138	0.00142045454545454	0.175	0.0827475165878422	0.104636114890542	0.104777974340564	0.115622919515035	0.0733981226342708	0.10214803930808	0.139684148973016
California	06079	23	1.18666666666667	0	11.5	-33	11.6666666666667	1	0	0	1	0	0	1	6079	-0.234137855	76.8	147.4	83.1	0	0	9	0	5	0.445224332264498	countyofslo	758179242	1.27272727272727	4.18181818181818	NA	NA	5536	205	106	6870	2801	6	0.0909090909090909	1.15983345111211	0.0507671420765703	0.0791666666666667	0.147916666666667	0.0883019744230421	0.0865576149013638	0.117109528400589	0.10267089260273	0.094002376652661	0.081829482513657	0.150277585467334
California	06081	10	0	0	2.8	-2.6	2.6	0	0	0	0	0	0	0	6081	-0.624017675	188.4	172.6	192.5	200	0	9	0	4	0.244293448032261	sanmateoco	1158553622	8.52631578947368	10.0526315789474	NA	NA	12024	613	198	5572	6914	3	0.263157894736842	0.734902527597215	0.0335775383286012	0.0297017797017797	0.289500828389717	0.096763558933321	0.0927937293814843	0.105034780429565	0.104779966595285	0.10480200681666	0.0914418337506288	0.122895894390623
California	06081	11	0.558571428571429	0	2.8	-8.85714285714286	8.71428571428571	0	0	0	0	1	1	1	6081	-0.624017675	188.4	172.6	192.5	200	0	9	0	4	0.244293448032261	sanmateoco	1158553622	5.125	27.5178571428571	NA	NA	12024	613	198	5572	6914	3	0.125	0.881201515595118	0.0555946376691655	-0.0342780483405483	0.295271915584416	0.0966394405950583	0.0909778321840844	0.108052044459599	0.100890970236808	0.109691092282493	0.0869331653182086	0.11328682838499
California	06081	12	1.58714285714286	0.0185714285714286	2.8	-43.7142857142857	25.1428571428571	0	1	1	1	1	1	1	6081	-0.624017675	188.4	172.6	192.5	200	0	9	0	4	0.244293448032261	sanmateoco	1158553622	5.8952380952381	108.67619047619	NA	NA	12024	613	198	5572	6914	3	0.142857142857143	1.44903682714159	0.0798217378516998	0.0655677308802309	0.293265692640693	0.0972224766094739	0.0920573488640395	0.103008345961302	0.0983601086530239	0.107299786496731	0.0908059088963616	0.115799074805241
California	06081	13	2.98285714285714	0.0928571428571429	2.8	-54.4285714285714	29.2857142857143	0	1	1	1	1	1	1	6081	-0.624017675	188.4	172.6	192.5	200	0	9	0	4	0.244293448032261	sanmateoco	1158553622	13.35	167.566666666667	NA	NA	12024	613	198	5572	6914	3	0.316666666666667	1.71734081522415	0.0925443454927557	0.0784130781499203	0.348179926798348	0.0942687681791021	0.0946776102268508	0.101624928239526	0.0980390235026877	0.107732211517709	0.0904169458281706	0.116576369940648
California	06081	14	5.18571428571429	0.13	8.94285714285714	-54.8571428571429	29.2857142857143	0	1	1	1	1	1	1	6081	-0.624017675	188.4	172.6	192.5	200	0	9	0	4	0.244293448032261	sanmateoco	1158553622	6.15714285714286	44.2857142857143	NA	NA	12024	613	198	5572	6914	3.75714285714286	0.242857142857143	2.00495038838948	0.101196126444469	0.0907468062982769	0.41441712290977	0.0966741260204391	0.0942992237421904	0.102424702526673	0.097728214218206	0.104099671884479	0.0898216711229612	0.116200064924472
California	06081	15	1.81	0.148571428571429	11.4	-58	29.8571428571429	0	1	1	1	1	1	1	6081	-0.624017675	188.4	172.6	192.5	200	0	9	0	4	0.244293448032261	sanmateoco	1158553622	6.97435897435897	19	NA	NA	12024	613	198	5572	6914	4	0.179487179487179	1.92170750101407	0.10869759113791	0.0786819083694084	0.30724506974507	0.0959547668943061	0.0975958368391386	0.0984986266781918	0.102873019002419	0.104991133327739	0.0933059026686	0.115252363310182
California	06081	16	3.46857142857143	0.13	11.4	-62.1428571428571	28.7142857142857	1	1	1	1	1	1	1	6081	-0.624017675	188.4	172.6	192.5	200	0	9	0	5	0.244293448032261	sanmateoco	1158553622	8.51724137931035	7.96551724137931	NA	NA	12024	613	198	5572	6914	4	0.241379310344828	1.23403286933899	0.0703702293394989	0.119899891774892	0.316159361471861	0.0959477908776938	0.0917587501895666	0.0933712190757506	0.0997397997971782	0.106700883744908	0.090518624217417	0.123258954246021
California	06081	17	3.37571428571429	0.242857142857143	11.4	-65	28.7142857142857	1	1	1	1	1	1	1	6081	-0.624017675	188.4	172.6	192.5	200	0	9	0	5	0.244293448032261	sanmateoco	1158553622	10.2571428571429	6.2	NA	NA	12024	613	198	5572	6914	4	0.257142857142857	1.60678383906682	0.0825762264059871	0.0944359066859067	0.420185906685907	0.0959974965861142	0.0939104050013596	0.105863579921422	0.0960787912673041	0.10522414095277	0.089128416831765	0.111457376964458
California	06081	18	3.99	0.185714285714286	11.3142857142857	-60.5714285714286	26.2857142857143	1	1	1	1	1	1	1	6081	-0.624017675	188.4	172.6	192.5	200	0	9	0	5	0.244293448032261	sanmateoco	1158553622	7.59523809523809	103	NA	NA	12024	613	198	5572	6914	4.23809523809524	0.238095238095238	1.39841435143822	0.078716559867465	-0.011327086656034	0.409849908863067	0.0974903254340841	0.0904010757397707	0.105295509849514	0.0978082023998711	0.10184019592121	0.0918974123337872	0.112197939239013
California	06081	19	3.58142857142857	0.0928571428571429	11.2	-55.1428571428571	25.4285714285714	1	1	1	1	1	1	1	6081	-0.624017675	188.4	172.6	192.5	200	0	9	0	5	0.244293448032261	sanmateoco	1158553622	5.45161290322581	34.0967741935484	NA	NA	12024	613	198	5572	6914	5	0.129032258064516	1.9035871475935	0.106465283788448	0.0282985466914038	0.38377009894867	0.0973870479224566	0.0950891203332765	0.102682721330072	0.0982698698477758	0.102838518156847	0.0959724804928988	0.111431572678431
California	06081	20	3.30142857142857	0.187142857142857	11.2	-55.2857142857143	25.5714285714286	1	1	1	1	1	1	1	6081	-0.624017675	188.4	172.6	192.5	200	0	9	0	5	0.244293448032261	sanmateoco	1158553622	4.86842105263158	4.86842105263158	NA	NA	12024	613	198	5572	6914	5	0.131578947368421	1.62558821695192	0.0797239520978052	0.180189393939394	0.45871237889095	0.0974283281575976	0.0984354255849848	0.10110173703145	0.101595847226584	0.101383842755202	0.0946695828246719	0.112893589781198
California	06081	21	4.31	0.187142857142857	11.2	-50.1428571428571	23.5714285714286	1	0	1	1	1	1	1	6081	-0.624017675	188.4	172.6	192.5	200	0	9	0	5	0.244293448032261	sanmateoco	1158553622	9.5	5.41666666666667	NA	NA	12024	613	198	5572	6914	5	0.125	0.840952588452233	0.0365115555786047	0.0659066859066859	0.320082571749238	0.0987443983383806	0.0925827107090313	0.10305143770656	0.0984013063286219	0.104953610762921	0.0889977118937737	0.108005209827677
California	06081	22	5.05285714285714	0.148571428571429	11.2	-49.8571428571429	24	1	0	1	1	1	1	1	6081	-0.624017675	188.4	172.6	192.5	200	0	9	0	5	0.244293448032261	sanmateoco	1158553622	3.79310344827586	3.89655172413793	NA	NA	12024	613	198	5572	6914	5	0.241379310344828	1.42069938381513	0.0725201842539722	0.12030303030303	0.266969696969697	0.0968772684898372	0.0963894431048484	0.100912630634098	0.0988969329442817	0.101504551002936	0.0924702857800407	0.107912324347904
California	06081	23	4.69666666666667	0	10.8	-48.6666666666667	27	1	0	1	1	1	1	1	6081	-0.624017675	188.4	172.6	192.5	200	0	9	0	5	0.244293448032261	sanmateoco	1158553622	5.68181818181818	6.72727272727273	NA	NA	12024	613	198	5572	6914	6	0.0681818181818182	0.979225915670395	0.0502300419842613	0.141599326599327	0.342047138047138	0.098834580198484	0.0956528985603588	0.0986692064257624	0.0949202702012373	0.107855330821268	0.0918206667677223	0.11572827005855
California	06083	10	0	0	5.7	2	-0.6	0	0	0	0	0	0	0	6083	-0.01215801	118.3	166.4	87.1	101.5	0	9	0	4	0.559625243133865	sbcity	42437612	1.57142857142857	244.428571428571	NA	NA	16439	67	219	5078	593	3	0.428571428571429	1.39767764012019	0.0792633331247738	-0.0420634920634921	0.347619047619048	0.0938794545691777	0.0954736423899573	0.101170862308013	0.0951264707792824	0.105684919467145	0.0905064441925716	0.105954204412045
California	06083	11	0	0	5.7	-4	3.28571428571429	0	0	0	0	1	1	1	6083	-0.01215801	118.3	166.4	87.1	101.5	0	9	0	4	0.559625243133865	sbcity	42437612	0.657142857142857	374.085714285714	NA	NA	16439	67	219	5078	593	3	0.142857142857143	1.59014424433311	0.101432992382743	-0.0400976602762317	0.31976218391397	0.0967126001817187	0.0918884558304679	0.107351216806579	0.0964925326114087	0.10176014229299	0.0870475107028136	0.112865033884352
California	06083	12	0.42	0	5.7	-33.5714285714286	13.8571428571429	0	1	1	1	1	1	1	6083	-0.01215801	118.3	166.4	87.1	101.5	0	9	0	4	0.559625243133865	sbcity	42437612	0.682539682539683	94.8412698412698	NA	NA	16439	67	219	5078	593	3	0.158730158730159	0.973145044431454	0.0581061107248632	0.0337612624502868	0.270802757540562	0.0922038846568786	0.102192665865493	0.0993027190498508	0.107097751238018	0.0934253545355268	0.0873378487644813	0.121735144454312
California	06083	13	1.64142857142857	0	5.7	-44.8571428571429	17.7142857142857	0	1	1	1	1	1	1	6083	-0.01215801	118.3	166.4	87.1	101.5	0	9	0	4	0.559625243133865	sbcity	42437612	0.659340659340659	82.8131868131868	NA	NA	16439	67	219	5078	593	3	0.0879120879120879	1.11458100493138	0.0782852528176056	0.00386239593739594	0.337828912753913	0.0859365819081238	0.0921802828255232	0.100652229629032	0.090834822703553	0.0895098503771451	0.0811803270532556	0.133134560673166
California	06083	14	3.34857142857143	0.0328571428571429	11.5571428571429	-44.8571428571429	17.2857142857143	0	1	1	1	1	1	1	6083	-0.01215801	118.3	166.4	87.1	101.5	0	9	0	4	0.559625243133865	sbcity	42437612	0.430769230769231	375.815384615385	NA	NA	16439	67	219	5078	593	3.81538461538462	0.2	1.11641375538779	0.0757694501636556	0.0514090381163552	0.294527153063738	0.0923343033164633	0.0969751396898421	0.10227228594966	0.0930115891576716	0.0916387763132627	0.0876300851013637	0.119354575384362
California	06083	15	3.09	0.0328571428571429	13.9	-48.5714285714286	18.8571428571429	0	1	1	1	1	1	1	6083	-0.01215801	118.3	166.4	87.1	101.5	0	9	0	4	0.559625243133865	sbcity	42437612	0.269230769230769	142.410256410256	NA	NA	16439	67	219	5078	593	4	0.166666666666667	1.20455308480466	0.0763335474674012	0.0187228340723782	0.250686171309272	0.0893026906508721	0.0937655350894615	0.0998724532460876	0.0963766351143061	0.0809793442833145	0.0921192679965707	0.110638149348538
California	06083	16	3.89571428571429	0.0657142857142857	13.9	-51.2857142857143	16.8571428571429	1	1	1	1	1	1	1	6083	-0.01215801	118.3	166.4	87.1	101.5	0	9	0	5	0.559625243133865	sbcity	42437612	0.527777777777778	29.6388888888889	NA	NA	16439	67	219	5078	593	4	0.0277777777777778	1.15637669744699	0.075606866898682	0.0700122341426689	0.270258485475877	0.100125552011058	0.0864636761540837	0.0972667101184949	0.0911492291102035	0.085850884350768	0.0816663813346034	0.16016865062129
California	06083	17	2.70571428571429	0.0985714285714286	13.9	-53.8571428571429	15.4285714285714	1	1	1	1	1	1	1	6083	-0.01215801	118.3	166.4	87.1	101.5	0	9	0	5	0.559625243133865	sbcity	42437612	0.192307692307692	2.76923076923077	NA	NA	16439	67	219	5078	593	4	0	0.52878504449671	0.0288737156733763	0.0799862258953168	0.330206611570248	0.0742525283697523	0.107829860276295	0.110983011744053	0.10542597789885	0.0805941171696906	0.101866474339347	0.140734420588516
California	06083	18	1.44714285714286	0.0328571428571429	13.4714285714286	-49.2857142857143	13.4285714285714	1	1	1	1	1	1	1	6083	-0.01215801	118.3	166.4	87.1	101.5	0	9	0	5	0.559625243133865	sbcity	42437612	1.07142857142857	84.5952380952381	NA	NA	16439	67	219	5078	593	4.16666666666667	0.142857142857143	1.47773167834832	0.0933633390744115	0.0808007964257964	0.358286158286158	0.0860179911917402	0.0927637092404205	0.101446670042878	0.100252835702328	0.0782629554976245	0.0939281105305901	0.15663838199367
California	06083	19	23.6942857142857	0.0985714285714286	12.9	-44.8571428571429	13	1	1	1	1	1	1	1	6083	-0.01215801	118.3	166.4	87.1	101.5	0	9	0	5	0.559625243133865	sbcity	42437612	0.258064516129032	95.7096774193548	NA	NA	16439	67	219	5078	593	5	0.0967741935483871	1.35112864655607	0.0946865096305134	0.105944741532977	0.304137700534759	0.0923746352550053	0.0942119530045833	0.104966365387244	0.0952066402751163	0.0866592382596856	0.0936214730032648	0.114103263274944
California	06083	20	7.21285714285714	0	12.9	-44.4285714285714	13	1	1	1	1	1	1	1	6083	-0.01215801	118.3	166.4	87.1	101.5	0	9	0	5	0.559625243133865	sbcity	42437612	1.35714285714286	23.9642857142857	NA	NA	16439	67	219	5078	593	5	0.0357142857142857	0.665860268202695	0.033127634902042	-0.00944903581267218	0.375771349862259	0.107277741764455	0.0819610445403485	0.0840658199242279	0.085427059045324	0.0788292687081239	0.0805986397770281	0.113037167491413
California	06083	21	2.48	0.0328571428571429	12.9	-40.1428571428571	11.8571428571429	1	0	0	1	0	0	1	6083	-0.01215801	118.3	166.4	87.1	101.5	0	9	0	5	0.559625243133865	sbcity	42437612	5.95454545454545	105.272727272727	NA	NA	16439	67	219	5078	593	5	0	1.72779383442619	0.115433780644916	0.0358864620228257	0.250591958546504	0.0829636591790739	0.103524644941564	0.105443987873675	0.104270993216972	0.0885738724014982	0.100520293349418	0.135778351281565
California	06083	22	3.15428571428571	0	12.9	-38	12.1428571428571	1	0	0	1	0	0	1	6083	-0.01215801	118.3	166.4	87.1	101.5	0	9	0	5	0.559625243133865	sbcity	42437612	1.15	2.3	NA	NA	16439	67	219	5078	593	5	0.05	0.981663294136524	0.0644841694981163	0.0138020833333333	0.115885416666667	0.0946081455185906	0.0951825619181534	0.10035709066627	0.101874481110073	0.095602019295158	0.0974901527518637	0.105597588465581
California	06083	23	3.60666666666667	0.15	11.6	-34.6666666666667	11.6666666666667	1	0	0	1	0	0	1	6083	-0.01215801	118.3	166.4	87.1	101.5	0	9	0	5	0.559625243133865	sbcity	42437612	1.66666666666667	19.6666666666667	NA	NA	16439	67	219	5078	593	6	0.333333333333333	0.76011323928833	0.02621080135477	-0.0222222222222222	0.155555555555556	0.0942028985507246	0.0869565217391304	0.101449275362319	0.101449275362319	0.101449275362319	0.101449275362319	0.108695652173913
California	06085	10	0.28	0	3.4	-4.6	2.4	0	0	0	0	0	0	0	6085	-0.477095036	192.1	190.2	186.2	200	0	8	0	4	0.320012411296386	santaclaracity	17823767	0.888888888888889	10.7037037037037	NA	NA	11265	232	276	7149	703	3	0.222222222222222	1.04217058420181	0.0609865471297367	-0.030465367965368	0.300039618119975	0.0903284264931278	0.101571667974961	0.104854931146284	0.0982012177833906	0.0986435744524264	0.0908904729726458	0.123667973579893
California	06085	11	0.392857142857143	0.0142857142857143	3.4	-11.5714285714286	9.14285714285714	0	0	0	0	1	1	1	6085	-0.477095036	192.1	190.2	186.2	200	0	8	0	4	0.320012411296386	santaclaracity	17823767	2.09375	2.9375	NA	NA	11265	232	276	7149	703	3	0.09375	0.970589427011354	0.0681436479590446	-0.102641300026504	0.306994812160628	0.0874971795797695	0.0913943912851802	0.0918323375520131	0.0924504829147957	0.170448573405139	0.0847708963503115	0.107596433945337
California	06085	12	1.27857142857143	0.0428571428571429	3.4	-46.7142857142857	25.7142857142857	0	1	1	1	1	1	1	6085	-0.477095036	192.1	190.2	186.2	200	0	8	0	4	0.320012411296386	santaclaracity	17823767	2.70588235294118	34.4509803921569	NA	NA	11265	232	276	7149	703	3	0.137254901960784	1.20916044482818	0.0605673336486832	-0.00145750083250084	0.380198898323898	0.0936904101240657	0.0982778706196723	0.100339286088868	0.104967953872645	0.104472503476003	0.0911515792330215	0.114748039336357
California	06085	13	2.84571428571429	0.124285714285714	3.4	-56.1428571428571	29.5714285714286	0	1	1	1	1	1	1	6085	-0.477095036	192.1	190.2	186.2	200	0	8	0	4	0.320012411296386	santaclaracity	17823767	2.04347826086957	3.78260869565217	NA	NA	11265	232	276	7149	703	3	0.108695652173913	1.02420303887791	0.0610741203046726	0.0114076278659612	0.322263007054674	0.0974625408249661	0.0928257859497308	0.102256575473226	0.100250621649304	0.103368360935243	0.093742435856874	0.108580119024239
California	06085	14	4.16857142857143	0.104285714285714	9.32857142857143	-56.4285714285714	29.5714285714286	0	1	1	1	1	1	1	6085	-0.477095036	192.1	190.2	186.2	200	0	8	0	4	0.320012411296386	santaclaracity	17823767	2.15909090909091	6.97727272727273	NA	NA	11265	232	276	7149	703	3.54545454545455	0.0454545454545455	1.35786345425774	0.076954561758149	0.0823373440285205	0.328076351752822	0.100560691409605	0.0935666560792901	0.103347750905846	0.100894277077212	0.102000528819334	0.0877778309854303	0.119074211629154
California	06085	15	2.66857142857143	0.09	11.7	-59	29.7142857142857	0	1	1	1	1	1	1	6085	-0.477095036	192.1	190.2	186.2	200	0	8	0	4	0.320012411296386	santaclaracity	17823767	1.11428571428571	3.25714285714286	NA	NA	11265	232	276	7149	703	4	0	1.20718049671915	0.0671414016959626	0.103484848484848	0.393022163022163	0.0975440518522545	0.091255701646659	0.101889893898356	0.102133699036812	0.104624666531213	0.0902736020959135	0.113042276246899
California	06085	16	2.25857142857143	0.164285714285714	11.7	-64.4285714285714	28.8571428571429	1	1	1	1	1	1	1	6085	-0.477095036	192.1	190.2	186.2	200	0	8	0	4	0.320012411296386	santaclaracity	17823767	2.7741935483871	2.64516129032258	NA	NA	11265	232	276	7149	703	4	0.129032258064516	1.53664647255625	0.0782217063136606	0.0608964646464646	0.428299062049062	0.10192687759369	0.0887046313828095	0.101580997756091	0.0972363807100588	0.0997022808389874	0.092359779786917	0.11540599675239
California	06085	17	1.59	0.2	11.7	-67.7142857142857	28.2857142857143	1	1	1	1	1	1	1	6085	-0.477095036	192.1	190.2	186.2	200	0	8	0	4	0.320012411296386	santaclaracity	17823767	1.46875	6.6875	NA	NA	11265	232	276	7149	703	4	0.03125	1.15171041233199	0.063242746495483	0.114642857142857	0.277142857142857	0.092655174537368	0.0939400911031327	0.0979012674233725	0.0994419832889614	0.109635513188213	0.0944800018852251	0.11426408399559
California	06085	18	1.09	0.111428571428571	11.4857142857143	-63.7142857142857	26.1428571428571	1	1	1	1	1	1	1	6085	-0.477095036	192.1	190.2	186.2	200	0	8	0	4	0.320012411296386	santaclaracity	17823767	2.94285714285714	2	NA	NA	11265	232	276	7149	703	4.37142857142857	0.0857142857142857	1.46480737302614	0.082457666710362	0.0385979358805446	0.33546332894159	0.0935272533179798	0.0948690711260053	0.0999825601542477	0.100821654960102	0.104257320505087	0.0912412451370119	0.1102478598998
California	06085	19	0.802857142857143	0.102857142857143	11.2	-60	25.5714285714286	1	1	1	1	1	1	1	6085	-0.477095036	192.1	190.2	186.2	200	0	8	0	4	0.320012411296386	santaclaracity	17823767	1.96363636363636	1.2	NA	NA	11265	232	276	7149	703	5	0.127272727272727	1.44534021899814	0.07287918106663	0.0325982615268329	0.32358596430025	0.0964767248586865	0.0928447500792809	0.102919558067892	0.0987712710270431	0.0991584632381736	0.0960144737402211	0.109284055106386
California	06085	20	0.844285714285714	0.0442857142857143	11.2	-59.8571428571429	25.5714285714286	1	0	1	1	0	0	1	6085	-0.477095036	192.1	190.2	186.2	200	0	8	0	4	0.320012411296386	santaclaracity	17823767	2.18518518518519	1.14814814814815	NA	NA	11265	232	276	7149	703	5	0.037037037037037	0.611522508164247	0.0274483123583118	0.129398148148148	0.379431216931217	0.0985907172995468	0.0910505092921766	0.102717459912947	0.100530163703254	0.105611088498082	0.0920171987825635	0.11075817262455
California	06085	21	1.21857142857143	0.0285714285714286	11.2	-56.4285714285714	23.8571428571429	1	0	1	1	0	0	1	6085	-0.477095036	192.1	190.2	186.2	200	0	8	0	4	0.320012411296386	santaclaracity	17823767	1.73214285714286	3.03571428571429	NA	NA	11265	232	276	7149	703	5	0.0714285714285714	1.22902742498799	0.0601195758065504	0.175076611984507	0.451527303106251	0.0952624055287929	0.0954725636056497	0.101006410556242	0.100362625426223	0.102878352874968	0.0905072975842181	0.111443690488891
California	06085	22	1.18285714285714	0.0142857142857143	11.2	-56.4285714285714	24.2857142857143	1	0	1	1	0	0	1	6085	-0.477095036	192.1	190.2	186.2	200	0	8	0	4	0.320012411296386	santaclaracity	17823767	0.823529411764706	1.88235294117647	NA	NA	11265	232	276	7149	703	5	0.0196078431372549	1.09587210416794	0.0538245244954415	0.116498316498316	0.36456228956229	0.096546850259274	0.0948271925587141	0.0992046026093092	0.0964941800343697	0.101437048255812	0.0910233254948652	0.111869936727384
California	06085	23	0.973333333333333	0.05	10.7	-54.6666666666667	27.6666666666667	1	0	1	1	0	0	1	6085	-0.477095036	192.1	190.2	186.2	200	0	8	0	4	0.320012411296386	santaclaracity	17823767	1.29545454545455	4.56818181818182	NA	NA	11265	232	276	7149	703	6	0.0454545454545455	0.865335654128682	0.0464800633169479	0.0234774695001968	0.273703758362849	0.093520720129476	0.0921418321671891	0.0990187581913455	0.097650372250667	0.109827048127798	0.087311426661784	0.117212349280703
California	06087	10	0	0	8.1	3.6	0.8	0	0	0	0	0	0	0	6087	-0.724297666	180.5	181.1	160.6	200	0	12	0	4	0.192612529377813	NA	NA	NA	NA	NA	NA	NA	NA	NA	NA	NA	NA	NA	NA	NA	NA	NA	NA	NA	NA	NA	NA	NA	NA
California	06087	11	0.365714285714286	0	8.1	-5.71428571428571	4.57142857142857	0	0	0	0	1	1	1	6087	-0.724297666	180.5	181.1	160.6	200	0	12	0	4	0.192612529377813	NA	NA	NA	NA	NA	NA	NA	NA	NA	NA	NA	NA	NA	NA	NA	NA	NA	NA	NA	NA	NA	NA	NA	NA
California	06087	12	0.418571428571429	0	8.1	-39.5714285714286	17.4285714285714	0	1	1	1	1	1	1	6087	-0.724297666	180.5	181.1	160.6	200	0	12	0	4	0.192612529377813	NA	NA	NA	NA	NA	NA	NA	NA	NA	NA	NA	NA	NA	NA	NA	NA	NA	NA	NA	NA	NA	NA	NA	NA
California	06087	13	1.35857142857143	0.0528571428571429	8.1	-49.1428571428571	21.2857142857143	0	1	1	1	1	1	1	6087	-0.724297666	180.5	181.1	160.6	200	0	12	0	4	0.192612529377813	NA	NA	NA	NA	NA	NA	NA	NA	NA	NA	NA	NA	NA	NA	NA	NA	NA	NA	NA	NA	NA	NA	NA	NA
California	06087	14	1.46285714285714	0	14.4571428571429	-49.1428571428571	21.1428571428571	0	1	1	1	1	1	1	6087	-0.724297666	180.5	181.1	160.6	200	0	12	0	4	0.192612529377813	NA	NA	NA	NA	NA	NA	NA	NA	NA	NA	NA	NA	NA	NA	NA	NA	NA	NA	NA	NA	NA	NA	NA	NA
California	06087	15	0.991428571428571	0	17	-52.8571428571429	21.8571428571429	0	1	1	1	1	1	1	6087	-0.724297666	180.5	181.1	160.6	200	0	12	0	4	0.192612529377813	NA	NA	NA	NA	NA	NA	NA	NA	NA	NA	NA	NA	NA	NA	NA	NA	NA	NA	NA	NA	NA	NA	NA	NA
California	06087	16	0.837142857142857	0.0528571428571429	17	-55.5714285714286	20.5714285714286	1	1	1	1	1	1	1	6087	-0.724297666	180.5	181.1	160.6	200	0	12	0	8	0.192612529377813	NA	NA	NA	NA	NA	NA	NA	NA	NA	NA	NA	NA	NA	NA	NA	NA	NA	NA	NA	NA	NA	NA	NA	NA
California	06087	17	0.837142857142857	0	17	-55.1428571428571	19.7142857142857	1	1	1	1	1	1	1	6087	-0.724297666	180.5	181.1	160.6	200	0	12	0	8	0.192612529377813	NA	NA	NA	NA	NA	NA	NA	NA	NA	NA	NA	NA	NA	NA	NA	NA	NA	NA	NA	NA	NA	NA	NA	NA
California	06087	18	0.888571428571428	0	15.9714285714286	-53.8571428571429	17.1428571428571	1	1	1	1	1	1	1	6087	-0.724297666	180.5	181.1	160.6	200	0	12	0	8	0.192612529377813	NA	NA	NA	NA	NA	NA	NA	NA	NA	NA	NA	NA	NA	NA	NA	NA	NA	NA	NA	NA	NA	NA	NA	NA
California	06087	19	0.211428571428571	0	14.6	-50.4285714285714	17	1	1	1	1	1	1	1	6087	-0.724297666	180.5	181.1	160.6	200	0	12	0	8	0.192612529377813	NA	NA	NA	NA	NA	NA	NA	NA	NA	NA	NA	NA	NA	NA	NA	NA	NA	NA	NA	NA	NA	NA	NA	NA
California	06087	20	0.94	0	14.6	-51.2857142857143	17	1	1	1	1	1	1	1	6087	-0.724297666	180.5	181.1	160.6	200	0	12	0	8	0.192612529377813	NA	NA	NA	NA	NA	NA	NA	NA	NA	NA	NA	NA	NA	NA	NA	NA	NA	NA	NA	NA	NA	NA	NA	NA
California	06087	21	1.72142857142857	0	14.6	-44.5714285714286	15.4285714285714	1	1	1	1	1	1	1	6087	-0.724297666	180.5	181.1	160.6	200	0	12	0	8	0.192612529377813	NA	NA	NA	NA	NA	NA	NA	NA	NA	NA	NA	NA	NA	NA	NA	NA	NA	NA	NA	NA	NA	NA	NA	NA
California	06087	22	1.09714285714286	0	14.6	-43.8571428571429	16	1	1	1	1	1	1	1	6087	-0.724297666	180.5	181.1	160.6	200	0	12	0	8	0.192612529377813	NA	NA	NA	NA	NA	NA	NA	NA	NA	NA	NA	NA	NA	NA	NA	NA	NA	NA	NA	NA	NA	NA	NA	NA
California	06087	23	0.73	0	13	-39.6666666666667	15.3333333333333	1	1	1	1	1	1	1	6087	-0.724297666	180.5	181.1	160.6	200	0	12	0	8	0.192612529377813	NA	NA	NA	NA	NA	NA	NA	NA	NA	NA	NA	NA	NA	NA	NA	NA	NA	NA	NA	NA	NA	NA	NA	NA
California	06089	10	0	0	6.9	8.2	-0.4	0	0	0	0	0	0	0	6089	0.466117866	56.9	170.8	0	0	1	9	0	4	0.806112467508873	NA	NA	NA	NA	NA	NA	NA	NA	NA	NA	NA	NA	NA	NA	NA	NA	NA	NA	NA	NA	NA	NA	NA	NA
California	06089	11	0.08	0	6.9	3.42857142857143	0.142857142857143	0	0	0	0	1	1	1	6089	0.466117866	56.9	170.8	0	0	1	9	0	4	0.806112467508873	NA	NA	NA	NA	NA	NA	NA	NA	NA	NA	NA	NA	NA	NA	NA	NA	NA	NA	NA	NA	NA	NA	NA	NA
California	06089	12	0	0	6.9	-20.2857142857143	7.57142857142857	0	1	1	1	1	1	1	6089	0.466117866	56.9	170.8	0	0	1	9	0	4	0.806112467508873	NA	NA	NA	NA	NA	NA	NA	NA	NA	NA	NA	NA	NA	NA	NA	NA	NA	NA	NA	NA	NA	NA	NA	NA
California	06089	13	0.24	0.08	6.9	-36.1428571428571	12.1428571428571	0	1	1	1	1	1	1	6089	0.466117866	56.9	170.8	0	0	1	9	0	4	0.806112467508873	NA	NA	NA	NA	NA	NA	NA	NA	NA	NA	NA	NA	NA	NA	NA	NA	NA	NA	NA	NA	NA	NA	NA	NA
California	06089	14	1.03714285714286	0.08	13.1142857142857	-34.7142857142857	12.1428571428571	0	1	1	1	1	1	1	6089	0.466117866	56.9	170.8	0	0	1	9	0	4	0.806112467508873	NA	NA	NA	NA	NA	NA	NA	NA	NA	NA	NA	NA	NA	NA	NA	NA	NA	NA	NA	NA	NA	NA	NA	NA
California	06089	15	0.56	0.08	15.6	-36.5714285714286	11.7142857142857	0	1	1	1	1	1	1	6089	0.466117866	56.9	170.8	0	0	1	9	0	4	0.806112467508873	NA	NA	NA	NA	NA	NA	NA	NA	NA	NA	NA	NA	NA	NA	NA	NA	NA	NA	NA	NA	NA	NA	NA	NA
California	06089	16	0.16	0	15.6	-34.1428571428571	10.8571428571429	1	1	1	1	1	1	1	6089	0.466117866	56.9	170.8	0	0	1	9	0	5	0.806112467508873	NA	NA	NA	NA	NA	NA	NA	NA	NA	NA	NA	NA	NA	NA	NA	NA	NA	NA	NA	NA	NA	NA	NA	NA
California	06089	17	0.32	0.08	15.6	-36.8571428571429	9.71428571428571	1	1	1	1	1	1	1	6089	0.466117866	56.9	170.8	0	0	1	9	0	5	0.806112467508873	NA	NA	NA	NA	NA	NA	NA	NA	NA	NA	NA	NA	NA	NA	NA	NA	NA	NA	NA	NA	NA	NA	NA	NA
California	06089	18	0.08	0	14.4857142857143	-31.1428571428571	7.85714285714286	1	1	1	1	1	1	1	6089	0.466117866	56.9	170.8	0	0	1	9	0	5	0.806112467508873	NA	NA	NA	NA	NA	NA	NA	NA	NA	NA	NA	NA	NA	NA	NA	NA	NA	NA	NA	NA	NA	NA	NA	NA
California	06089	19	0	0	13	-29.2857142857143	7.28571428571429	1	1	1	1	1	1	1	6089	0.466117866	56.9	170.8	0	0	1	9	0	5	0.806112467508873	NA	NA	NA	NA	NA	NA	NA	NA	NA	NA	NA	NA	NA	NA	NA	NA	NA	NA	NA	NA	NA	NA	NA	NA
California	06089	20	0.24	0	13	-30.7142857142857	9	1	1	1	1	1	1	1	6089	0.466117866	56.9	170.8	0	0	1	9	0	5	0.806112467508873	NA	NA	NA	NA	NA	NA	NA	NA	NA	NA	NA	NA	NA	NA	NA	NA	NA	NA	NA	NA	NA	NA	NA	NA
California	06089	21	0.16	0	13	-23.7142857142857	6	1	0	0	1	0	0	1	6089	0.466117866	56.9	170.8	0	0	1	9	0	5	0.806112467508873	NA	NA	NA	NA	NA	NA	NA	NA	NA	NA	NA	NA	NA	NA	NA	NA	NA	NA	NA	NA	NA	NA	NA	NA
California	06089	22	0.24	0	13	-23	6.71428571428571	1	0	0	1	0	0	1	6089	0.466117866	56.9	170.8	0	0	1	9	0	5	0.806112467508873	NA	NA	NA	NA	NA	NA	NA	NA	NA	NA	NA	NA	NA	NA	NA	NA	NA	NA	NA	NA	NA	NA	NA	NA
California	06089	23	0.186666666666667	0	11.5	-15.3333333333333	5	1	0	0	1	0	0	1	6089	0.466117866	56.9	170.8	0	0	1	9	0	5	0.806112467508873	NA	NA	NA	NA	NA	NA	NA	NA	NA	NA	NA	NA	NA	NA	NA	NA	NA	NA	NA	NA	NA	NA	NA	NA
California	06093	10	0	0	10.6	11.2	-2	0	0	0	0	0	0	0	6093	0.267223548	69.9	129.9	0	79.8	1	9	0	4	0.703609057138703	NA	NA	NA	NA	NA	NA	NA	NA	NA	NA	NA	NA	NA	NA	NA	NA	NA	NA	NA	NA	NA	NA	NA	NA
California	06093	11	0	0	10.6	8	-1.4	0	0	0	0	1	1	1	6093	0.267223548	69.9	129.9	0	79.8	1	9	0	4	0.703609057138703	NA	NA	NA	NA	NA	NA	NA	NA	NA	NA	NA	NA	NA	NA	NA	NA	NA	NA	NA	NA	NA	NA	NA	NA
California	06093	12	0.655714285714286	0	10.6	-13	5	0	1	1	1	1	1	1	6093	0.267223548	69.9	129.9	0	79.8	1	9	0	4	0.703609057138703	NA	NA	NA	NA	NA	NA	NA	NA	NA	NA	NA	NA	NA	NA	NA	NA	NA	NA	NA	NA	NA	NA	NA	NA
California	06093	13	0.328571428571429	0	10.6	-33.8571428571429	11	0	1	1	1	1	1	1	6093	0.267223548	69.9	129.9	0	79.8	1	9	0	4	0.703609057138703	siskiyousheriff	3328135655	0	11245	NA	NA	844	72	22	770	115	3	0	3.25131344795227	0.203207090497017	-0.0181818181818182	0.355411255411255	0.112068965517241	0.0862068965517241	0.112068965517241	0.0862068965517241	0.0862068965517241	0.0948275862068966	0.0948275862068966
California	06093	14	0	0	14.2428571428571	-30.5714285714286	10	0	1	1	1	1	1	1	6093	0.267223548	69.9	129.9	0	79.8	1	9	0	4	0.703609057138703	NA	NA	NA	NA	NA	NA	NA	NA	NA	NA	NA	NA	NA	NA	NA	NA	NA	NA	NA	NA	NA	NA	NA	NA
California	06093	15	0.657142857142857	0	15.7	-28.2857142857143	9	0	1	1	1	1	1	1	6093	0.267223548	69.9	129.9	0	79.8	1	9	0	4	0.703609057138703	NA	NA	NA	NA	NA	NA	NA	NA	NA	NA	NA	NA	NA	NA	NA	NA	NA	NA	NA	NA	NA	NA	NA	NA
California	06093	16	0	0	15.7	-25.2857142857143	8.2	1	1	1	1	1	1	1	6093	0.267223548	69.9	129.9	0	79.8	1	9	0	5	0.703609057138703	NA	NA	NA	NA	NA	NA	NA	NA	NA	NA	NA	NA	NA	NA	NA	NA	NA	NA	NA	NA	NA	NA	NA	NA
California	06093	17	0	0	15.7	-27.7142857142857	8.2	1	1	1	1	1	1	1	6093	0.267223548	69.9	129.9	0	79.8	1	9	0	5	0.703609057138703	NA	NA	NA	NA	NA	NA	NA	NA	NA	NA	NA	NA	NA	NA	NA	NA	NA	NA	NA	NA	NA	NA	NA	NA
California	06093	18	0	0	14.7571428571429	-20.4285714285714	4.6	1	1	1	1	1	1	1	6093	0.267223548	69.9	129.9	0	79.8	1	9	0	5	0.703609057138703	NA	NA	NA	NA	NA	NA	NA	NA	NA	NA	NA	NA	NA	NA	NA	NA	NA	NA	NA	NA	NA	NA	NA	NA
California	06093	19	0	0	13.5	-14.8571428571429	5.2	1	1	1	1	1	1	1	6093	0.267223548	69.9	129.9	0	79.8	1	9	0	5	0.703609057138703	NA	NA	NA	NA	NA	NA	NA	NA	NA	NA	NA	NA	NA	NA	NA	NA	NA	NA	NA	NA	NA	NA	NA	NA
California	06093	20	0	0	13.5	-19	6	1	1	1	1	1	1	1	6093	0.267223548	69.9	129.9	0	79.8	1	9	0	5	0.703609057138703	NA	NA	NA	NA	NA	NA	NA	NA	NA	NA	NA	NA	NA	NA	NA	NA	NA	NA	NA	NA	NA	NA	NA	NA
California	06093	21	0.328571428571429	0	13.5	-4.85714285714286	5	1	0	0	1	0	0	1	6093	0.267223548	69.9	129.9	0	79.8	1	9	0	5	0.703609057138703	NA	NA	NA	NA	NA	NA	NA	NA	NA	NA	NA	NA	NA	NA	NA	NA	NA	NA	NA	NA	NA	NA	NA	NA
California	06093	22	0.328571428571429	0	13.5	-4	3.75	1	0	0	1	0	0	1	6093	0.267223548	69.9	129.9	0	79.8	1	9	0	5	0.703609057138703	NA	NA	NA	NA	NA	NA	NA	NA	NA	NA	NA	NA	NA	NA	NA	NA	NA	NA	NA	NA	NA	NA	NA	NA
California	06093	23	1.53333333333333	0	12.6	4	1.33333333333333	1	0	0	1	0	0	1	6093	0.267223548	69.9	129.9	0	79.8	1	9	0	5	0.703609057138703	NA	NA	NA	NA	NA	NA	NA	NA	NA	NA	NA	NA	NA	NA	NA	NA	NA	NA	NA	NA	NA	NA	NA	NA
California	06095	10	0	0	5.1	2.8	-0.2	0	0	0	0	0	0	0	6095	-0.142426727	161.1	85.7	197.7	199.9	0	9	0	4	0.492489148491652	NA	NA	NA	NA	NA	NA	NA	NA	NA	NA	NA	NA	NA	NA	NA	NA	NA	NA	NA	NA	NA	NA	NA	NA
California	06095	11	0.194285714285714	0	5.1	-2	2	0	0	0	0	1	1	1	6095	-0.142426727	161.1	85.7	197.7	199.9	0	9	0	4	0.492489148491652	NA	NA	NA	NA	NA	NA	NA	NA	NA	NA	NA	NA	NA	NA	NA	NA	NA	NA	NA	NA	NA	NA	NA	NA
California	06095	12	0.228571428571429	0	5.1	-27	13.7142857142857	0	1	1	1	1	1	1	6095	-0.142426727	161.1	85.7	197.7	199.9	0	9	0	4	0.492489148491652	solanosheriff	2216060816	18.5	14.5	NA	NA	10248	60	202	950	259	3	0.5	1.28367304801941	0.0641836524009705	0.05	0.191666666666667	0.0916666666666667	0.1	0.0916666666666667	0.0916666666666667	0.125	0.0916666666666667	0.116666666666667
California	06095	13	0.684285714285714	0	5.1	-38.8571428571429	18.4285714285714	0	1	1	1	1	1	1	6095	-0.142426727	161.1	85.7	197.7	199.9	0	9	0	4	0.492489148491652	NA	NA	NA	NA	NA	NA	NA	NA	NA	NA	NA	NA	NA	NA	NA	NA	NA	NA	NA	NA	NA	NA	NA	NA
California	06095	14	1.27142857142857	0.0328571428571429	12.2428571428571	-37.4285714285714	18.2857142857143	0	1	1	1	1	1	1	6095	-0.142426727	161.1	85.7	197.7	199.9	0	9	0	4	0.492489148491652	solanosheriff	2216060816	1.5	0	NA	NA	10248	60	202	950	259	3.5	0	1	0.111111111111111	0.136363636363636	0.5	0.114285714285714	0.0857142857142857	0.114285714285714	0.0857142857142857	0.0857142857142857	0.0857142857142857	0.142857142857143
California	06095	15	1.56285714285714	0.0328571428571429	15.1	-40.8571428571429	18.8571428571429	0	1	1	1	1	1	1	6095	-0.142426727	161.1	85.7	197.7	199.9	0	9	0	4	0.492489148491652	NA	NA	NA	NA	NA	NA	NA	NA	NA	NA	NA	NA	NA	NA	NA	NA	NA	NA	NA	NA	NA	NA	NA	NA
California	06095	16	1.56285714285714	0	15.1	-43.7142857142857	17.7142857142857	1	1	1	1	1	1	1	6095	-0.142426727	161.1	85.7	197.7	199.9	0	9	0	5	0.492489148491652	NA	NA	NA	NA	NA	NA	NA	NA	NA	NA	NA	NA	NA	NA	NA	NA	NA	NA	NA	NA	NA	NA	NA	NA
California	06095	17	0.977142857142857	0.0657142857142857	15.1	-47.7142857142857	16.8571428571429	1	1	1	1	1	1	1	6095	-0.142426727	161.1	85.7	197.7	199.9	0	9	0	5	0.492489148491652	NA	NA	NA	NA	NA	NA	NA	NA	NA	NA	NA	NA	NA	NA	NA	NA	NA	NA	NA	NA	NA	NA	NA	NA
California	06095	18	2.18142857142857	0.0328571428571429	14.8	-43.5714285714286	15	1	1	1	1	1	1	1	6095	-0.142426727	161.1	85.7	197.7	199.9	0	9	0	5	0.492489148491652	NA	NA	NA	NA	NA	NA	NA	NA	NA	NA	NA	NA	NA	NA	NA	NA	NA	NA	NA	NA	NA	NA	NA	NA
California	06095	19	2.77	0.0657142857142857	14.4	-40.7142857142857	14.5714285714286	1	1	1	1	1	1	1	6095	-0.142426727	161.1	85.7	197.7	199.9	0	9	0	5	0.492489148491652	NA	NA	NA	NA	NA	NA	NA	NA	NA	NA	NA	NA	NA	NA	NA	NA	NA	NA	NA	NA	NA	NA	NA	NA
California	06095	20	1.92142857142857	0.292857142857143	14.4	-42.4285714285714	15	1	1	1	1	1	1	1	6095	-0.142426727	161.1	85.7	197.7	199.9	0	9	0	5	0.492489148491652	NA	NA	NA	NA	NA	NA	NA	NA	NA	NA	NA	NA	NA	NA	NA	NA	NA	NA	NA	NA	NA	NA	NA	NA
California	06095	21	1.46571428571429	0.131428571428571	14.4	-37.5714285714286	13	1	0	0	1	0	0	1	6095	-0.142426727	161.1	85.7	197.7	199.9	0	9	0	5	0.492489148491652	NA	NA	NA	NA	NA	NA	NA	NA	NA	NA	NA	NA	NA	NA	NA	NA	NA	NA	NA	NA	NA	NA	NA	NA
California	06095	22	2.01857142857143	0.0657142857142857	14.4	-35	13.5714285714286	1	0	0	1	0	0	1	6095	-0.142426727	161.1	85.7	197.7	199.9	0	9	0	5	0.492489148491652	NA	NA	NA	NA	NA	NA	NA	NA	NA	NA	NA	NA	NA	NA	NA	NA	NA	NA	NA	NA	NA	NA	NA	NA
California	06095	23	2.28	0	13.7	-34	13.6666666666667	1	0	0	1	0	0	1	6095	-0.142426727	161.1	85.7	197.7	199.9	0	9	0	5	0.492489148491652	NA	NA	NA	NA	NA	NA	NA	NA	NA	NA	NA	NA	NA	NA	NA	NA	NA	NA	NA	NA	NA	NA	NA	NA
California	06097	10	0	0	3.7	2.4	0.2	0	0	0	0	0	0	0	6097	-0.746576142	152.3	174.1	118	164.7	0	9	0	4	0.181130955691781	countyofsonoma	54319670	5.16279069767442	28.1162790697674	NA	NA	23721	424	401	9178	547	3	0.767441860465116	0.848824212120639	0.0507705028355394	0.00896239177489178	0.216484537838705	0.0784182708270943	0.0823066582385822	0.090476182549697	0.089957762915742	0.0852829971151594	0.0824586906300087	0.161819945860399
California	06097	11	0.0285714285714286	0	3.7	-2.71428571428571	1.57142857142857	0	0	0	0	1	1	1	6097	-0.746576142	152.3	174.1	118	164.7	0	9	0	4	0.181130955691781	countyofsonoma	54319670	4.61971830985915	11.1971830985915	NA	NA	23721	424	401	9178	547	3	0.704225352112676	0.666299317397323	0.0445660312902293	0.0158611323317206	0.152896825396825	0.0888638796372055	0.0829674437715241	0.0963701352027625	0.0982521661429169	0.0807997272127301	0.0838890259635232	0.144804215135482
California	06097	12	0.57	0.0285714285714286	3.7	-35.8571428571429	14.2857142857143	0	1	1	1	1	1	1	6097	-0.746576142	152.3	174.1	118	164.7	0	9	0	4	0.181130955691781	countyofsonoma	54319670	7.39393939393939	47.4141414141414	NA	NA	23721	424	401	9178	547	3	0.484848484848485	0.841745104239537	0.0481119137682346	-0.0172294788544789	0.216044191919192	0.0872438591663539	0.0938245137472278	0.0976871599160797	0.0931184744164827	0.0926077751781818	0.0852151625572035	0.162041937924841
California	06097	13	1.02857142857143	0	3.7	-46.1428571428571	19.5714285714286	0	1	1	1	1	1	1	6097	-0.746576142	152.3	174.1	118	164.7	0	9	0	4	0.181130955691781	countyofsonoma	54319670	6.72972972972973	6.56756756756757	NA	NA	23721	424	401	9178	547	3	0.531531531531532	1.01857172637372	0.0571568089027204	0.0338750438750439	0.208671501171501	0.0970349953291442	0.0822392843685555	0.0857698041497225	0.0839050560383847	0.0860448249790541	0.0790351995482246	0.140892797043338
California	06097	14	1.39571428571429	0.0285714285714286	11.4142857142857	-45.7142857142857	19.7142857142857	0	1	1	1	1	1	1	6097	-0.746576142	152.3	174.1	118	164.7	0	9	0	4	0.181130955691781	countyofsonoma	54319670	6.08988764044944	3.30337078651685	NA	NA	23721	424	401	9178	547	3.65168539325843	0.438202247191011	1.26208640361319	0.071523729566269	0.0481762228701004	0.195362811791383	0.0881631032358643	0.0866929154491365	0.0959934468627149	0.0984735846416049	0.0834208932800322	0.0857717148364076	0.139723058951177
California	06097	15	1.08428571428571	0	14.5	-48.4285714285714	19.8571428571429	0	1	1	1	1	1	1	6097	-0.746576142	152.3	174.1	118	164.7	0	9	0	4	0.181130955691781	countyofsonoma	54319670	3.9247311827957	2.35483870967742	NA	NA	23721	424	401	9178	547	4	0.311827956989247	0.924242021107092	0.051401050796759	0.0374976243268926	0.142195649878577	0.0979813911767503	0.0856744538832748	0.0958228027523913	0.0929229530098643	0.077074214476567	0.0839424070015445	0.148981295845555
California	06097	16	1	0	14.5	-54.5714285714286	18.8571428571429	1	1	1	1	1	1	1	6097	-0.746576142	152.3	174.1	118	164.7	0	9	0	5	0.181130955691781	countyofsonoma	54319670	3.27272727272727	1.94805194805195	NA	NA	23721	424	401	9178	547	4	0.25974025974026	1.01524142296084	0.0629830884600397	0.0425627240143369	0.148835125448029	0.112923339704751	0.0692189844688598	0.0816254852280449	0.070627126039525	0.0699725497109207	0.0672746456384044	0.156807101437704
California	06097	17	1.08285714285714	0	14.5	-57.7142857142857	18	1	1	1	1	1	1	1	6097	-0.746576142	152.3	174.1	118	164.7	0	9	0	5	0.181130955691781	countyofsonoma	54319670	3.59701492537313	1.73134328358209	NA	NA	23721	424	401	9178	547	4	0.402985074626866	0.775129722010705	0.0436523951000676	0.0247183819764465	0.212730414746544	0.0980612412571567	0.0758565752142582	0.0845537555000568	0.0891152578286099	0.0795884464953483	0.0745092330556663	0.127659422958239
California	06097	18	0.97	0	13.8571428571429	-53.5714285714286	15.8571428571429	1	1	1	1	1	1	1	6097	-0.746576142	152.3	174.1	118	164.7	0	9	0	5	0.181130955691781	countyofsonoma	54319670	2.65277777777778	1.40277777777778	NA	NA	23721	424	401	9178	547	4.43055555555556	0.166666666666667	0.50805618862311	0.025904721884416	0.088125	0.1428125	0.114642317075939	0.0580985659243477	0.0807422392913611	0.0648493616734209	0.0737411831162486	0.0716775802663454	0.1339853925323
California	06097	19	1.62571428571429	0.0285714285714286	13	-48.7142857142857	15.1428571428571	1	1	1	1	1	1	1	6097	-0.746576142	152.3	174.1	118	164.7	0	9	0	5	0.181130955691781	countyofsonoma	54319670	2.04838709677419	1.12903225806452	NA	NA	23721	424	401	9178	547	5	0.193548387096774	0.463863474982125	0.0337744927692751	0.0692236652236652	0.197115921115921	0.12209086889039	0.0652204280589403	0.0745190312160836	0.0674740988600859	0.07167702142085	0.0621009179862064	0.133638907502771
California	06097	20	1.82428571428571	0.0285714285714286	13	-49	16.1428571428571	1	1	1	1	1	1	1	6097	-0.746576142	152.3	174.1	118	164.7	0	9	0	5	0.181130955691781	countyofsonoma	54319670	2.25	1.98076923076923	NA	NA	23721	424	401	9178	547	5	0.307692307692308	0.672347548333081	0.0494999282566773	-0.00918831168831169	0.178777056277056	0.106588067615396	0.0784922206921197	0.101307084671409	0.0819675228317261	0.0814795948871415	0.0741013755265556	0.128785031484031
California	06097	21	3.10571428571429	0	13	-42.4285714285714	13.5714285714286	1	0	0	1	0	0	1	6097	-0.746576142	152.3	174.1	118	164.7	0	9	0	5	0.181130955691781	countyofsonoma	54319670	2.45714285714286	1.65714285714286	NA	NA	23721	424	401	9178	547	5	0.228571428571429	0.535715971674238	0.0317745090341892	0.0473737373737374	0.233428330928331	0.0976870042236487	0.075351875816373	0.0850064466804403	0.0880739536624259	0.0734679783059229	0.0737538173746346	0.109504182767138
California	06097	22	2.02428571428571	0	13	-41.7142857142857	14.1428571428571	1	0	0	1	0	0	1	6097	-0.746576142	152.3	174.1	118	164.7	0	9	0	5	0.181130955691781	countyofsonoma	54319670	8.16129032258065	3.25806451612903	NA	NA	23721	424	401	9178	547	5	0.0967741935483871	1.29219520904801	0.0694944151580035	0.103270038042765	0.226905089859635	0.0882274698114145	0.0893907196802833	0.0942298276418008	0.0968242781461762	0.0697229754900028	0.083649840667719	0.126845394535249
California	06097	23	1.72666666666667	0	11.5	-39.6666666666667	13.6666666666667	1	0	0	1	0	0	1	6097	-0.746576142	152.3	174.1	118	164.7	0	9	0	5	0.181130955691781	countyofsonoma	54319670	4.86363636363636	2.45454545454545	NA	NA	23721	424	401	9178	547	6	0.454545454545455	0.631135276953379	0.0310775465764212	0.0820634920634921	0.243214285714286	0.110671944141588	0.0789802858586442	0.0866188928231756	0.0762927450685859	0.0795880694964816	0.0679990973724073	0.127593560029778
California	06099	10	0	0	8.4	7.2	-0.8	0	0	0	0	0	0	0	6099	0.079469145	125.6	165.7	131.3	79.8	0	9	0	4	0.606846782514472	stancounty	3039701172	2.5	1.25	NA	NA	2688	776	44	525	318	3	0.25	0	0	0	0.0717948717948718	0.0909090909090909	0.102272727272727	0.102272727272727	0.0795454545454545	0.102272727272727	0.0681818181818182	0.113636363636364
California	06099	11	0.0528571428571429	0	8.4	1.85714285714286	0.714285714285714	0	0	0	0	1	1	1	6099	0.079469145	125.6	165.7	131.3	79.8	0	9	0	4	0.606846782514472	stancounty	3039701172	17.5	6.75	NA	NA	2688	776	44	525	318	3	0.5	1.34441500902176	0.0818072095513344	0.206182359307359	0.532859848484849	0.0964866797782943	0.0986982736356954	0.104583606492242	0.0938956433637285	0.0901608160994894	0.0890433478355881	0.108268768500308
California	06099	12	0.08	0	8.4	-24	10	0	1	1	1	1	1	1	6099	0.079469145	125.6	165.7	131.3	79.8	0	9	0	4	0.606846782514472	stancounty	3039701172	7.75	7.75	NA	NA	2688	776	44	525	318	3	0.0833333333333333	1.47483563423157	0.0818924952254323	-0.0238095238095238	0.262698412698413	0.0969591149359808	0.0933145818061906	0.107765842082528	0.0939914083738514	0.110743147280155	0.0871463395102491	0.107302728759925
California	06099	13	0.637142857142857	0	8.4	-39	15.2857142857143	0	1	1	1	1	1	1	6099	0.079469145	125.6	165.7	131.3	79.8	0	9	0	4	0.606846782514472	stancounty	3039701172	14.4	16.4	NA	NA	2688	776	44	525	318	3	0.4	0.735694905122121	0.0946484097728023	0.133333333333333	0.3	0.0877325289089995	0.113373554550025	0.0877325289089995	0.0877325289089995	0.123177476118653	0.0877325289089995	0.129713423831071
California	06099	14	0.954285714285714	0	14.9	-37.7142857142857	15.1428571428571	0	1	1	1	1	1	1	6099	0.079469145	125.6	165.7	131.3	79.8	0	9	0	4	0.606846782514472	stancounty	3039701172	4.4	1.4	NA	NA	2688	776	44	525	318	3.8	0.2	1.52859053015709	0.17325729378184	0.384090909090909	0.441666666666667	0.0885416666666667	0.0989583333333333	0.106770833333333	0.0911458333333333	0.122395833333333	0.0911458333333333	0.106770833333333
California	06099	15	1.48285714285714	0.0542857142857143	17.5	-40.7142857142857	16	0	1	1	1	1	1	1	6099	0.079469145	125.6	165.7	131.3	79.8	0	9	0	4	0.606846782514472	stancounty	3039701172	1.4	6.2	NA	NA	2688	776	44	525	318	4	0.2	3.03530358274778	0.152486589842273	0.0478114478114478	0.555050505050505	0.0984400775445821	0.089554961528736	0.101986176835362	0.0922431335717468	0.106315548652001	0.0903382340545943	0.116058591915616
California	06099	16	2.64714285714286	0.0528571428571429	17.5	-40.2857142857143	14.4285714285714	1	1	1	1	1	1	1	6099	0.079469145	125.6	165.7	131.3	79.8	0	9	0	5	0.606846782514472	stancounty	3039701172	4.5	4.5	NA	NA	2688	776	44	525	318	4	0.5	0	0	0.3	0.2	0	0.142857142857143	0	0.142857142857143	0.142857142857143	0	0.214285714285714
California	06099	17	1.72142857142857	0.0271428571428571	17.5	-42.5714285714286	13.8571428571429	1	1	1	1	1	1	1	6099	0.079469145	125.6	165.7	131.3	79.8	0	9	0	5	0.606846782514472	stancounty	3039701172	5.5	4	NA	NA	2688	776	44	525	318	4	0.5	2.29843246936798	0.127690692742666	0.159090909090909	0.25530303030303	0.0892857142857143	0.0892857142857143	0.0982142857142857	0.116071428571429	0.116071428571429	0.0803571428571429	0.107142857142857
California	06099	18	3.31142857142857	0.238571428571429	16.9428571428571	-35.8571428571429	11.4285714285714	1	1	1	1	1	1	1	6099	0.079469145	125.6	165.7	131.3	79.8	0	9	0	5	0.606846782514472	NA	NA	NA	NA	NA	NA	NA	NA	NA	NA	NA	NA	NA	NA	NA	NA	NA	NA	NA	NA	NA	NA	NA	NA
California	06099	19	2.25142857142857	0.16	16.2	-33.5714285714286	10.8571428571429	1	1	1	1	1	1	1	6099	0.079469145	125.6	165.7	131.3	79.8	0	9	0	5	0.606846782514472	NA	NA	NA	NA	NA	NA	NA	NA	NA	NA	NA	NA	NA	NA	NA	NA	NA	NA	NA	NA	NA	NA	NA	NA
California	06099	20	1.98857142857143	0.108571428571429	16.2	-33.2857142857143	10.4285714285714	1	1	1	1	1	1	1	6099	0.079469145	125.6	165.7	131.3	79.8	0	9	0	5	0.606846782514472	NA	NA	NA	NA	NA	NA	NA	NA	NA	NA	NA	NA	NA	NA	NA	NA	NA	NA	NA	NA	NA	NA	NA	NA
California	06099	21	1.53571428571429	0.105714285714286	16.2	-27.8571428571429	9.42857142857143	1	0	0	1	0	0	1	6099	0.079469145	125.6	165.7	131.3	79.8	0	9	0	5	0.606846782514472	NA	NA	NA	NA	NA	NA	NA	NA	NA	NA	NA	NA	NA	NA	NA	NA	NA	NA	NA	NA	NA	NA	NA	NA
California	06099	22	3.04571428571429	0.0271428571428571	16.2	-24.5714285714286	9.42857142857143	1	0	0	1	0	0	1	6099	0.079469145	125.6	165.7	131.3	79.8	0	9	0	5	0.606846782514472	NA	NA	NA	NA	NA	NA	NA	NA	NA	NA	NA	NA	NA	NA	NA	NA	NA	NA	NA	NA	NA	NA	NA	NA
California	06099	23	1.42	0.0633333333333333	15	-18.6666666666667	8.66666666666667	1	0	0	1	0	0	1	6099	0.079469145	125.6	165.7	131.3	79.8	0	9	0	5	0.606846782514472	NA	NA	NA	NA	NA	NA	NA	NA	NA	NA	NA	NA	NA	NA	NA	NA	NA	NA	NA	NA	NA	NA	NA	NA
California	06101	10	0	0	11.3	10.6	-0.6	0	0	0	0	0	0	0	6101	0.09689074	128.5	164.9	123.3	97.4	0	8	0	4	0.61582528385903	NA	NA	NA	NA	NA	NA	NA	NA	NA	NA	NA	NA	NA	NA	NA	NA	NA	NA	NA	NA	NA	NA	NA	NA
California	06101	11	0	0	11.3	3	0.285714285714286	0	0	0	0	1	1	1	6101	0.09689074	128.5	164.9	123.3	97.4	0	8	0	4	0.61582528385903	countyofsutter	423786958	14	5	NA	NA	2183	100	52	424	55	3	1	0.554394125938416	0.0251997329972007	-0.0333333333333333	0.0777777777777778	0.078125	0.1015625	0.109375	0.0859375	0.109375	0.09375	0.1171875
California	06101	12	0	0	11.3	-22.7142857142857	8.66666666666667	0	1	1	1	1	1	1	6101	0.09689074	128.5	164.9	123.3	97.4	0	8	0	4	0.61582528385903	countyofsutter	423786958	10	8.5	NA	NA	2183	100	52	424	55	3	0.5	0	0	0	0	0.0952380952380952	0.0952380952380952	0.0952380952380952	0.0952380952380952	0.119047619047619	0.0952380952380952	0.119047619047619
California	06101	13	0.894285714285714	0	11.3	-39.7142857142857	14.6666666666667	0	1	1	1	1	1	1	6101	0.09689074	128.5	164.9	123.3	97.4	0	8	0	4	0.61582528385903	countyofsutter	423786958	1	2.5	NA	NA	2183	100	52	424	55	3	0	0.61051881313324	0.0678354236814711	0.113636363636364	0.647727272727273	0.0952380952380952	0.0952380952380952	0.0952380952380952	0.119047619047619	0.119047619047619	0.0952380952380952	0.0952380952380952
California	06101	14	1.49	0.297142857142857	16.2285714285714	-36.1428571428571	14.5	0	1	1	1	1	1	1	6101	0.09689074	128.5	164.9	123.3	97.4	0	8	0	4	0.61582528385903	countyofsutter	423786958	1	105	NA	NA	2183	100	52	424	55	4	0	0.839778035879135	0.0599841454199382	0.207840909090909	0.602386363636364	0.0995592948717949	0.0981570512820513	0.105969551282051	0.105969551282051	0.105969551282051	0.0981570512820513	0.113782051282051
California	06101	15	3.12857142857143	0	18.2	-38.1428571428571	15	0	1	1	1	1	1	1	6101	0.09689074	128.5	164.9	123.3	97.4	0	8	0	4	0.61582528385903	NA	NA	NA	NA	NA	NA	NA	NA	NA	NA	NA	NA	NA	NA	NA	NA	NA	NA	NA	NA	NA	NA	NA	NA
California	06101	16	-1.78857142857143	0	18.2	-28.4285714285714	13	1	1	1	1	1	1	1	6101	0.09689074	128.5	164.9	123.3	97.4	0	8	0	4	0.61582528385903	NA	NA	NA	NA	NA	NA	NA	NA	NA	NA	NA	NA	NA	NA	NA	NA	NA	NA	NA	NA	NA	NA	NA	NA
California	06101	17	2.98	0.148571428571429	18.2	-29.7142857142857	12.3333333333333	1	1	1	1	1	1	1	6101	0.09689074	128.5	164.9	123.3	97.4	0	8	0	4	0.61582528385903	NA	NA	NA	NA	NA	NA	NA	NA	NA	NA	NA	NA	NA	NA	NA	NA	NA	NA	NA	NA	NA	NA	NA	NA
California	06101	18	-2.08714285714286	-0.148571428571429	17.3	-20.8571428571429	9.66666666666667	1	1	1	1	1	1	1	6101	0.09689074	128.5	164.9	123.3	97.4	0	8	0	4	0.61582528385903	countyofsutter	423786958	2.33333333333333	1	NA	NA	2183	100	52	424	55	4.66666666666667	0	0	0	0	0.25	0.096875	0.084375	0.096875	0.102083333333333	0.127083333333333	0.084375	0.102083333333333
California	06101	19	0.297142857142857	0	16.1	-12	8	1	1	1	1	1	1	1	6101	0.09689074	128.5	164.9	123.3	97.4	0	8	0	4	0.61582528385903	NA	NA	NA	NA	NA	NA	NA	NA	NA	NA	NA	NA	NA	NA	NA	NA	NA	NA	NA	NA	NA	NA	NA	NA
California	06101	20	0.744285714285714	0	16.1	-13.2857142857143	9.14285714285714	1	0	1	1	0	0	1	6101	0.09689074	128.5	164.9	123.3	97.4	0	8	0	4	0.61582528385903	NA	NA	NA	NA	NA	NA	NA	NA	NA	NA	NA	NA	NA	NA	NA	NA	NA	NA	NA	NA	NA	NA	NA	NA
California	06101	21	0.298571428571429	0	16.1	-8.71428571428571	7.57142857142857	1	0	1	1	0	0	1	6101	0.09689074	128.5	164.9	123.3	97.4	0	8	0	4	0.61582528385903	NA	NA	NA	NA	NA	NA	NA	NA	NA	NA	NA	NA	NA	NA	NA	NA	NA	NA	NA	NA	NA	NA	NA	NA
California	06101	22	0.894285714285714	0	16.1	-8	7.85714285714286	1	0	1	1	0	0	1	6101	0.09689074	128.5	164.9	123.3	97.4	0	8	0	4	0.61582528385903	NA	NA	NA	NA	NA	NA	NA	NA	NA	NA	NA	NA	NA	NA	NA	NA	NA	NA	NA	NA	NA	NA	NA	NA
California	06101	23	0	0	15	0.666666666666667	6	1	0	1	1	0	0	1	6101	0.09689074	128.5	164.9	123.3	97.4	0	8	0	4	0.61582528385903	NA	NA	NA	NA	NA	NA	NA	NA	NA	NA	NA	NA	NA	NA	NA	NA	NA	NA	NA	NA	NA	NA	NA	NA
California	06103	10	0	0	7.9	7.2	-0.75	0	0	0	0	0	0	0	6103	0.222826829	84.9	102.1	74	78.6	1	9	0	4	0.680728488440174	NA	NA	NA	NA	NA	NA	NA	NA	NA	NA	NA	NA	NA	NA	NA	NA	NA	NA	NA	NA	NA	NA	NA	NA
California	06103	11	0	0	7.9	4.57142857142857	-0.333333333333333	0	0	0	0	1	1	1	6103	0.222826829	84.9	102.1	74	78.6	1	9	0	4	0.680728488440174	NA	NA	NA	NA	NA	NA	NA	NA	NA	NA	NA	NA	NA	NA	NA	NA	NA	NA	NA	NA	NA	NA	NA	NA
California	06103	12	0	0	7.9	-16.4285714285714	8	0	1	1	1	1	1	1	6103	0.222826829	84.9	102.1	74	78.6	1	9	0	4	0.680728488440174	NA	NA	NA	NA	NA	NA	NA	NA	NA	NA	NA	NA	NA	NA	NA	NA	NA	NA	NA	NA	NA	NA	NA	NA
California	06103	13	0	0	7.9	-30.8571428571429	13.2	0	1	1	1	1	1	1	6103	0.222826829	84.9	102.1	74	78.6	1	9	0	4	0.680728488440174	NA	NA	NA	NA	NA	NA	NA	NA	NA	NA	NA	NA	NA	NA	NA	NA	NA	NA	NA	NA	NA	NA	NA	NA
California	06103	14	0.225714285714286	0	12.5428571428571	-27.5714285714286	11.8	0	1	1	1	1	1	1	6103	0.222826829	84.9	102.1	74	78.6	1	9	0	4	0.680728488440174	NA	NA	NA	NA	NA	NA	NA	NA	NA	NA	NA	NA	NA	NA	NA	NA	NA	NA	NA	NA	NA	NA	NA	NA
California	06103	15	0	0	14.4	-27.7142857142857	12.6	0	1	1	1	1	1	1	6103	0.222826829	84.9	102.1	74	78.6	1	9	0	4	0.680728488440174	NA	NA	NA	NA	NA	NA	NA	NA	NA	NA	NA	NA	NA	NA	NA	NA	NA	NA	NA	NA	NA	NA	NA	NA
California	06103	16	0	0.225714285714286	14.4	-28	11.2	1	1	1	1	1	1	1	6103	0.222826829	84.9	102.1	74	78.6	1	9	0	5	0.680728488440174	NA	NA	NA	NA	NA	NA	NA	NA	NA	NA	NA	NA	NA	NA	NA	NA	NA	NA	NA	NA	NA	NA	NA	NA
California	06103	17	0	0	14.4	-33.7142857142857	11.2	1	1	1	1	1	1	1	6103	0.222826829	84.9	102.1	74	78.6	1	9	0	5	0.680728488440174	NA	NA	NA	NA	NA	NA	NA	NA	NA	NA	NA	NA	NA	NA	NA	NA	NA	NA	NA	NA	NA	NA	NA	NA
California	06103	18	0	0	13.6714285714286	-27.5714285714286	8.6	1	1	1	1	1	1	1	6103	0.222826829	84.9	102.1	74	78.6	1	9	0	5	0.680728488440174	NA	NA	NA	NA	NA	NA	NA	NA	NA	NA	NA	NA	NA	NA	NA	NA	NA	NA	NA	NA	NA	NA	NA	NA
California	06103	19	0	0	12.7	-27.4285714285714	9	1	1	1	1	1	1	1	6103	0.222826829	84.9	102.1	74	78.6	1	9	0	5	0.680728488440174	NA	NA	NA	NA	NA	NA	NA	NA	NA	NA	NA	NA	NA	NA	NA	NA	NA	NA	NA	NA	NA	NA	NA	NA
California	06103	20	0.225714285714286	0	12.7	-28.8571428571429	8.5	1	1	1	1	1	1	1	6103	0.222826829	84.9	102.1	74	78.6	1	9	0	5	0.680728488440174	NA	NA	NA	NA	NA	NA	NA	NA	NA	NA	NA	NA	NA	NA	NA	NA	NA	NA	NA	NA	NA	NA	NA	NA
California	06103	21	0.225714285714286	0	12.7	-23.2857142857143	7.5	1	0	0	1	0	0	1	6103	0.222826829	84.9	102.1	74	78.6	1	9	0	5	0.680728488440174	NA	NA	NA	NA	NA	NA	NA	NA	NA	NA	NA	NA	NA	NA	NA	NA	NA	NA	NA	NA	NA	NA	NA	NA
California	06103	22	0.225714285714286	0	12.7	-21.1428571428571	7.83333333333333	1	0	0	1	0	0	1	6103	0.222826829	84.9	102.1	74	78.6	1	9	0	5	0.680728488440174	NA	NA	NA	NA	NA	NA	NA	NA	NA	NA	NA	NA	NA	NA	NA	NA	NA	NA	NA	NA	NA	NA	NA	NA
California	06103	23	1.05333333333333	0	11.8	-9.66666666666667	5.33333333333333	1	0	0	1	0	0	1	6103	0.222826829	84.9	102.1	74	78.6	1	9	0	5	0.680728488440174	NA	NA	NA	NA	NA	NA	NA	NA	NA	NA	NA	NA	NA	NA	NA	NA	NA	NA	NA	NA	NA	NA	NA	NA
California	06107	10	0	0	14.7	9	-1.6	0	0	0	0	0	0	0	6107	0.207224542	74.6	71.3	74.4	78	1	9	0	4	0.672687596959935	NA	NA	NA	NA	NA	NA	NA	NA	NA	NA	NA	NA	NA	NA	NA	NA	NA	NA	NA	NA	NA	NA	NA	NA
California	06107	11	0.0628571428571429	0	14.7	3	0.571428571428571	0	0	0	0	1	1	1	6107	0.207224542	74.6	71.3	74.4	78	1	9	0	4	0.672687596959935	NA	NA	NA	NA	NA	NA	NA	NA	NA	NA	NA	NA	NA	NA	NA	NA	NA	NA	NA	NA	NA	NA	NA	NA
California	06107	12	0.311428571428571	0	14.7	-23.8571428571429	9.57142857142857	0	1	1	1	1	1	1	6107	0.207224542	74.6	71.3	74.4	78	1	9	0	4	0.672687596959935	NA	NA	NA	NA	NA	NA	NA	NA	NA	NA	NA	NA	NA	NA	NA	NA	NA	NA	NA	NA	NA	NA	NA	NA
California	06107	13	0.528571428571429	0.0314285714285714	14.7	-34.4285714285714	14	0	1	1	1	1	1	1	6107	0.207224542	74.6	71.3	74.4	78	1	9	0	4	0.672687596959935	NA	NA	NA	NA	NA	NA	NA	NA	NA	NA	NA	NA	NA	NA	NA	NA	NA	NA	NA	NA	NA	NA	NA	NA
California	06107	14	2.69857142857143	0.124285714285714	17.9857142857143	-30.7142857142857	12.7142857142857	0	1	1	1	1	1	1	6107	0.207224542	74.6	71.3	74.4	78	1	9	0	4	0.672687596959935	NA	NA	NA	NA	NA	NA	NA	NA	NA	NA	NA	NA	NA	NA	NA	NA	NA	NA	NA	NA	NA	NA	NA	NA
California	06107	15	3.44428571428571	0.185714285714286	19.3	-36.7142857142857	15.4285714285714	0	1	1	1	1	1	1	6107	0.207224542	74.6	71.3	74.4	78	1	9	0	4	0.672687596959935	NA	NA	NA	NA	NA	NA	NA	NA	NA	NA	NA	NA	NA	NA	NA	NA	NA	NA	NA	NA	NA	NA	NA	NA
California	06107	16	5.70857142857143	0.184285714285714	19.3	-37.1428571428571	13	1	1	1	1	1	1	1	6107	0.207224542	74.6	71.3	74.4	78	1	9	0	5	0.672687596959935	NA	NA	NA	NA	NA	NA	NA	NA	NA	NA	NA	NA	NA	NA	NA	NA	NA	NA	NA	NA	NA	NA	NA	NA
California	06107	17	2.88714285714286	0.465714285714286	19.3	-40.5714285714286	11.7142857142857	1	1	1	1	1	1	1	6107	0.207224542	74.6	71.3	74.4	78	1	9	0	5	0.672687596959935	NA	NA	NA	NA	NA	NA	NA	NA	NA	NA	NA	NA	NA	NA	NA	NA	NA	NA	NA	NA	NA	NA	NA	NA
California	06107	18	7.41428571428571	0.248571428571429	18.8285714285714	-33.5714285714286	9	1	1	1	1	1	1	1	6107	0.207224542	74.6	71.3	74.4	78	1	9	0	5	0.672687596959935	NA	NA	NA	NA	NA	NA	NA	NA	NA	NA	NA	NA	NA	NA	NA	NA	NA	NA	NA	NA	NA	NA	NA	NA
California	06107	19	12.3171428571429	0.247142857142857	18.2	-31.1428571428571	8.57142857142857	1	1	1	1	1	1	1	6107	0.207224542	74.6	71.3	74.4	78	1	9	0	5	0.672687596959935	NA	NA	NA	NA	NA	NA	NA	NA	NA	NA	NA	NA	NA	NA	NA	NA	NA	NA	NA	NA	NA	NA	NA	NA
California	06107	20	8.99714285714286	0.587142857142857	18.2	-32.5714285714286	8.57142857142857	1	1	1	1	1	1	1	6107	0.207224542	74.6	71.3	74.4	78	1	9	0	5	0.672687596959935	NA	NA	NA	NA	NA	NA	NA	NA	NA	NA	NA	NA	NA	NA	NA	NA	NA	NA	NA	NA	NA	NA	NA	NA
California	06107	21	6.54571428571429	0.248571428571429	18.2	-30.1428571428571	8.42857142857143	1	0	0	1	0	0	1	6107	0.207224542	74.6	71.3	74.4	78	1	9	0	5	0.672687596959935	NA	NA	NA	NA	NA	NA	NA	NA	NA	NA	NA	NA	NA	NA	NA	NA	NA	NA	NA	NA	NA	NA	NA	NA
California	06107	22	6.29714285714286	0.28	18.2	-29.5714285714286	8.42857142857143	1	0	0	1	0	0	1	6107	0.207224542	74.6	71.3	74.4	78	1	9	0	5	0.672687596959935	NA	NA	NA	NA	NA	NA	NA	NA	NA	NA	NA	NA	NA	NA	NA	NA	NA	NA	NA	NA	NA	NA	NA	NA
California	06107	23	13.1766666666667	0.436666666666667	17.2	-20.6666666666667	7.66666666666667	1	0	0	1	0	0	1	6107	0.207224542	74.6	71.3	74.4	78	1	9	0	5	0.672687596959935	NA	NA	NA	NA	NA	NA	NA	NA	NA	NA	NA	NA	NA	NA	NA	NA	NA	NA	NA	NA	NA	NA	NA	NA
California	06109	10	0	0	6.5	8.4	-1.33333333333333	0	0	0	0	0	0	0	6109	0.285228773	97.7	143.3	73.1	76.6	1	9	0	4	0.712888341662971	tuolumnecountyc	1733038062	0	0	NA	NA	729	2	21	5389	0	3	0	0	0	0.0833333333333333	0.238888888888889	0.0909090909090909	0.0909090909090909	0.103896103896104	0.103896103896104	0.12987012987013	0.0649350649350649	0.12987012987013
California	06109	11	0	0	6.5	-5.85714285714286	-0.2	0	0	0	0	1	1	1	6109	0.285228773	97.7	143.3	73.1	76.6	1	9	0	4	0.712888341662971	NA	NA	NA	NA	NA	NA	NA	NA	NA	NA	NA	NA	NA	NA	NA	NA	NA	NA	NA	NA	NA	NA	NA	NA
California	06109	12	0	0	6.5	-30.1428571428571	8.6	0	1	1	1	1	1	1	6109	0.285228773	97.7	143.3	73.1	76.6	1	9	0	4	0.712888341662971	NA	NA	NA	NA	NA	NA	NA	NA	NA	NA	NA	NA	NA	NA	NA	NA	NA	NA	NA	NA	NA	NA	NA	NA
California	06109	13	0	0	6.5	-42.1428571428571	14	0	1	1	1	1	1	1	6109	0.285228773	97.7	143.3	73.1	76.6	1	9	0	4	0.712888341662971	NA	NA	NA	NA	NA	NA	NA	NA	NA	NA	NA	NA	NA	NA	NA	NA	NA	NA	NA	NA	NA	NA	NA	NA
California	06109	14	0.53	0	14.2142857142857	-38.7142857142857	12	0	1	1	1	1	1	1	6109	0.285228773	97.7	143.3	73.1	76.6	1	9	0	4	0.712888341662971	NA	NA	NA	NA	NA	NA	NA	NA	NA	NA	NA	NA	NA	NA	NA	NA	NA	NA	NA	NA	NA	NA	NA	NA
California	06109	15	-0.264285714285714	0	17.3	-40.5714285714286	14.3333333333333	0	1	1	1	1	1	1	6109	0.285228773	97.7	143.3	73.1	76.6	1	9	0	4	0.712888341662971	NA	NA	NA	NA	NA	NA	NA	NA	NA	NA	NA	NA	NA	NA	NA	NA	NA	NA	NA	NA	NA	NA	NA	NA
California	06109	16	0.264285714285714	0	17.3	-37.2857142857143	13	1	1	1	1	1	1	1	6109	0.285228773	97.7	143.3	73.1	76.6	1	9	0	5	0.712888341662971	NA	NA	NA	NA	NA	NA	NA	NA	NA	NA	NA	NA	NA	NA	NA	NA	NA	NA	NA	NA	NA	NA	NA	NA
California	06109	17	0.264285714285714	0	17.3	-39.7142857142857	13	1	1	1	1	1	1	1	6109	0.285228773	97.7	143.3	73.1	76.6	1	9	0	5	0.712888341662971	NA	NA	NA	NA	NA	NA	NA	NA	NA	NA	NA	NA	NA	NA	NA	NA	NA	NA	NA	NA	NA	NA	NA	NA
California	06109	18	0.264285714285714	0	17	-35	10.6	1	1	1	1	1	1	1	6109	0.285228773	97.7	143.3	73.1	76.6	1	9	0	5	0.712888341662971	NA	NA	NA	NA	NA	NA	NA	NA	NA	NA	NA	NA	NA	NA	NA	NA	NA	NA	NA	NA	NA	NA	NA	NA
California	06109	19	-0.53	0	16.6	-31.2857142857143	10.6	1	1	1	1	1	1	1	6109	0.285228773	97.7	143.3	73.1	76.6	1	9	0	5	0.712888341662971	NA	NA	NA	NA	NA	NA	NA	NA	NA	NA	NA	NA	NA	NA	NA	NA	NA	NA	NA	NA	NA	NA	NA	NA
California	06109	20	0	0	16.6	-27.2857142857143	10.6	1	1	1	1	1	1	1	6109	0.285228773	97.7	143.3	73.1	76.6	1	9	0	5	0.712888341662971	NA	NA	NA	NA	NA	NA	NA	NA	NA	NA	NA	NA	NA	NA	NA	NA	NA	NA	NA	NA	NA	NA	NA	NA
California	06109	21	0.264285714285714	0	16.6	-17.7142857142857	10	1	0	0	1	0	0	1	6109	0.285228773	97.7	143.3	73.1	76.6	1	9	0	5	0.712888341662971	NA	NA	NA	NA	NA	NA	NA	NA	NA	NA	NA	NA	NA	NA	NA	NA	NA	NA	NA	NA	NA	NA	NA	NA
California	06109	22	0.264285714285714	0	16.6	-17	8.25	1	0	0	1	0	0	1	6109	0.285228773	97.7	143.3	73.1	76.6	1	9	0	5	0.712888341662971	NA	NA	NA	NA	NA	NA	NA	NA	NA	NA	NA	NA	NA	NA	NA	NA	NA	NA	NA	NA	NA	NA	NA	NA
California	06109	23	0	0	14.4	-8	6.66666666666667	1	0	0	1	0	0	1	6109	0.285228773	97.7	143.3	73.1	76.6	1	9	0	5	0.712888341662971	NA	NA	NA	NA	NA	NA	NA	NA	NA	NA	NA	NA	NA	NA	NA	NA	NA	NA	NA	NA	NA	NA	NA	NA
California	06111	10	0	0	4.7	3.8	0	0	0	0	0	0	0	0	6111	-0.094473104	140.1	157	93.1	170.3	0	9	0	4	0.517202825315267	countyventura	2983094863	53.4444444444444	23.9444444444444	NA	NA	15919	81	111	1999	415	3	0.444444444444444	1.1935831525109	0.0642287085379772	-0.159346713892168	0.396777843368753	0.0827575671279922	0.0955298804325768	0.101639373229133	0.10161873896996	0.0804803621443115	0.0896737854136005	0.143230983048453
California	06111	11	0.0842857142857143	0	4.7	-4	3.71428571428571	0	0	0	0	1	1	1	6111	-0.094473104	140.1	157	93.1	170.3	0	9	0	4	0.517202825315267	countyventura	2983094863	41	23.2941176470588	NA	NA	15919	81	111	1999	415	3	0.411764705882353	0.749996034722579	0.042207628984905	0.0349339257233994	0.270498215235057	0.073302578217556	0.0868191065063966	0.0940587655920608	0.0974898741147979	0.0755447685356777	0.0862733157628049	0.172188698950645
[truncated: 15,077 more rows]
[truncated: 9 more columns]
